# Supplementary material for: Antarctic lake viromes reveal potential virus associated influences on nutrient cycling in ice-covered lakes
Source: Front Microbiol. 2024 Sep 10;15:1422941. doi: 10.3389/fmicb.2024.1422941 (PMC11421388; doi:10.3389/fmicb.2024.1422941)
Supplement: Supplementary file 3 [file Data_Sheet_3.xlsx]

## Sheet: Sheet1
contig_id	contig_length	viral_length	aai_expected_length	aai_completeness	aai_confidence	aai_error	aai_num_hits	aai_top_hit	aai_id	aai_af	hmm_completeness_lower	hmm_completeness_upper	hmm_num_hits	kmer_freq
VF_VS_1	166188	NA	296469	56.0559	low	33.4306	311	CheckV-000484	30.7	3.58	64.6132	96.2434	17	1
VF_VS_2	155387	NA	110142	100	low	30.8371	309	CheckV-000467	63.8	1.68	69.6086	99.8595	17	1
VF_VS_3	148873	NA	103812	100	low	35.944	308	CheckV-000597	38.2	1.71	60.2349	98.4507	14	1
VF_VS_4	133599	131391	355507	36.9587	low	17.7367	13	CheckV-061307	34.3	11.14	38.1414	55.0584	53	1
VF_VS_5	130319	NA	260249	50.0746	low	34.9257	27	CheckV-045863	33.1	2.51	21.4431	51.5071	11	1.01
VF_VS_6	123663	NA	154175	80.2097	low	34.9257	120	CheckV-056601	36.4	5.55	57.0972	83.3483	68	1.01
VF_VS_7	114125	NA	277828	41.0776	low	35.944	4	CheckV-007573	41.1	2.58	NA	NA	0	1
VF_VS_8	113845	NA	105228	100	low	33.4306	324	CheckV-061641	29.3	3.94	87.7616	100	24	1
VF_VS_9	101330	NA	86762.9	100	low	30.8371	684	CheckV-018108	65.8	3.07	43.1057	83.1322	19	1
VF_VS_10	93861	NA	125121	75.0161	low	34.5702	35	CheckV-061268	44.5	1.72	NA	NA	0	1
VF_VS_11	89992	NA	287249	31.329	low	34.9257	193	CheckV-002688	34	5.62	32.7006	72.7704	17	1
VF_VS_12	89496	NA	172981	51.7374	low	35.944	28	CheckV-000467	38.2	4.58	47.9496	79.1945	6	1
VF_VS_13	86151	NA	87719.5	98.2119	low	11.5877	5	CheckV-018250	24.9	14.18	51.9956	98.2066	10	1
VF_VS_14	83533	NA	99968	83.5597	low	79.8812	1	CheckV-019582	100	8.61	53.1366	83.0145	15	1
VF_VS_15	78326	NA	84320.3	92.891	low	96.7062	152	CheckV-006300	100	3.42	59.1997	99.4431	12	1
VF_VS_16	76720	NA	352711	21.7515	low	21.88	2	CheckV-062204	41.5	12.46	22.2351	41.0303	22	1
VF_VS_17	75612	NA	56366.5	100	low	35.944	363	CheckV-019965	41.2	5.91	61.2228	99.5121	24	1
VF_VS_18	74534	NA	89992	82.8229	high	3.42944	1	CheckV-032611	23.5	28.46	42.6539	92.537	7	1
VF_VS_19	73638	NA	223489	32.9493	low	22.9414	105	CheckV-019443	44	7.93	30.9506	68.6566	12	1
VF_VS_20	73355	NA	225267	32.5635	low	32.8837	266	CheckV-020228	27	6.67	28.6475	67.9977	12	1
VF_VS_21	69602	NA	251709	27.6518	low	32.8837	563	CheckV-000484	26.2	6.05	24.4378	67.5307	7	1
VF_VS_22	68692	NA	108111	63.5384	low	28.6097	94	CheckV-007176	27.1	11.59	59.4669	95.9302	9	1
VF_VS_23	65856	NA	60221.4	100	low	32.0046	1055	CheckV-015762	54	3.81	80.4418	99.6838	21	1
VF_VS_24	63502	NA	NA	NA	NA	NA	0	NA	NA	NA	NA	NA	0	1
VF_VS_25	62380	53538	424526	12.6112	low	22.9414	13	CheckV-001978	43.4	11.41	30.9786	76.524	4	1
VF_VS_26	62185	NA	169223	36.7474	low	11.4271	1	CheckV-046158	23.7	20.46	36.4914	90.7317	7	1
VF_VS_27	60968	NA	207598	29.3684	low	30.8371	27	CheckV-000484	64.7	3.61	32.542	81.1497	9	1
VF_VS_28	60724	NA	200634	30.266	low	30.8371	586	CheckV-062204	66.4	4.2	20.2113	38.3649	35	1
VF_VS_29	59304	NA	164276	36.1002	low	35.944	291	CheckV-000484	41.6	4.24	15.5123	55.2651	5	1
VF_VS_30	58577	NA	175556	33.3666	low	34.9257	1259	CheckV-008066	34.1	3.65	12.6922	31.8736	12	1.01
VF_VS_31	58175	NA	85412.2	68.1109	low	22.9414	12	CheckV-015760	45.5	8.25	38.6549	91.7745	10	1
VF_VS_32	58043	NA	154917	37.4671	low	34.9257	501	CheckV-000484	34.7	3.94	23.9807	87.3557	13	1
VF_VS_33	57058	NA	81992.6	69.5892	low	26.0832	6	CheckV-001618	28.5	8.75	61.4403	100	9	1
VF_VS_34	56916	NA	368637	15.4396	low	34.5702	126	CheckV-000202	45.3	3.56	24.2579	59.2808	2	1
VF_VS_35	56315	NA	NA	NA	NA	NA	0	NA	NA	NA	41.58	100	1	1
VF_VS_36	56214	NA	131865	42.6298	low	34.0128	1254	CheckV-029885	52	4.38	24.7827	45.3602	25	1
VF_VS_37	55654	NA	250022	22.2596	low	34.9257	42	CheckV-000133	33.7	6.85	19.4651	43.2275	12	1
VF_VS_38	55618	NA	258121	21.5473	low	34.9257	242	CheckV-010849	32.7	5.32	24.3689	58.2766	4	1
VF_VS_39	55190	NA	172915	31.9175	low	35.944	400	CheckV-000133	42.4	3.78	22.1979	53.111	11	1
VF_VS_40	55117	NA	274426	20.0845	low	33.4306	23	CheckV-000467	32.4	6.13	23.4425	78.6176	9	1.01
VF_VS_41	54501	NA	151103	36.0687	low	34.9257	486	CheckV-003321	35.1	2.81	45.3795	99.354	6	1
VF_VS_42	54218	NA	72897.4	74.3758	low	30.1054	321	CheckV-058719	60.7	6.26	73.8553	95.0923	27	1
VF_VS_43	53855	NA	57567.5	93.5511	low	11.4271	20	CheckV-062290	26.4	19.75	68.6741	100	10	1
VF_VS_44	53549	NA	111620	47.9743	low	35.944	627	CheckV-056725	39.6	6.88	49.3383	89.8754	5	1
VF_VS_45	53216	NA	58092.6	91.6054	low	33.2686	459	CheckV-016599	68.4	4.9	76.7891	99.9841	42	1
VF_VS_46	52304	NA	142038	36.8239	low	11.4271	4	CheckV-031178	24.6	18.12	28.5819	67.5449	2	1
VF_VS_47	52176	NA	180528	28.9019	low	34.9257	2085	CheckV-049641	35.4	4.75	25.7286	40.3549	26	1
VF_VS_48	51679	NA	120540	42.873	medium	7.72751	29	CheckV-040965	62.9	12.07	41.1491	72.4379	8	1
VF_VS_49	51276	NA	194250	26.3969	low	34.9257	101	CheckV-061489	33.6	6.28	26.1714	72.0295	7	1
VF_VS_50	51064	NA	164041	31.1289	low	17.7367	17	CheckV-061494	36.9	8.97	22.4416	46.4431	31	1
VF_VS_51	51045	NA	176125	28.9822	low	32.0046	555	CheckV-014734	57.4	5.52	24.2999	37.6402	26	1
VF_VS_52	50799	NA	384763	13.2027	low	32.8837	184	CheckV-000748	23.4	3.44	NA	NA	0	1
VF_VS_53	50603	NA	168516	30.0286	low	26.0832	89	CheckV-020772	28	10.52	22.3969	41.8741	26	1
VF_VS_54	50515	NA	180790	27.9413	high	3.98452	2	CheckV-014734	67	14.43	22.8492	41.0376	28	1
VF_VS_55	50370	NA	41153.7	100	low	33.4306	150	CheckV-002783	30.5	6.92	45.9473	100	8	1
VF_VS_56	49937	NA	166588	29.9763	low	34.0128	24	CheckV-061306	49.3	7.3	23.4339	78.939	4	1
VF_VS_57	49385	NA	173560	28.4542	low	21.88	267	CheckV-001900	39.7	7.7	14.54	39.62	1	1
VF_VS_58	48377	NA	759783	6.36721	low	34.9257	28	CheckV-049466	37.3	5.93	5.52254	30.6322	4	1.02
VF_VS_59	48264	NA	352732	13.6829	low	17.7367	12	CheckV-000467	33.9	8.25	28.1265	58.4273	9	1.01
VF_VS_60	48192	NA	80884.9	59.581	low	34.5702	54	CheckV-017754	43.3	3.34	11.1682	50.1605	7	1.01
VF_VS_61	48107	NA	181730	26.4716	low	26.0832	181	CheckV-059122	31.6	9.33	NA	NA	0	1
VF_VS_62	47992	NA	59680	80.4155	low	21.88	1653	CheckV-018670	39.4	10.71	72.667	90.609	29	1.01
VF_VS_63	47661	NA	188085	25.3402	low	34.9257	262	CheckV-008337	36.8	3.17	66.98	75.74	1	1
VF_VS_64	47269	NA	54907	86.0893	low	34.0128	1918	CheckV-057360	47.6	5.69	74.7126	99.1085	22	1
VF_VS_65	47129	NA	257941	18.2712	low	34.0128	363	CheckV-002666	48.9	4.08	18.2036	53.6772	6	1
VF_VS_66	46784	NA	65345.9	71.5944	low	11.5877	565	CheckV-030076	27.2	13.19	68.8246	100	18	1
VF_VS_67	46233	NA	170111	27.1781	low	35.944	11	CheckV-029685	40	3.11	NA	NA	0	1
VF_VS_68	46205	NA	88684.9	52.1002	low	22.9414	495	CheckV-000484	44.7	9.99	17.7234	53.7752	6	1
VF_VS_69	45826	NA	547532	8.36956	low	26.0832	3	CheckV-015907	31.1	9.31	11.1911	36.3285	7	1.01
VF_VS_70	45550	42453	284635	14.9149	low	30.1054	129	CheckV-000484	57.7	4.8	19.7437	59.8345	7	1
VF_VS_71	45499	42235	306700	13.7708	low	17.7367	124	CheckV-000133	34.3	8.32	14.978	33.2449	8	1
VF_VS_72	45195	NA	262844	17.1946	low	21.88	45	CheckV-000484	38.3	7.93	20.413	69.5528	3	1.01
VF_VS_73	44670	NA	139385	32.0479	low	32.8837	534	CheckV-004025	27.4	4.27	24.4829	79.5701	2	1.02
VF_VS_74	44512	NA	228323	19.4952	low	34.9257	911	CheckV-061367	33.3	4.68	17.649	49.1643	7	1
VF_VS_75	44083	35290	43942	80.3104	low	96.7062	10	CheckV-020090	100	5.87	50.3484	92.4202	16	1
VF_VS_76	43824	38433	58546.4	65.6453	low	34.5702	808	CheckV-061373	45.6	5.52	55.9413	97.0209	15	1
VF_VS_77	43713	NA	263602	16.5829	low	22.9414	44	CheckV-061979	42.7	11.86	12.8077	37.3808	7	1
VF_VS_78	43155	NA	176439	24.4589	medium	9.40953	88	CheckV-014734	37.3	14.46	20.7621	40.3319	27	1
VF_VS_79	43074	NA	45549.2	94.5658	low	34.0128	152	CheckV-004482	51.4	6.32	45.9236	99.5284	7	1
VF_VS_80	42818	NA	42860.8	99.9002	low	30.8371	15	CheckV-006349	64.8	4.88	64.9998	100	5	1
VF_VS_81	42678	NA	96786.8	44.0949	low	34.9257	299	CheckV-001345	33.2	5.06	26.8855	38.7289	18	1
VF_VS_82	42200	NA	220757	19.1161	low	36.2703	126	CheckV-062163	84.4	6.09	31.7968	59.3396	7	1
VF_VS_83	42192	NA	56949.9	74.0862	low	12.1869	4	CheckV-015693	29.5	22.57	55.7217	92.2605	23	1
VF_VS_84	42017	NA	167248	25.1225	low	13.0153	12	CheckV-015264	40.6	15.27	58.0502	78.685	10	1
VF_VS_85	41884	NA	60754.7	68.9395	low	13.0153	524	CheckV-039686	39.8	15.1	68.2318	84.735	14	1
VF_VS_86	41868	NA	41727	100	low	96.7062	9	CheckV-020091	100	7.37	86.7363	99.7655	24	1
VF_VS_87	41818	NA	448198	9.33024	low	17.7367	88	CheckV-043352	33.6	10.27	12.6001	67.2012	5	1.01
VF_VS_88	41750	NA	278480	14.9921	low	22.9414	323	CheckV-000748	43.1	8.32	6.861	13.183	12	1.04
VF_VS_89	41606	NA	158699	26.2169	low	34.5702	99	CheckV-010045	42.7	4.47	NA	NA	0	1
VF_VS_90	41468	NA	239644	17.304	low	33.2686	87	CheckV-061838	67.9	4.83	17.0751	48.2421	13	1
VF_VS_91	41181	NA	57503.4	71.6149	low	13.7451	4	CheckV-019509	43.9	16.2	18.56	100	1	1
VF_VS_92	41147	NA	NA	NA	NA	NA	0	NA	NA	NA	NA	NA	0	1
VF_VS_93	40950	NA	204305	20.0435	low	22.9414	6	CheckV-011237	45.3	10.53	28.9131	59.4496	5	1
VF_VS_94	40926	NA	53920.7	75.9004	low	53.4141	1759	CheckV-016963	22.3	6.66	64.3153	97.7307	9	1
VF_VS_95	40884	NA	363578	11.2449	high	4.60235	9	CheckV-061337	30	34.58	10.2566	17.1106	11	1
VF_VS_96	40871	38910	203087	19.1593	low	34.5702	256	CheckV-002555	43	5.55	9.27946	69.827	4	1
VF_VS_97	40868	NA	170556	23.9617	medium	9.40953	87	CheckV-014734	35.7	15.6	18.4154	33.8124	24	1.01
VF_VS_98	40750	NA	63355.5	64.3196	low	34.9257	1431	CheckV-010678	34.8	5.12	26.6859	74.2784	3	1
VF_VS_99	40424	NA	70694.5	57.1813	low	33.4306	955	CheckV-012075	29.4	6.68	54.8017	77.4705	18	1
VF_VS_100	40186	NA	260388	15.4331	low	28.6097	43	CheckV-061979	26.2	11.94	10.926	28.4092	7	1
VF_VS_101	40171	NA	62588.5	64.1827	low	13.0153	143	CheckV-041887	41.9	17.47	55.041	95.2433	14	1
VF_VS_102	39473	NA	NA	NA	NA	NA	0	NA	NA	NA	NA	NA	0	1
VF_VS_103	39365	NA	79857.6	49.294	low	26.0832	81	CheckV-013227	30.2	8.66	27.8494	56.3083	7	1
VF_VS_104	39197	NA	359664	10.8982	high	3.98452	25	CheckV-000616	64.5	12.52	3.7334	15.3304	9	1.01
VF_VS_105	39060	NA	245603	15.9037	low	17.7367	40	CheckV-000133	34.5	8.96	15.2252	60.4312	7	1
VF_VS_106	38857	NA	99537.2	39.0377	low	34.9257	11	CheckV-038272	34.8	3.85	NA	NA	0	1
VF_VS_107	38718	NA	58260.7	66.4564	low	34.9257	403	CheckV-001459	36.6	5.75	43.9244	78.4292	9	1
VF_VS_108	38627	NA	492908	7.83656	low	32.8837	4	CheckV-046280	25.1	5.81	4.442	18.1753	2	1.16
VF_VS_109	38621	NA	107416	35.9547	medium	5.41167	3	CheckV-016232	27.5	33.73	21.9042	67.6581	3	1
VF_VS_110	38580	NA	174782	22.0732	low	32.8837	1324	CheckV-022774	26.9	5.68	19.1227	55.7161	14	1
VF_VS_111	38353	NA	195556	19.6123	low	21.88	482	CheckV-001138	38.8	7.89	27.8145	66.0077	7	1
VF_VS_112	38255	NA	40620.2	94.1774	low	34.0128	1148	CheckV-033086	49.7	6.04	65.7137	99.8401	16	1
VF_VS_113	38058	NA	285475	13.3315	low	26.0832	57	CheckV-061326	32	9.96	14.5941	43.0697	5	1
VF_VS_114	37963	NA	254259	14.9308	low	30.1054	16	CheckV-000459	61	4.31	38.2827	46.4992	4	1
VF_VS_115	37722	NA	52080.7	72.43	low	34.9257	85	CheckV-040628	34.5	4.92	30.8474	98.1448	4	1
VF_VS_116	37526	NA	110188	34.0563	low	26.0832	698	CheckV-017185	27.7	11.59	25.74	45.2214	5	1
VF_VS_117	37201	NA	54835.9	67.8406	low	35.944	1098	CheckV-015209	37.6	6.18	53.3963	94.6046	25	1
VF_VS_118	37058	NA	39524.3	93.76	low	13.0153	4	CheckV-006753	41.7	15.82	47.878	100	3	1
VF_VS_119	36569	NA	369286	9.90262	medium	7.28871	4	CheckV-061307	44.9	24.89	17.0292	24.9264	7	1
VF_VS_120	36533	NA	342053	10.6805	high	4.64753	12	CheckV-061425	56.5	39.82	9.01231	12.6548	9	1
VF_VS_121	36496	NA	205010	17.8021	low	33.4306	325	CheckV-019614	30.9	4.2	17.1409	21.8067	2	1
VF_VS_122	36440	NA	92982	39.1904	low	17.7367	186	CheckV-040877	37.4	7.54	25.8443	60.6631	9	1.01
VF_VS_123	36145	NA	72692.6	49.7231	low	32.0046	30	CheckV-008898	54.1	5.36	41.3365	87.7288	4	1
VF_VS_124	36095	NA	322007	11.2094	low	13.7451	33	CheckV-000484	43	13.75	15.4916	44.3819	4	1
VF_VS_125	36054	NA	178969	20.1454	low	34.9257	2449	CheckV-013047	35.8	7.03	15.0462	30.0856	25	1
VF_VS_126	35938	NA	159333	22.5553	low	30.1054	82	CheckV-018433	59.8	6.91	16.05	100	1	1
VF_VS_127	35865	NA	43888.1	81.7192	low	30.1054	315	CheckV-006756	57.9	4.68	47.3876	93.035	33	1
VF_VS_128	35772	NA	43270.1	82.6714	low	34.0128	246	CheckV-006562	52.3	6.02	36.9907	91.5532	10	1.01
VF_VS_129	35761	NA	231391	15.4548	low	28.6097	468	CheckV-061307	27	7.82	14.3606	27.1204	9	1
VF_VS_130	35666	NA	347926	10.251	medium	9.62499	299	CheckV-046719	30	14.47	11.1514	54.8109	8	1.01
VF_VS_131	35371	NA	49360	71.6593	low	33.4306	2514	CheckV-057582	32	6.37	53.1392	94.28	19	1
VF_VS_132	35278	31090	108964	28.5323	medium	7.35081	25	CheckV-061754	33.6	22.92	23.3436	38.7789	15	1
VF_VS_133	35226	NA	183264	19.2215	low	32.0046	195	CheckV-062008	56.5	6.45	13.4136	46.9367	4	1
VF_VS_134	35221	NA	36468	96.5806	low	32.0046	5	CheckV-003982	57.1	5.86	43.0285	98.3555	11	1
VF_VS_135	35021	NA	297586	11.7684	low	26.0832	49	CheckV-000966	32.3	8.22	4.50966	32.3343	2	1.01
VF_VS_136	34620	NA	142038	24.3738	low	13.3626	1	CheckV-031178	28.6	17.6	27.6421	59.6574	9	1
VF_VS_137	34376	NA	164234	20.9311	low	31.6107	1650	CheckV-061838	26.6	5.76	18.245	39.4422	10	1
VF_VS_138	34242	NA	1.2305e+06	2.78277	low	49.6844	5	CheckV-054000	21.2	9.19	NA	NA	0	1
VF_VS_139	34041	NA	168404	20.2139	low	25.0169	5	CheckV-050287	43	5.16	NA	NA	0	1
VF_VS_140	34038	NA	407638	8.35006	high	4.59458	4	CheckV-061307	32.4	47.08	8.06198	10.9338	7	1
VF_VS_141	33745	NA	180587	18.6863	low	24.0809	605	CheckV-000748	29.7	7.6	11.8527	47.9376	3	1
VF_VS_142	33676	NA	102608	32.8202	low	21.1705	96	CheckV-013337	24.8	15.78	19.033	61.8045	5	1
VF_VS_143	33676	NA	62691.8	53.7167	low	28.6374	15	CheckV-045063	29.9	3.96	NA	NA	0	1
VF_VS_144	33631	NA	87942.6	38.242	low	27.4428	18	CheckV-011947	34.8	3.19	NA	NA	0	1
VF_VS_145	33592	NA	183137	18.3426	low	13.65	41	CheckV-008986	40.9	12.75	22.1654	78.285	5	1
VF_VS_146	33532	NA	47512.6	70.575	low	24.0809	1885	CheckV-061506	29.4	10.96	57.2948	92.0056	11	1.01
VF_VS_147	33502	NA	105359	31.7978	low	16.0887	133	CheckV-001894	48.6	8.52	53.0416	66.8893	11	1
VF_VS_148	33418	NA	162439	20.5726	low	14.353	81	CheckV-060098	33.5	17.24	43.6237	83.6154	12	1
VF_VS_149	33410	NA	84374.8	39.5971	low	26.8672	24	CheckV-009711	41	6.12	21.9749	92.8971	3	1
VF_VS_150	33250	NA	216790	15.3374	low	22.3998	72	CheckV-061838	56.1	4.53	17.6328	42.1631	8	1
VF_VS_151	33211	NA	268939	12.3489	low	22.3014	9	CheckV-002619	59.6	6.99	NA	NA	0	1
VF_VS_152	32993	NA	105885	31.1591	low	16.0887	652	CheckV-061944	48	11.12	26.7056	55.6988	13	1
VF_VS_153	32971	NA	84215.4	39.1508	low	27.4413	38	CheckV-011839	25.5	12.05	38.2606	79.0342	7	1
VF_VS_154	32830	NA	225485	14.5597	low	18.5643	19	CheckV-062008	41.2	7.82	26.9158	65.9565	7	1
VF_VS_155	32829	NA	221296	14.8349	low	18.5643	209	CheckV-001742	37.8	10.25	12.949	28.4012	8	1
VF_VS_156	32734	NA	154232	21.2238	low	21.1705	581	CheckV-062140	23.3	13.77	9.99706	28.7887	6	1
VF_VS_157	32703	NA	38024	86.0063	low	25.1205	17	CheckV-006302	100	6.92	60.7589	96.4089	12	1
VF_VS_158	32446	NA	108109	30.0124	low	14.1695	28	CheckV-001844	54.1	7.98	20.3272	53.4448	5	1
VF_VS_159	32319	NA	307214	10.52	low	19.9195	34	CheckV-000748	34.2	8.91	6.53822	41.7429	2	1.01
VF_VS_160	32154	NA	144775	22.2096	low	24.0809	112	CheckV-001972	29.8	12.1	NA	NA	0	1
VF_VS_161	32095	NA	44944.7	71.41	low	24.0809	313	CheckV-019242	27.6	11.21	32.7659	86.7786	12	1.01
VF_VS_162	31953	NA	182671	17.4921	low	18.5643	476	CheckV-062297	38.8	9.02	14.5478	31.3517	14	1
VF_VS_163	31840	NA	304903	10.4427	low	21.1705	4	CheckV-001458	27.2	13.66	12.6429	22.8845	3	1.03
VF_VS_164	31768	NA	259429	12.2453	low	21.1705	39	CheckV-061979	25.6	16.06	9.20368	29.3946	7	1
VF_VS_165	31692	NA	181897	17.4231	low	28.6374	490	CheckV-001978	28.4	5.79	17.6551	70.3505	2	1
VF_VS_166	31676	NA	380583	8.32303	low	14.0703	9	CheckV-008173	77.4	8.81	11.1456	28.7855	19	1
VF_VS_167	31493	NA	36710.5	85.7874	low	23.4841	259	CheckV-040577	48.8	7.05	37.8615	90.7919	9	1
VF_VS_168	31270	NA	46062	67.8867	low	20.0851	107	CheckV-016037	21.6	6.8	28.6696	87.5134	5	1
VF_VS_169	31148	NA	174469	17.853	low	14.353	23	CheckV-019014	35.3	16.21	38.2589	64.1753	17	1
VF_VS_170	30943	NA	123306	25.0945	low	26.8672	616	CheckV-019679	40	6.97	13.5219	75.1633	2	1
VF_VS_171	30792	NA	297042	10.3662	medium	8.22449	7	CheckV-061307	30.1	27.17	13.2052	29.0791	7	1
VF_VS_172	30653	NA	87675.9	34.9617	low	16.0887	92	CheckV-005938	49.7	9.46	31.1647	81.9157	3	1
VF_VS_173	30550	NA	76699.2	39.8309	low	18.5643	339	CheckV-000595	37.7	8.11	34.0034	80.8916	4	1
VF_VS_174	30515	NA	191584	15.9278	low	26.8672	81	CheckV-061838	37.8	7.23	24.6917	72.8827	5	1
VF_VS_175	30507	NA	135395	22.5319	low	25.0169	29	CheckV-046158	45.1	6.04	14.5519	43.1585	4	1
VF_VS_176	30456	NA	415401	7.33172	low	24.0809	2	CheckV-000114	30.5	8.34	NA	NA	0	1
VF_VS_177	30384	NA	194060	15.657	low	28.6374	121	CheckV-046158	29.4	5.57	16.27	68.67	1	1
VF_VS_178	30242	NA	151126	20.0112	low	24.0809	85	CheckV-019679	29.4	8.35	15.6335	51.4074	3	1
VF_VS_179	30119	NA	62316.8	48.3321	medium	8.22449	161	CheckV-007628	27.9	23.59	44.8896	80.5827	3	1
VF_VS_180	29964	NA	264389	11.3333	low	22.3014	132	CheckV-061425	61.8	7.5	17.66	72.18	1	1
VF_VS_181	29950	NA	91872.2	32.5996	low	31.6107	160	CheckV-051872	24.7	3.99	31.4937	94.1155	3	1
VF_VS_182	29904	NA	117280	25.498	medium	7.76313	73	CheckV-061944	62.2	13.46	21.0065	49.4431	11	1
VF_VS_183	29892	NA	70920.1	42.1488	low	24.0809	551	CheckV-031566	29	11.15	47.1186	82.1846	3	1
VF_VS_184	29875	NA	53198.9	56.1572	low	25.0169	305	CheckV-008718	47.5	7.36	27.7429	83.0169	9	1
VF_VS_185	29846	NA	185274	16.1091	low	24.0809	110	CheckV-040120	30.4	8.32	12.7351	46.7291	10	1
VF_VS_186	29805	NA	82494.3	36.1298	low	28.6374	628	CheckV-028922	30.6	7.37	26.69	87.1256	2	1
VF_VS_187	29797	NA	225223	13.23	low	19.9195	93	CheckV-000133	34.6	8.13	12.5195	36.3475	5	1
VF_VS_188	29756	NA	598674	4.97032	low	14.1695	60	CheckV-061346	57	7.78	NA	NA	0	1
VF_VS_189	29708	NA	221168	13.4323	low	22.2826	126	CheckV-061678	65.4	6.23	10.6855	36.3852	10	1
VF_VS_190	29695	NA	29027.1	100	low	49.6844	15	CheckV-008659	22.3	10.76	NA	NA	0	1
VF_VS_191	29654	NA	100473	29.5143	low	14.1695	15	CheckV-041648	53.9	8.14	25.4523	66.4979	7	1
VF_VS_192	29654	NA	44025.6	67.3563	low	27.4428	278	CheckV-000446	34.3	5.77	38.4335	93.5811	2	1
VF_VS_193	29578	NA	49158.7	60.1684	low	24.0809	859	CheckV-001876	30	10.23	44.9899	87.2106	16	1
VF_VS_194	29550	NA	NA	NA	NA	NA	0	NA	NA	NA	NA	NA	0	1
VF_VS_195	29423	NA	325399	9.04214	low	22.3998	84	CheckV-062254	54.8	5.29	8.05	19.8397	5	1
VF_VS_196	29407	NA	150022	19.6018	low	18.5643	582	CheckV-023763	38.2	9.94	18.8993	56.8235	4	1
VF_VS_197	29310	25789	178469	14.4501	low	14.1695	749	CheckV-040976	56.8	8.22	10.9565	21.2135	21	1
VF_VS_198	29264	NA	510666	5.73055	low	18.5643	106	CheckV-023560	38.1	9.17	NA	NA	0	1
VF_VS_199	29235	NA	137304	21.2922	low	22.2826	650	CheckV-014734	62.8	7.13	14.9267	45.2292	14	1.02
VF_VS_200	29220	NA	103655	28.1896	low	27.4413	448	CheckV-019682	26.7	10.79	42.7934	74.2084	8	1
VF_VS_201	29075	NA	61645.6	47.1648	low	14.1695	142	CheckV-041225	56.2	10.04	33.541	80.0715	7	1.01
VF_VS_202	28943	NA	69941.9	41.3815	low	27.4428	908	CheckV-012053	37.2	6.99	42.3851	68.1847	6	1
VF_VS_203	28923	NA	95162.5	30.3933	low	18.5643	705	CheckV-002365	40	11.91	31.1907	42.3603	6	1
VF_VS_204	28848	NA	175902	16.4	low	16.0887	411	CheckV-061800	48.7	9.14	12.751	24.0866	12	1.01
VF_VS_205	28841	NA	121247	23.7869	medium	7.1761	74	CheckV-019405	56.6	19.44	14.5429	52.1208	6	1
VF_VS_206	28837	NA	981314	2.93861	low	27.4428	25	CheckV-015907	36.3	6.94	3.65327	11.2592	7	1
VF_VS_207	28756	NA	62549.8	45.9729	low	19.9195	22	CheckV-017295	35.5	10.65	7.45	16.02	1	1.01
VF_VS_208	28740	NA	172011	16.7082	low	28.6374	64	CheckV-000846	30.3	6.77	13.2615	39.8731	5	1
VF_VS_209	28489	NA	NA	NA	NA	NA	0	NA	NA	NA	NA	NA	0	1
VF_VS_210	28479	NA	58788.8	48.4429	low	17.1488	103	CheckV-002953	64.7	8.07	40.1222	79.5367	15	1
VF_VS_211	28330	NA	49562	57.1607	low	27.4428	242	CheckV-014961	32.8	6.46	42.3225	82.5634	6	1
VF_VS_212	28258	NA	148447	19.0358	low	18.5643	24	CheckV-001345	39.3	12.32	25.8252	54.0671	4	1
VF_VS_213	28118	NA	82433.9	34.1097	low	19.9195	280	CheckV-016502	34.6	9.65	25.4017	79.2591	5	1.01
VF_VS_214	28093	NA	85935.6	32.6908	low	21.1705	204	CheckV-019363	24.1	12.59	34.8175	69.3415	3	1
VF_VS_215	27974	NA	31207.4	89.6389	low	20.3321	25	CheckV-028194	83.9	8.63	38.7294	90.4853	16	1
VF_VS_216	27747	NA	79045.9	35.1024	low	27.4428	252	CheckV-013871	33.7	6.09	31.8795	73.7347	3	1
VF_VS_217	27695	NA	183409	15.1001	low	19.9195	184	CheckV-000846	35.5	10.55	8.38802	41.2289	6	1
VF_VS_218	27648	NA	130431	21.1974	low	31.6107	513	CheckV-045802	25.4	6.18	NA	NA	0	1
VF_VS_219	27632	NA	156658	17.6385	low	26.8672	48	CheckV-000637	37.7	5.76	NA	NA	0	1
VF_VS_220	27628	NA	108393	25.4888	medium	6.55769	36	CheckV-061659	83.8	15.91	20.3522	28.9438	14	1
VF_VS_221	27588	NA	338401	8.15246	low	13.65	7	CheckV-061931	40.1	14.49	10.2079	24.9372	5	1
VF_VS_222	27468	NA	104198	26.3612	low	16.0887	244	CheckV-019333	51.8	8.33	16.809	74.0479	6	1
VF_VS_223	27449	NA	95269	28.8121	high	2.42332	1	CheckV-012807	98.1	58.51	15.06	30.26	1	1
VF_VS_224	27447	NA	45427.7	60.4191	medium	8.85248	11	CheckV-005361	57.2	14.81	37.2776	71.2037	5	1.01
VF_VS_225	27427	NA	205281	13.3607	low	18.5643	39	CheckV-002688	39.9	11.19	12.6485	56.7985	4	1
VF_VS_226	27320	NA	101498	26.9169	low	24.0809	412	CheckV-062282	32.1	8.6	12.8655	39.8424	6	1
VF_VS_227	27300	NA	219573	12.4332	low	26.8672	31	CheckV-012496	40.1	6.22	11.8456	15.434	5	1
VF_VS_228	27269	NA	116910	23.3247	low	20.0851	120	CheckV-015789	21.1	6.12	17.0206	34.4968	8	1
VF_VS_229	27219	NA	142666	19.0789	low	17.6215	54	CheckV-050086	44.6	8.57	17.378	31.1504	11	1
VF_VS_230	27075	NA	111108	24.3683	low	17.6215	279	CheckV-000201	45.7	9.83	11.1135	24.4187	9	1
VF_VS_231	27008	NA	258040	10.4666	low	17.1488	19	CheckV-061979	63	7.52	20.3906	57.3894	5	1
VF_VS_232	26865	NA	40751	65.9248	low	47.2953	2	CheckV-011469	99.6	16.34	37.7319	87.0985	15	1
VF_VS_233	26810	NA	57544.4	46.5901	low	27.4413	6	CheckV-021599	25	11.98	14.6345	60.5608	2	1
VF_VS_234	26768	NA	128186	20.8821	low	12.5894	64	CheckV-010455	46.8	15.13	16.9692	18.9121	4	1
VF_VS_235	26725	NA	44981.2	59.4136	low	22.2826	372	CheckV-005324	66.2	5.3	43.9153	69.6521	16	1
VF_VS_236	26603	NA	189858	14.0121	low	12.5894	13	CheckV-033107	44.6	14.12	13.9468	62.6429	3	1
VF_VS_237	26592	NA	871723	3.05051	low	16.7308	17	CheckV-045057	31.8	16.13	4.39498	17.942	5	1
VF_VS_238	26426	NA	155205	17.0265	medium	9.52096	22	CheckV-033081	43	21.12	NA	NA	0	1
VF_VS_239	26410	NA	328516	8.03919	low	18.7775	85	CheckV-019443	71.6	8.38	7.4	30.07	1	1
VF_VS_240	26289	NA	182616	14.3958	low	12.5894	602	CheckV-062297	47.1	14.18	11.2422	22.0256	8	1
VF_VS_241	26249	NA	161383	16.2651	low	24.0809	12	CheckV-000719	31.1	10.04	5.05899	19.2456	4	1.01
VF_VS_242	26208	NA	41828.5	62.6559	low	18.5643	14	CheckV-008996	39.1	9.32	33.6289	76.3808	14	1
VF_VS_243	26197	NA	150509	17.4056	low	17.6215	25	CheckV-001345	47.3	8.51	16.5643	25.0418	11	1
VF_VS_244	26168	NA	364427	7.1806	medium	5.09591	3	CheckV-061307	34.9	57	6.43449	10.6348	7	1
VF_VS_245	25967	NA	111554	23.2774	low	12.5894	654	CheckV-001742	45.7	13.75	15.3656	34.8641	3	1
VF_VS_246	25944	NA	518844	5.00034	low	18.5643	153	CheckV-000616	40.4	11.56	2.56484	11.9659	14	1
VF_VS_247	25941	NA	187126	13.8628	low	18.5643	10	CheckV-033107	41.5	11.43	3.27566	6.56892	2	1.01
VF_VS_248	25920	NA	289991	8.93821	low	22.2826	101	CheckV-054902	66.8	2.51	NA	NA	0	1
VF_VS_249	25913	NA	44349.1	58.4296	low	24.0809	713	CheckV-001599	28.4	8.36	26.9008	74.0952	8	1
VF_VS_250	25867	NA	77081.6	33.5579	low	24.0809	4	CheckV-032966	30	11.28	16.23	65.51	1	1
VF_VS_251	25831	24709	97914.9	25.2352	low	13.65	109	CheckV-013325	40.5	13.93	12.9845	45.9284	3	1
VF_VS_252	25820	NA	61004	42.3251	medium	8.34099	8	CheckV-007628	44.2	27.67	36.2818	67.7841	7	1
VF_VS_253	25797	NA	253833	10.163	low	17.6215	12	CheckV-050998	43	11.12	9.13743	21.1868	2	1.01
VF_VS_254	25745	NA	53642.3	47.9938	low	24.0809	1756	CheckV-000484	32.1	9.82	NA	NA	0	1
VF_VS_255	25693	NA	186408	13.7832	low	19.9195	457	CheckV-018810	35.1	10.43	12.8477	28.4138	20	1
VF_VS_256	25687	NA	365740	7.02329	low	20.3321	29	CheckV-062204	83.9	9.31	6.7705	14.2644	7	1
VF_VS_257	25664	NA	110123	23.3048	low	14.353	651	CheckV-004955	35.8	12.98	6.75	44.05	1	1
VF_VS_258	25561	NA	62457.9	40.9251	low	25.0169	20	CheckV-004802	44.2	5.17	37.7048	63.1561	3	1
VF_VS_259	25530	NA	40698.6	62.7295	low	14.1695	138	CheckV-018969	54	7.74	35.0434	68.9827	2	1
VF_VS_260	25494	NA	336380	7.57893	low	22.3998	32	CheckV-061307	57.5	5.51	NA	NA	0	1
VF_VS_261	25344	NA	44043.6	57.543	medium	8.09634	34	CheckV-015594	49.6	23.58	19.9568	67.6332	4	1
VF_VS_262	25326	NA	208013	12.1752	low	18.5643	169	CheckV-000133	39.6	7.69	4.6	17.12	1	1
VF_VS_263	25318	NA	117167	21.6085	medium	8.76636	96	CheckV-013277	38.3	22.92	20.1903	34.4047	11	1
VF_VS_264	25314	NA	350700	7.21814	medium	5.09591	13	CheckV-061367	35.7	57.3	5.98221	8.36345	5	1
VF_VS_265	25307	NA	94707.1	26.7213	low	18.7775	34	CheckV-019962	72.5	8.34	21.8152	55.5421	6	1
VF_VS_266	25286	NA	47926.9	52.7596	low	27.4413	15	CheckV-002779	25.2	8.35	51.7579	67.6069	5	1
VF_VS_267	25209	NA	44708.4	56.3854	low	24.0809	1252	CheckV-013073	32.3	10.57	32.5351	81.4048	13	1
VF_VS_268	25161	NA	78646.9	31.9924	low	16.0887	591	CheckV-008426	49.3	12.46	18.6868	27.6693	13	1
VF_VS_269	25144	NA	142099	17.6947	low	22.3998	4	CheckV-010788	54.1	6.01	3.07	8.88	1	1
VF_VS_270	25116	NA	128401	19.5606	low	NA	1	CheckV-008197	20.5	38.58	NA	NA	0	1
VF_VS_271	25008	NA	284235	8.79836	low	21.3127	330	CheckV-061425	69.4	4.52	7.01001	12.1777	11	1
VF_VS_272	24969	NA	178452	13.992	low	26.8672	40	CheckV-040448	41	5.95	13.3996	46.9955	4	1.01
VF_VS_273	24966	NA	NA	NA	NA	NA	0	NA	NA	NA	NA	NA	0	1
VF_VS_274	24889	NA	69966.8	35.5726	low	23.4841	146	CheckV-006349	49.5	7.5	24.4626	63.4524	3	1
VF_VS_275	24860	NA	349794	7.10705	low	21.3127	53	CheckV-062254	68.3	5.71	8.69227	22.6953	5	1
VF_VS_276	24837	NA	207380	11.9766	low	14.353	75	CheckV-061489	34	14.06	12.7205	36.3662	4	1
VF_VS_277	24825	NA	54907.5	45.2124	low	27.4413	734	CheckV-018029	25.7	9.46	35.515	63.2441	6	1.01
VF_VS_278	24775	NA	131647	18.8192	low	14.1695	462	CheckV-007111	54	8.71	15.0464	50.5002	7	1
VF_VS_279	24634	NA	92769.6	26.554	low	17.1488	21	CheckV-001459	63.5	11.32	37.4646	54.9014	8	1.01
VF_VS_280	24422	NA	51448.2	47.4691	low	26.8672	44	CheckV-001838	40.7	6.28	22.6433	80.2907	3	1
VF_VS_281	24407	NA	220555	11.0662	low	27.4428	46	CheckV-012746	37.4	5.6	9.06363	35.9805	4	1
VF_VS_282	24351	NA	504798	4.82391	low	11.4429	1	CheckV-000748	37.9	21.18	3.77308	20.656	3	1
VF_VS_283	24344	NA	187504	12.9832	low	26.4226	127	CheckV-015721	22.2	12.64	8.89	74.53	1	1
VF_VS_284	24330	NA	162601	14.963	low	19.9195	121	CheckV-059003	32.9	9.03	13.02	54.99	1	1
VF_VS_285	24317	NA	99376.6	24.4695	low	18.5643	468	CheckV-040975	42.1	11.48	12.4418	26.5413	2	1
VF_VS_286	24306	17423	130917	13.3085	low	27.4413	135	CheckV-027282	25	7.92	11.0679	12.2712	6	1
VF_VS_287	24281	NA	44273	54.8438	low	19.9195	13	CheckV-016002	33.5	10.97	33.9409	62.1986	2	1
VF_VS_288	24261	NA	43068.6	56.3311	low	19.9195	527	CheckV-016002	33.9	10.72	25.6874	44.3122	4	1.01
VF_VS_289	24244	NA	276869	8.75649	low	31.6107	136	CheckV-000489	27.4	6.87	7.03812	17.0661	2	1.01
VF_VS_290	24220	NA	1.0697e+06	2.26419	low	31.6107	6	CheckV-001462	26.3	5.93	NA	NA	0	1
VF_VS_291	24208	NA	190482	12.7088	low	27.4428	20	CheckV-061367	33.8	6.65	NA	NA	0	1
VF_VS_292	24162	NA	62574	38.6135	low	19.9195	27	CheckV-002613	35.7	9.82	35.6987	70.301	4	1
VF_VS_293	24155	NA	47313.2	51.0534	low	16.0887	1096	CheckV-015893	48.7	9.32	27.4646	61.4275	10	1.01
VF_VS_294	24153	NA	42664.1	56.612	low	14.353	1268	CheckV-002733	35.1	13.12	48.2274	67.6027	13	1
VF_VS_295	24146	NA	182196	13.2528	low	12.5894	447	CheckV-014992	46.4	13.19	12.5787	19.6115	10	1
VF_VS_296	24110	NA	74701	32.2754	low	28.6374	19	CheckV-058655	32	5.93	NA	NA	0	1
VF_VS_297	24108	NA	211416	11.4031	low	27.4428	135	CheckV-012996	33.2	6.31	7.2137	21.457	3	1
VF_VS_298	24081	NA	320735	7.50806	low	17.6215	68	CheckV-061931	46.4	11.83	11.8026	35.2523	3	1
VF_VS_299	24067	NA	192644	12.493	medium	7.29955	75	CheckV-000940	28.8	31.6	10.0731	62.3675	2	1.01
VF_VS_300	24066	NA	61013.1	39.444	low	14.353	34	CheckV-027458	35.8	13.23	33.1305	64.8184	13	1
VF_VS_301	23988	NA	172407	13.9136	low	28.6374	5	CheckV-055205	31.2	3.43	NA	NA	0	1
VF_VS_302	23986	NA	NA	NA	NA	NA	0	NA	NA	NA	14.76	18.93	1	1
VF_VS_303	23965	NA	38769.6	61.814	low	19.9195	231	CheckV-015469	33.9	8.37	28.6925	75.3187	8	1
VF_VS_304	23948	NA	48423.7	49.4551	low	17.6215	1226	CheckV-014891	46.9	8.74	36.7532	62.4685	5	1
VF_VS_305	23894	NA	NA	NA	NA	NA	0	NA	NA	NA	1.92	18.19	1	1
VF_VS_306	23795	NA	100197	23.7482	low	22.2826	479	CheckV-002666	63.1	4.43	12.3209	64.9772	2	1
VF_VS_307	23761	NA	49050.9	48.4416	low	17.6215	988	CheckV-016565	47.3	8.6	34.823	59.5476	13	1
VF_VS_308	23732	NA	58013.8	40.9075	low	21.1705	1206	CheckV-018990	24.7	17.2	29.7224	55.3957	12	1
VF_VS_309	23721	NA	161751	14.6652	low	14.1695	251	CheckV-040677	56.5	10.91	10.2038	30.2777	3	1
VF_VS_310	23718	NA	163568	14.5004	low	10.8174	26	CheckV-019013	49.2	16.63	30.768	47.4131	6	1
VF_VS_311	23701	NA	65228.6	36.3353	low	16.0887	18	CheckV-007567	51.5	8.08	40.5456	56.8271	4	1
VF_VS_312	23687	NA	58087.8	40.7779	low	17.6215	274	CheckV-000453	43.9	8.32	26.2569	78.9332	8	1
VF_VS_313	23683	NA	98603.2	24.0185	low	27.4428	2	CheckV-047984	33.3	4.86	NA	NA	0	1
VF_VS_314	23642	NA	69886.7	33.829	medium	9.52096	209	CheckV-002960	43.2	17.95	18.2232	48.904	4	1.01
VF_VS_315	23626	NA	55711.7	42.4076	low	18.5643	4	CheckV-058654	40.5	9.63	NA	NA	0	1
VF_VS_316	23612	NA	43533.2	54.2391	low	14.0703	6	CheckV-016062	72.7	9.82	35.4565	68.0623	2	1
VF_VS_317	23567	NA	103971	22.6669	low	14.353	780	CheckV-001380	35.7	13.36	14.6647	20.3749	8	1
VF_VS_318	23563	NA	188082	12.5281	low	16.0887	22	CheckV-010046	48.2	12.2	NA	NA	0	1
VF_VS_319	23537	NA	184297	12.7712	low	27.4413	769	CheckV-000133	23.9	9.36	10.1669	31.8331	8	1
VF_VS_320	23479	NA	47502.6	49.4268	low	13.3626	70	CheckV-011883	28.3	21.68	13.637	48.994	3	1
VF_VS_321	23471	NA	85961.4	27.3041	low	16.0887	136	CheckV-010317	49.6	7.57	34.4346	45.1699	10	1
VF_VS_322	23465	NA	52233.1	44.9236	low	18.5643	37	CheckV-054953	42.3	10.85	29.0756	70.6149	3	1
VF_VS_323	23464	NA	NA	NA	NA	NA	0	NA	NA	NA	NA	NA	0	1
VF_VS_324	23403	NA	40635.1	57.5931	medium	5.7286	2	CheckV-005313	28.5	33.76	25.5466	51.7949	2	1
VF_VS_325	23358	NA	118817	19.6587	low	28.6374	223	CheckV-006366	29.2	5.35	33.6208	65.8511	4	1
VF_VS_326	23342	NA	42070.1	55.4835	low	18.5643	11	CheckV-041434	39.8	8.85	42.5006	71.8883	4	1
VF_VS_327	23250	NA	67479.7	34.4548	low	18.5643	305	CheckV-005369	41.3	10.1	14.8047	44.7693	3	1
VF_VS_328	23213	NA	38379.5	60.4828	low	16.0887	37	CheckV-061335	49.1	11.15	36.4667	68.7018	8	1
VF_VS_329	23207	NA	77471	29.9557	low	24.0809	877	CheckV-010285	27.7	11.54	21.27	70	1	1
VF_VS_330	23189	NA	238763	9.71214	low	14.353	333	CheckV-046507	35.3	13.89	NA	NA	0	1.01
VF_VS_331	23188	NA	337527	6.86998	low	11.4429	11	CheckV-000484	41.4	18.99	11.4557	34.2499	4	1
VF_VS_332	23148	NA	40016	57.8469	low	79.5052	5	CheckV-019667	100	11.67	29.6312	71.7586	2	1
VF_VS_333	23100	NA	73441.1	31.4538	low	26.8672	259	CheckV-029698	40.7	5.04	13.85	67.23	1	1.02
VF_VS_334	23079	NA	118462	19.4821	low	25.0169	81	CheckV-019861	46.3	5.8	NA	NA	0	1
VF_VS_335	23053	NA	128914	17.8825	low	13.3626	11	CheckV-030098	32	18.11	9.53327	37.3778	4	1
VF_VS_336	23016	NA	71810.9	32.0509	low	10.8174	5	CheckV-058471	47.6	14.05	NA	NA	0	1
VF_VS_337	23007	NA	54514.9	42.2031	low	22.2765	2	CheckV-008006	27.3	20.63	22.6253	64.8351	5	1
VF_VS_338	22987	NA	37114.5	61.9354	low	17.1488	268	CheckV-004889	67	11.75	32.1532	66.0748	6	1
VF_VS_339	22983	NA	59849.5	38.4013	low	12.0387	917	CheckV-023237	33.3	20.64	35.0453	45.7814	14	1
VF_VS_340	22982	NA	179433	12.8081	low	18.5643	59	CheckV-061489	41.5	11.45	6.47	23.98	1	1
VF_VS_341	22970	NA	74508.6	30.8287	low	27.4413	45	CheckV-061284	24.2	11.64	NA	NA	0	1.01
VF_VS_342	22961	NA	572167	4.01299	low	13.65	4	CheckV-000467	41	14	11.1227	18.5691	3	1.02
VF_VS_343	22960	NA	46159.2	49.7409	low	18.5643	576	CheckV-000079	38.1	12.24	36.1	58.1236	10	1
VF_VS_344	22952	NA	45274.7	50.6949	low	19.9195	1234	CheckV-005439	36.8	7.91	37.319	68.9466	4	1
VF_VS_345	22929	NA	89135.6	25.7237	low	16.7308	7	CheckV-000253	32.5	16.12	NA	NA	0	1
VF_VS_346	22856	NA	178571	12.7994	medium	9.11204	3	CheckV-038835	32.9	22.98	9.68169	56.2581	2	1.01
VF_VS_347	22844	NA	120395	18.9742	low	24.0809	19	CheckV-007442	29.7	10.25	NA	NA	0	1
VF_VS_348	22832	NA	33708.6	67.7335	medium	7.04924	319	CheckV-033068	63.7	12.84	45.0565	68.546	7	1
VF_VS_349	22795	NA	106918	21.3201	low	13.3626	865	CheckV-013277	28.6	19.11	16.8798	27.1704	10	1
VF_VS_350	22680	NA	227827	9.95493	low	26.8672	128	CheckV-001528	41.2	7.15	4.382	11.0644	3	1.02
VF_VS_351	22664	NA	43651.4	51.9205	low	12.0387	180	CheckV-040919	33.9	21.75	46.6079	63.0614	11	1
VF_VS_352	22656	NA	184813	12.2589	low	19.9195	454	CheckV-061481	37	12.27	9.66678	22.0122	5	1
VF_VS_353	22635	NA	478321	4.73218	high	4.24404	6	CheckV-014862	60.2	19.5	11.5458	55.923	2	1.02
VF_VS_354	22527	NA	162698	13.8459	low	49.6844	3	CheckV-002356	20.4	11.35	5.89081	54.2035	2	1.01
VF_VS_355	22521	NA	51321.5	43.8822	low	16.7308	48	CheckV-007980	29.4	13.56	30.6949	60.8028	4	1
VF_VS_356	22449	18837	183857	10.2455	low	18.5643	13	CheckV-006220	41.4	8.43	1.62891	2.31451	2	1.02
VF_VS_357	22417	NA	154090	14.548	low	14.2747	231	CheckV-028152	57.7	9.67	10.1691	28.1355	2	1
VF_VS_358	22410	NA	109230	20.5163	low	27.4413	190	CheckV-015523	26.5	10.18	10.1508	38.8706	8	1
VF_VS_359	22407	NA	108469	20.6576	low	14.0703	339	CheckV-062295	75.2	8.58	9.96126	19.6015	12	1
VF_VS_360	22363	NA	64051.1	34.9143	low	23.4841	200	CheckV-012488	48.1	5.3	16.9063	60.8243	4	1
VF_VS_361	22360	NA	119155	18.7654	low	12.5894	139	CheckV-040438	42.8	14.64	15.4843	35.4229	2	1
VF_VS_362	22309	NA	58142.1	38.3698	low	23.4841	698	CheckV-000790	48.4	7.01	17.3857	52.9333	5	1
VF_VS_363	22297	NA	147961	15.0695	low	14.1695	23	CheckV-001345	54.9	10.3	13.1459	46.9384	4	1
VF_VS_364	22295	NA	169937	13.1196	low	22.3998	278	CheckV-008173	55.9	6.74	12.2361	45.4708	5	1
VF_VS_365	22248	NA	348810	6.37826	low	18.7775	56	CheckV-008173	72.5	10.78	6.57837	22.6422	8	1
VF_VS_366	22240	NA	279009	7.97106	low	10.2322	3	CheckV-000273	24.9	24.9	9.04172	38.4935	3	1
VF_VS_367	22204	NA	379290	5.8541	low	22.2765	20	CheckV-000846	23.9	21.64	2.22214	19.6604	4	1
VF_VS_368	22178	NA	211057	10.508	low	25.0169	80	CheckV-039332	47	6.88	8.814	33.2572	5	1
VF_VS_369	22173	NA	336163	6.59591	low	17.1488	68	CheckV-061337	63.1	10.7	10.5613	32.5199	3	1
VF_VS_370	22115	NA	117739	18.783	low	27.4413	13	CheckV-001756	27.5	10.73	NA	NA	0	1
VF_VS_371	22112	NA	NA	NA	NA	NA	0	NA	NA	NA	NA	NA	0	1
VF_VS_372	22109	NA	44313.3	49.8924	medium	8.40707	23	CheckV-061712	36.6	36.78	43.6851	61.0363	13	1
VF_VS_373	22082	NA	NA	NA	NA	NA	0	NA	NA	NA	NA	NA	0	1
VF_VS_374	22050	NA	90548	24.3517	low	23.4841	315	CheckV-041648	49.8	6.79	20.8877	54.3138	8	1
VF_VS_375	22022	NA	577665	3.81224	low	19.9195	79	CheckV-062008	34.4	10.58	26.3654	41.4455	2	1
VF_VS_376	21917	NA	362532	6.04554	low	14.0703	1	CheckV-000484	72.6	10.04	13.7744	60.5941	2	1
VF_VS_377	21857	NA	52288.1	41.8011	low	19.9195	1097	CheckV-042052	34.7	9.41	32.7	71.69	1	1
VF_VS_378	21855	NA	342526	6.38055	low	17.1488	207	CheckV-061346	66.2	9.24	7.66681	42.7187	3	1
VF_VS_379	21739	NA	38822.6	55.9958	medium	7.29955	36	CheckV-033029	30.3	28.85	41.9147	63.6263	13	1
VF_VS_380	21680	NA	185653	11.6777	low	31.6107	348	CheckV-061425	27.2	6.3	NA	NA	0	1
VF_VS_381	21667	6296	127397	4.94205	low	18.5643	338	CheckV-000594	40.5	8.27	3.77416	11.6193	5	1
VF_VS_382	21639	NA	78110	27.7032	medium	7.04924	18	CheckV-001485	66.3	13.9	20.0358	39.8926	7	1
VF_VS_383	21618	NA	57407.2	37.6573	low	27.4428	2	CheckV-039980	34.7	1.97	6.82471	34.114	3	1.02
VF_VS_384	21600	NA	154914	13.9432	low	19.9195	39	CheckV-000719	36.6	9.22	2.28297	7.92636	4	1
VF_VS_385	21596	NA	572167	3.77442	low	22.3998	2	CheckV-000467	53.9	5.99	10.3042	12.5428	2	1.01
VF_VS_386	21572	NA	41959	51.4121	low	79.5052	7	CheckV-019611	100	8.88	29.2711	73.2975	9	1
VF_VS_387	21522	NA	359856	5.98073	medium	7.58056	20	CheckV-061425	69	15.93	7.56508	18.162	15	1
VF_VS_388	21510	NA	120064	17.9155	low	25.0169	103	CheckV-013320	44.1	7.28	NA	NA	0	1
VF_VS_389	21493	NA	54659.5	39.3216	low	18.5643	107	CheckV-014960	42	8.66	27.7829	63.6108	4	1
VF_VS_390	21493	NA	42104.4	51.0469	low	17.6215	21	CheckV-012924	47.4	9.54	29.1508	63.9702	3	1
VF_VS_391	21464	NA	143598	14.9472	low	14.2747	63	CheckV-020090	58.6	10.05	14.6528	46.1527	5	1.01
VF_VS_392	21416	NA	50329.6	42.5515	low	17.6215	134	CheckV-002828	46.6	10.64	5.87	57.08	1	1
VF_VS_393	21373	NA	114670	18.6388	low	27.4428	371	CheckV-007974	34.3	5.8	NA	NA	0	1
VF_VS_394	21344	NA	150518	14.1804	low	24.0809	59	CheckV-001072	28.1	7.53	NA	NA	0	1
VF_VS_395	21256	NA	76686.1	27.7182	low	19.9195	979	CheckV-006728	36.7	9.32	17.1034	60.2358	2	1
VF_VS_396	21155	NA	53505.8	39.5378	low	23.4841	176	CheckV-040310	51	4.4	NA	NA	0	1
VF_VS_397	21154	NA	204377	10.3505	low	17.6215	20	CheckV-000467	46.9	11.22	11.6826	33.2952	6	1.02
VF_VS_398	21123	NA	220873	9.56342	low	17.6215	31	CheckV-061346	42.7	9.27	13.4837	44.2823	2	1.05
VF_VS_399	21091	NA	29468.8	71.5706	medium	8.76636	5	CheckV-061629	40.6	25.36	42.4938	76.6171	6	1
VF_VS_400	21087	NA	45254.6	46.5964	low	13.65	22	CheckV-006728	40.8	16.38	16.3051	53.8451	6	1
VF_VS_401	21081	NA	48389.9	43.5649	low	16.7308	79	CheckV-015375	32.1	14.74	24.6617	70.3068	3	1
VF_VS_402	20967	NA	38564	54.3694	low	12.5894	415	CheckV-019811	43.1	14.47	37.9442	57.0931	9	1
VF_VS_403	20929	NA	62440.3	33.5184	medium	7.29955	110	CheckV-029755	32	29.83	26.712	49.6882	4	1.01
VF_VS_404	20916	NA	62656	33.3823	medium	8.34099	27	CheckV-018859	43.8	29.83	30.1596	53.393	3	1
VF_VS_405	20893	NA	53582.9	38.9919	low	12.0387	7	CheckV-011489	33.4	18.16	31.2854	62.5117	10	1
VF_VS_406	20873	NA	91840.1	22.7276	low	19.9195	1231	CheckV-039641	35	11.59	16.1068	22.6964	14	1
VF_VS_407	20855	NA	385284	5.41289	medium	5.66866	1	CheckV-008173	56.3	28.42	5.39496	10.1227	6	1
VF_VS_408	20853	NA	104240	20.0047	low	22.3998	3	CheckV-058654	53	6.87	NA	NA	0	1
VF_VS_409	20816	NA	73464.7	28.3347	low	27.4428	95	CheckV-002554	33.9	5.34	11.981	40.5072	3	1
VF_VS_410	20797	NA	63774.2	32.6103	low	31.6107	61	CheckV-055023	23.4	7.37	15.5856	58.4105	3	1.01
VF_VS_411	20705	5467	121547	4.49783	low	22.2765	394	CheckV-015963	27.1	20.61	2.77112	8.57345	2	1
VF_VS_412	20704	NA	369286	5.60649	high	4.59458	2	CheckV-061307	28.1	42.68	8.96882	18.0102	2	1.01
VF_VS_413	20663	NA	289673	7.13322	low	14.1695	128	CheckV-019141	53.6	10.96	26.5	74.84	1	1
VF_VS_414	20637	NA	55345.5	37.2876	low	14.2747	72	CheckV-016473	58.4	10.95	36.4089	54.7335	4	1
VF_VS_415	20626	NA	40546.2	50.8703	low	26.8672	44	CheckV-048317	40.4	6.62	NA	NA	0	1.01
VF_VS_416	20622	NA	541500	3.80831	low	27.4428	49	CheckV-049878	33.6	4.92	5.16179	27.9002	5	1
VF_VS_417	20614	11571	43287.8	26.7304	low	20.3321	7	CheckV-032714	83.1	10.86	13.5249	34.4655	2	1
VF_VS_418	20603	NA	140813	14.6315	low	26.8672	69	CheckV-002553	38.7	6.11	6.32662	24.5315	3	1
VF_VS_419	20589	NA	181465	11.346	low	24.0809	96	CheckV-006222	31.7	9.44	13.9879	24.3764	5	1
VF_VS_420	20570	NA	46732.6	44.0164	low	17.6215	212	CheckV-007156	44.2	11.68	27.5285	67.5742	11	1
VF_VS_421	20545	NA	201896	10.1761	low	17.6215	76	CheckV-010851	46.7	7.7	8.38581	56.6425	2	1.01
VF_VS_422	20507	NA	NA	NA	NA	NA	0	NA	NA	NA	18.8484	49.5278	3	1.01
VF_VS_423	20492	NA	50199.2	40.8214	low	26.8672	451	CheckV-009531	38.9	2.71	21.334	48.0943	4	1
VF_VS_424	20484	NA	172997	11.8407	medium	8.76636	128	CheckV-049748	40.6	27.28	9.21635	17.3174	14	1
VF_VS_425	20467	NA	1.06514e+06	1.92153	low	16.0887	18	CheckV-000748	51.4	8.31	5.21666	17.9812	3	1.01
VF_VS_426	20442	NA	37711	54.207	low	14.0703	536	CheckV-062149	73.6	12.35	35.7518	57.9911	8	1.01
VF_VS_427	20436	NA	46678.9	43.78	low	18.7775	60	CheckV-020417	68.6	11.09	33.4324	59.2547	13	1
VF_VS_428	20360	NA	150990	13.4844	medium	8.19046	171	CheckV-028472	37.6	29.53	11.52	51.06	1	1
VF_VS_429	20358	NA	201314	10.1126	low	14.353	250	CheckV-029378	33.4	13.98	NA	NA	0	1
VF_VS_430	20342	NA	325234	6.25457	low	24.0809	14	CheckV-013709	31.8	11.24	NA	NA	0	1
VF_VS_431	20340	NA	592096	3.43525	medium	9.75886	3	CheckV-000616	24	29.52	2.82401	9.61148	7	1
VF_VS_432	20301	NA	121814	16.6656	high	4.74505	6	CheckV-020055	26.9	62.38	NA	NA	0	1
VF_VS_433	20295	NA	31337.5	64.7627	low	16.0887	292	CheckV-008549	51.1	12.49	24.3738	62.1664	13	1
VF_VS_434	20285	NA	99875.2	20.3103	low	18.5643	35	CheckV-002533	38.3	9.95	NA	NA	0	1
VF_VS_435	20283	NA	169275	11.9823	low	28.6374	12	CheckV-055176	29.9	6.14	NA	NA	0	1
VF_VS_436	20255	NA	43832.8	46.2097	low	22.2765	10	CheckV-005247	24.9	21.25	28.3533	57.5719	5	1
VF_VS_437	20231	NA	206002	9.82077	low	19.9195	3	CheckV-011374	33.6	7.93	NA	NA	0	1.01
VF_VS_438	20230	NA	186855	10.8266	low	18.5643	26	CheckV-011211	40.7	10.48	3.50277	23.014	6	1
VF_VS_439	20226	NA	244533	8.27128	low	14.2747	327	CheckV-056620	60.1	12.42	2.80586	12.5556	4	1.01
VF_VS_440	20190	NA	NA	NA	NA	NA	0	NA	NA	NA	NA	NA	0	1
VF_VS_441	20189	NA	62671.5	32.214	medium	9.11204	178	CheckV-016965	36.4	22.98	27.8054	57.5574	3	1.01
VF_VS_442	20179	NA	161787	12.4726	low	13.3626	99	CheckV-000674	29.5	17.51	4.50159	12.7049	2	1
VF_VS_443	20165	NA	119853	16.8247	medium	8.24119	87	CheckV-040965	81.1	14.28	10.5898	36.1617	5	1
VF_VS_444	20151	NA	37207	54.1592	medium	8.76636	1	CheckV-012557	38.1	23.83	31.45	56.34	1	1
VF_VS_445	20147	NA	168690	11.9432	low	18.5643	442	CheckV-002044	38.2	7.53	10.6561	32.5574	7	1
VF_VS_446	20142	NA	180180	11.1788	medium	7.67262	56	CheckV-061307	22.2	24.98	8.78114	24.1304	9	1
VF_VS_447	20141	NA	225057	8.94928	low	28.6374	87	CheckV-019141	31	6.99	7.40621	28.1096	4	1
VF_VS_448	20035	11127	308127	3.61117	low	18.7775	3	CheckV-000484	71.8	11.64	8.7277	29.957	4	1
VF_VS_449	20031	NA	296817	6.74859	low	14.1695	9	CheckV-000133	55.6	11.49	6.81803	28.2993	5	1
VF_VS_450	19985	NA	489487	4.08285	low	19.9195	10	CheckV-050294	33.7	7.69	1.61	5.87	1	1.01
VF_VS_451	19947	NA	75302.5	26.4892	low	24.0809	31	CheckV-013473	31	10.27	8.81	47.15	1	1
VF_VS_452	19907	NA	62845.7	31.676	low	31.6107	3	CheckV-058655	26	4.95	NA	NA	0	1
VF_VS_453	19896	NA	171444	11.6049	low	12.0387	8	CheckV-002524	34.9	18.54	NA	NA	0	1
VF_VS_454	19893	NA	161251	12.3367	low	17.1488	4	CheckV-002524	66.4	11.72	37.1946	40.7924	2	1
VF_VS_455	19885	NA	153444	12.9591	low	22.3998	110	CheckV-004909	54.9	5.98	NA	NA	0	1
VF_VS_456	19885	NA	76598.3	25.9601	low	19.9195	637	CheckV-016195	33.2	11.01	13.0784	47.132	3	1
VF_VS_457	19869	NA	362532	5.48062	low	16.0887	1	CheckV-000484	50.6	10.48	13.6404	54.8215	2	1.02
VF_VS_458	19851	NA	77494	25.6162	low	10.2322	1	CheckV-013832	24.9	23.87	11.4593	36.4125	4	1
VF_VS_459	19776	NA	119838	16.5023	low	18.5643	6	CheckV-017919	38.7	8.96	5.24	20.48	1	1.01
VF_VS_460	19762	NA	49525.2	39.9029	low	31.6107	1051	CheckV-019269	24.8	4.42	21.7668	51.1909	6	1
VF_VS_461	19724	NA	37330.8	52.8358	low	13.3626	153	CheckV-042083	31.7	18.54	27.2602	58.7964	2	1
VF_VS_462	19719	NA	151416	13.0231	low	18.5643	2	CheckV-046198	39.5	10.24	NA	NA	0	1
VF_VS_463	19692	NA	200522	9.82035	low	14.353	14	CheckV-010849	34.3	16.69	7.17066	16.1103	2	1
VF_VS_464	19680	NA	49185.7	40.0116	low	21.1705	370	CheckV-002504	24.5	13.74	NA	NA	0	1
VF_VS_465	19672	NA	NA	NA	NA	NA	0	NA	NA	NA	NA	NA	0	1
VF_VS_466	19671	NA	186622	10.5406	low	13.65	122	CheckV-001964	41.9	16.17	7.99476	23.9705	6	1.01
VF_VS_467	19660	NA	264555	7.43133	low	18.5643	143	CheckV-021302	42.5	10.07	7.40272	13.582	2	1
VF_VS_468	19620	NA	359120	5.46336	low	16.7308	210	CheckV-054001	32.5	15.92	1.60591	20.0684	2	1
VF_VS_469	19593	NA	41959	46.6956	low	79.5052	5	CheckV-019611	100	12.06	26.9884	36.7549	13	1
VF_VS_470	19569	NA	35993.4	54.3683	low	16.7308	634	CheckV-041117	31.6	13.75	32.8675	56.7798	2	1
VF_VS_471	19563	NA	57717.7	33.8943	low	26.8672	1604	CheckV-000578	40.8	7.36	9.76229	21.5247	2	1
VF_VS_472	19554	NA	142090	13.7617	low	24.0809	20	CheckV-012678	31.3	8.21	11.29	33.83	1	1.01
VF_VS_473	19540	NA	117113	16.6847	low	22.2765	1	CheckV-001504	26.3	21.89	NA	NA	0	1.01
VF_VS_474	19528	NA	43412.4	44.9826	low	10.8174	54	CheckV-060823	49.7	17.14	35.3252	56.9083	5	1
VF_VS_475	19487	NA	77066.3	25.286	low	16.7308	691	CheckV-016298	28.9	12.8	14.8613	34.4396	6	1
VF_VS_476	19485	NA	184622	10.554	low	18.5643	566	CheckV-000133	40.1	9.74	7.80618	20.0569	7	1
VF_VS_477	19473	NA	46032.6	42.3027	medium	7.76313	555	CheckV-005924	58.5	16.8	28.4085	54.3508	7	1
VF_VS_478	19468	NA	106928	18.2066	high	4.24404	87	CheckV-061659	59.1	19.25	14.7348	28.508	9	1
VF_VS_479	19458	NA	367234	5.29853	low	11.4429	60	CheckV-000523	39.3	21.96	5.37514	10.5108	11	1
VF_VS_480	19445	NA	61448.9	31.6442	medium	8.76636	521	CheckV-058522	40.8	22.95	18.789	30.2864	7	1
VF_VS_481	19440	NA	NA	NA	NA	NA	0	NA	NA	NA	NA	NA	0	1
VF_VS_482	19394	NA	57775	33.5682	medium	9.15507	1	CheckV-020404	75.8	16.3	34.804	56.9302	5	1
VF_VS_483	19391	NA	44995.8	43.0951	medium	8.2619	28	CheckV-061271	47.4	23.02	28.829	60.0918	17	1
VF_VS_484	19385	NA	96464.4	20.0955	medium	7.76313	71	CheckV-016232	59.1	13.29	9.75245	23.9595	2	1
VF_VS_485	19309	NA	206825	9.3359	low	27.4413	206	CheckV-047405	25.7	9.11	1.55	11.13	1	1.02
VF_VS_486	19303	NA	76581	25.206	low	79.5052	6	CheckV-012808	99.7	10.03	10.098	40.2142	6	1
VF_VS_487	19301	NA	61778.4	31.2423	high	3.60501	280	CheckV-061964	66.2	18.23	24.7416	46.82	11	1
VF_VS_488	19288	NA	44582.2	43.2639	low	49.6844	6	CheckV-011446	22.1	11.82	28.4527	54.8883	3	1
VF_VS_489	19260	NA	203958	9.44312	low	14.1695	21	CheckV-012420	54.8	9.83	7.72178	19.7226	3	1
VF_VS_490	19233	NA	168600	11.4075	low	19.2159	91	CheckV-018433	79.7	10.55	7.69213	16.5848	5	1
VF_VS_491	19225	NA	41454.9	46.3757	low	16.7308	901	CheckV-030115	27.8	12.7	31.6728	54.78	13	1
VF_VS_492	19186	NA	564081	3.40129	medium	8.22449	2	CheckV-000846	31.6	25.5	5.0546	27.4711	3	1
VF_VS_493	19185	NA	53043.9	36.1682	low	14.1695	183	CheckV-011586	53.4	8.92	11.7877	51.0435	2	1
VF_VS_494	19185	NA	132193	14.5129	low	17.6215	40	CheckV-058915	43.5	9.66	NA	NA	0	1
VF_VS_495	19183	NA	406291	4.72149	medium	8.76636	151	CheckV-001488	39.5	24.42	2.6999	12.2911	2	1.01
VF_VS_496	19181	NA	348629	5.50183	medium	6.9316	17	CheckV-061348	39.7	71.55	4.67358	6.30772	4	1
VF_VS_497	19165	NA	223260	8.58416	low	24.0809	3	CheckV-027970	31.7	11.98	NA	NA	0	1.01
VF_VS_498	19152	NA	125657	15.2415	low	28.6374	13	CheckV-060749	31.6	4.6	NA	NA	0	1
VF_VS_499	19146	NA	369286	5.1846	medium	5.7286	2	CheckV-061307	32.1	36.57	9.19654	13.8812	4	1
VF_VS_500	19113	NA	34132.4	55.9967	low	14.353	133	CheckV-011802	35.2	14.15	37.3684	56.8097	5	1
VF_VS_501	19109	NA	241229	7.92152	low	12.0387	48	CheckV-000133	34	17.55	6.16964	23.3268	4	1
VF_VS_502	19053	NA	26271.1	72.5247	low	14.0703	91	CheckV-000560	76	10.36	6.57224	38.1146	4	1.04
VF_VS_503	19052	NA	979192	1.94569	low	31.6107	12	CheckV-000691	25.4	6.61	2.55669	4.78489	2	1
VF_VS_504	19031	NA	186381	10.2108	low	18.7775	435	CheckV-010849	70.7	12.25	9.64	24.54	1	1
VF_VS_505	19021	NA	115539	16.4629	low	10.8174	5	CheckV-040579	51.8	14.31	8.9314	21.9543	2	1
VF_VS_506	18988	NA	63064.5	30.1088	low	16.0887	690	CheckV-016816	49.2	11.5	18.9323	41.1102	6	1.01
VF_VS_507	18945	NA	83633.8	22.6523	low	13.65	173	CheckV-011818	41.5	14.89	11.8647	47.0572	2	1
VF_VS_508	18911	NA	118662	15.9368	high	3.51913	75	CheckV-013297	59.9	23.52	14.0294	21.7085	8	1
VF_VS_509	18904	NA	64152.8	29.4671	low	10.8174	170	CheckV-008783	47.9	14.31	23.9405	37.218	7	1
VF_VS_510	18849	NA	47268.4	39.8765	low	13.65	434	CheckV-015075	38.9	13.6	23.0165	56.59	12	1
VF_VS_511	18833	NA	47197.9	39.9022	low	19.9195	149	CheckV-041446	34.6	12.25	17.12	56.08	1	1.02
VF_VS_512	18825	NA	130479	14.4276	low	27.4413	6	CheckV-005347	27.3	10.15	NA	NA	0	1
VF_VS_513	18824	NA	229402	8.20568	low	19.9195	7	CheckV-002824	33.4	7.82	NA	NA	0	1
VF_VS_514	18818	NA	213355	8.82005	low	14.353	75	CheckV-018072	36.6	15.71	9.19121	28.0969	3	1.02
VF_VS_515	18805	NA	NA	NA	NA	NA	0	NA	NA	NA	NA	NA	0	1
VF_VS_516	18799	NA	67027.5	28.0467	low	17.6215	17	CheckV-031330	42.6	7.76	25.0873	42.6062	4	1
VF_VS_517	18794	NA	43747.4	42.9603	low	22.2765	263	CheckV-041617	26.4	20	38.464	50.7584	8	1
VF_VS_518	18735	NA	447347	4.18802	low	14.353	118	CheckV-015907	35.3	16.54	3.16	18.38	1	1.03
VF_VS_519	18727	NA	45881.5	40.816	low	18.5643	18	CheckV-021481	42	11.89	25.4252	46.5402	2	1
VF_VS_520	18705	NA	983709	1.90148	low	18.5643	9	CheckV-000719	40.1	10.22	NA	NA	0	1
VF_VS_521	18692	NA	175407	10.6563	low	19.9195	285	CheckV-061494	36.7	10.55	8.27042	17.2163	15	1
VF_VS_522	18689	NA	57708.9	32.385	low	49.6844	4	CheckV-017036	22.5	10.75	24.48	52.18	1	1
VF_VS_523	18650	NA	216511	8.61389	low	14.2747	290	CheckV-004548	60.7	7.74	20.6973	42.8465	3	1.04
VF_VS_524	18644	NA	34100	54.6745	low	18.5643	1	CheckV-060261	40.5	11.13	NA	NA	0	1
VF_VS_525	18643	NA	61405.4	30.3605	low	10.8174	552	CheckV-020376	47.8	17.09	18.0126	29.0406	7	1
VF_VS_526	18632	NA	57843.3	32.2112	low	18.5643	17	CheckV-040581	38.2	8.4	18.456	51.7162	5	1
VF_VS_527	18584	NA	50753.8	36.616	low	14.2747	223	CheckV-046154	59.8	9.26	30.2838	52.9122	16	1
VF_VS_528	18571	NA	237604	7.81595	low	13.65	49	CheckV-001462	39.8	13.55	NA	NA	0	1
VF_VS_529	18569	NA	41732	44.4959	low	14.2747	6	CheckV-039708	61.8	9.4	28.93	50.48	1	1
VF_VS_530	18487	NA	206820	8.9387	low	12.5894	240	CheckV-023449	42.6	15.51	NA	NA	0	1
VF_VS_531	18460	NA	37391	49.3702	low	27.4413	1	CheckV-009199	25	7.62	NA	NA	0	1
VF_VS_532	18402	NA	33209.2	55.4123	medium	7.76313	133	CheckV-017374	62.4	12.8	38.4493	62.491	8	1
VF_VS_533	18399	NA	48216.6	38.159	medium	8.76998	76	CheckV-010801	48.3	17.65	27.0601	52.7419	3	1
VF_VS_534	18397	NA	332107	5.53947	medium	8.76636	28	CheckV-014376	40.4	27.18	7.48	12.26	1	1.02
VF_VS_535	18386	NA	63415.6	28.9929	low	18.5643	666	CheckV-005281	41.7	12.01	13.9052	55.5542	6	1
VF_VS_536	18319	NA	43704.6	41.9155	low	10.8174	164	CheckV-011586	48.9	15.4	33.5387	51.5979	9	1
VF_VS_537	18319	NA	91030.2	20.1241	low	23.4841	13	CheckV-058887	50.9	1.61	11.0676	24.631	3	1.01
VF_VS_538	18307	NA	50633.1	36.1562	low	14.2747	135	CheckV-040545	58.8	11.91	22.9433	50.9591	6	1
VF_VS_539	18299	NA	295823	6.1858	low	13.65	21	CheckV-008512	42.5	13.49	7.69955	44.4387	2	1.01
VF_VS_540	18294	NA	58542.1	31.2493	low	14.353	59	CheckV-017804	33	16.12	23.7037	48.9532	4	1
VF_VS_541	18272	NA	19869.9	91.9583	low	21.1705	309	CheckV-061478	23.6	13.47	17.4943	33.7216	8	1.01
VF_VS_542	18214	NA	59634.4	30.5428	low	22.3998	267	CheckV-040041	55.8	6.64	9.88501	52.0071	3	1
VF_VS_543	18188	NA	43699.9	41.6202	low	14.2747	165	CheckV-000911	58.8	10.53	19.4578	53.9832	2	1
VF_VS_544	18185	NA	99968	18.1908	low	47.2953	4	CheckV-019582	100	14.85	10.3216	30.5581	3	1
VF_VS_545	18179	NA	182292	9.97248	medium	5.94767	61	CheckV-007932	54.6	26.59	NA	NA	0	1
VF_VS_546	18153	NA	57044.7	31.8224	low	26.8672	78	CheckV-000891	38.5	5.83	11.75	57.98	1	1
VF_VS_547	18137	NA	40955.2	44.2849	low	18.5643	35	CheckV-013287	41.1	11.6	22.5426	52.8033	5	1
VF_VS_548	18127	NA	67810	26.732	low	12.5894	41	CheckV-044981	47.1	13.5	24.7222	54.3572	8	1
VF_VS_549	18118	NA	36649.2	49.4363	low	27.4413	31	CheckV-040386	26.5	11.14	23.9163	49.3634	4	1
VF_VS_550	18116	NA	247737	7.31259	low	12.0387	1	CheckV-029378	34.1	21.83	NA	NA	0	1
VF_VS_551	18060	NA	89841.1	20.1022	low	23.4841	4	CheckV-037315	50.8	1.8	NA	NA	0	1
VF_VS_552	18043	NA	96204.9	18.7548	low	22.2765	36	CheckV-057433	27.3	17.87	18.1153	52.1643	2	1
VF_VS_553	18030	NA	471370	3.82502	medium	8.34099	5	CheckV-014862	46.5	30.71	NA	NA	0	1
VF_VS_554	18027	NA	38071.6	47.3503	low	13.65	213	CheckV-003871	39.1	12.95	25.6394	51.2054	7	1
VF_VS_555	18017	NA	104631	17.2195	low	13.65	858	CheckV-000484	40.1	15.08	7.76908	21.6875	3	1.01
VF_VS_556	18007	NA	59607.2	30.2094	low	12.5894	812	CheckV-002999	43.9	15.41	27.0924	43.4383	9	1
VF_VS_557	18004	NA	NA	NA	NA	NA	0	NA	NA	NA	17.7877	56.9801	3	1
VF_VS_558	17980	NA	37469.3	47.986	low	16.0887	177	CheckV-032714	52.2	11.65	28.3823	54.8112	4	1
VF_VS_559	17979	NA	73154.8	24.5767	low	17.6215	693	CheckV-039725	45.4	10.07	28.1307	61.8919	4	1
VF_VS_560	17973	NA	153440	11.7134	low	18.5643	4	CheckV-013320	38.5	9.21	NA	NA	0	1
VF_VS_561	17922	NA	253043	7.08259	low	20.3321	13	CheckV-061838	87.5	7.77	7.41146	35.3122	2	1
VF_VS_562	17897	NA	NA	NA	NA	NA	0	NA	NA	NA	NA	NA	0	1
VF_VS_563	17886	NA	119850	14.9236	low	16.7308	100	CheckV-004934	32.1	15.96	9.52246	28.9941	3	1
VF_VS_564	17880	NA	82989	21.545	medium	9.75886	5	CheckV-003323	27.4	30.82	13.836	47.7996	6	1
VF_VS_565	17833	NA	255990	6.9663	low	27.4428	37	CheckV-001180	34.3	4.15	3.47716	11.4753	4	1
VF_VS_566	17819	NA	101197	17.6082	low	12.0387	55	CheckV-000648	35.7	18.96	10.17	19.6	1	1
VF_VS_567	17806	NA	NA	NA	NA	NA	0	NA	NA	NA	NA	NA	0	1.01
VF_VS_568	17785	NA	NA	NA	NA	NA	0	NA	NA	NA	NA	NA	0	1
VF_VS_569	17779	NA	98144.4	18.1151	low	27.4413	12	CheckV-010737	26	9.79	NA	NA	0	1
VF_VS_570	17761	NA	369166	4.81112	medium	9.52096	192	CheckV-000616	45	20.5	9.88443	13.4841	6	1.01
VF_VS_571	17740	NA	47008.4	37.738	low	16.0887	31	CheckV-011040	49.9	12.05	10.29	49.89	1	1
VF_VS_572	17729	NA	156294	11.3433	low	14.353	29	CheckV-001600	33.9	14.5	NA	NA	0	1
VF_VS_573	17718	NA	NA	NA	NA	NA	0	NA	NA	NA	NA	NA	0	1
VF_VS_574	17716	NA	546647	3.24085	low	21.1705	2	CheckV-054180	26.2	13.43	NA	NA	0	1
VF_VS_575	17706	NA	222026	7.97475	low	10.8174	29	CheckV-056620	49.5	13.41	5.15	13.89	1	1.01
VF_VS_576	17628	NA	173168	10.1797	medium	8.40707	79	CheckV-045433	36.7	37.27	8.61286	15.027	4	1.02
VF_VS_577	17592	NA	286277	6.14509	low	20.3321	22	CheckV-061307	83.1	9.28	7.61962	13.0179	5	1
VF_VS_578	17565	NA	1.19194e+06	1.47365	low	27.4428	7	CheckV-049876	32.9	4.25	NA	NA	0	1
VF_VS_579	17547	NA	39381.8	44.5561	medium	8.85248	217	CheckV-011938	52.9	14.02	36.6556	53.3591	8	1
VF_VS_580	17529	NA	122717	14.2841	low	24.0809	298	CheckV-000616	31.7	8.75	1.67143	8.77461	8	1.01
VF_VS_581	17522	NA	220918	7.93146	low	14.1695	33	CheckV-019141	56.5	9.21	3.18	11.85	1	1
VF_VS_582	17512	NA	269559	6.49654	low	21.1705	2	CheckV-021471	25.2	15.15	NA	NA	0	1
VF_VS_583	17510	NA	40016	43.7575	low	79.5052	8	CheckV-019667	99.8	11.4	16.0274	49.0019	3	1
VF_VS_584	17491	NA	40045.5	43.6778	medium	8.85248	40	CheckV-011006	56.9	13.01	23.0373	55.0934	4	1
VF_VS_585	17486	NA	39984.1	43.7324	medium	7.04924	619	CheckV-013482	62.8	13.88	31.1547	50.6147	12	1.01
VF_VS_586	17475	NA	108166	16.1557	high	3.51913	18	CheckV-013298	58.7	25.19	12.9837	20.6134	7	1
VF_VS_587	17452	NA	306525	5.69351	low	21.1705	2	CheckV-000719	25.3	16.91	NA	NA	0	1
VF_VS_588	17451	7278	502027	1.44972	medium	6.16907	1	CheckV-001225	34	48.82	1.13	3.89	1	1
VF_VS_589	17436	NA	NA	NA	NA	NA	0	NA	NA	NA	NA	NA	0	1.01
VF_VS_590	17423	NA	67475	25.8214	low	21.1705	3	CheckV-040628	25.5	15.67	NA	NA	0	1
VF_VS_591	17419	NA	47142.7	36.9495	medium	5.16798	10	CheckV-021492	30.7	38.47	25.0811	48.7594	3	1
VF_VS_592	17379	NA	184899	9.39917	low	22.2826	67	CheckV-002617	64.8	7	NA	NA	0	1
VF_VS_593	17374	NA	36741.7	47.2869	medium	9.11204	6	CheckV-012584	35.6	23.08	20.4479	65.1759	4	1
VF_VS_594	17359	13516	366136	3.69153	medium	7.1761	32	CheckV-061307	54.2	19.78	4.24683	9.14852	9	1
VF_VS_595	17344	NA	45434.8	38.1734	medium	7.01039	6	CheckV-061445	51.8	35.16	32.0569	43.4256	9	1
VF_VS_596	17322	NA	NA	NA	NA	NA	0	NA	NA	NA	NA	NA	0	1
VF_VS_597	17292	NA	68784.2	25.1395	low	24.0809	63	CheckV-009523	31.7	8.27	30.6444	41.4416	3	1
VF_VS_598	17284	NA	50746.9	34.0592	medium	8.85248	307	CheckV-020230	52.7	13.84	12.6718	43.9006	9	1
VF_VS_599	17277	NA	NA	NA	NA	NA	0	NA	NA	NA	NA	NA	0	1
VF_VS_600	17217	NA	520258	3.30932	low	16.0887	4	CheckV-015907	47.6	8.26	6.34161	13.2934	3	1.04
VF_VS_601	17214	NA	62711	27.4497	low	27.4413	1	CheckV-000594	24.2	10.95	NA	NA	0	1
VF_VS_602	17209	NA	NA	NA	NA	NA	0	NA	NA	NA	NA	NA	0	1.01
VF_VS_603	17197	NA	320770	5.36116	low	11.4429	6	CheckV-043352	40	20.73	1.40159	29.7393	2	1.01
VF_VS_604	17194	NA	67795.9	25.3614	low	14.2747	101	CheckV-020000	62.4	10.15	28.3111	45.2977	10	1
VF_VS_605	17178	NA	61455.4	27.952	medium	7.63126	25	CheckV-018859	40.9	40.6	25.123	45.8799	4	1
VF_VS_606	17156	NA	153116	11.2046	low	14.353	14	CheckV-013320	36.6	15.32	13.0236	51.2699	2	1
VF_VS_607	17148	NA	224765	7.6293	low	14.1695	29	CheckV-002714	54	10.99	NA	NA	0	1
VF_VS_608	17110	NA	69460.7	24.6326	low	14.2747	217	CheckV-059935	61.1	12.27	12.5079	50.089	3	1
VF_VS_609	17092	NA	181955	9.39355	low	21.5121	63	CheckV-049608	94.9	3.96	NA	NA	0	1.01
VF_VS_610	17087	NA	456821	3.74041	low	19.9195	1	CheckV-059168	32.7	10.53	5.55	6.98	1	1.02
VF_VS_611	17079	NA	61051.5	27.9747	medium	7.57869	385	CheckV-018442	50.3	30.46	16.5005	26.6022	7	1
VF_VS_612	17049	NA	46882.9	36.3651	low	17.6215	112	CheckV-013397	43.9	7.96	18.3573	38.569	2	1
VF_VS_613	17004	NA	64974.2	26.1704	low	26.8672	81	CheckV-002748	40.2	7.1	NA	NA	0	1
VF_VS_614	16994	NA	51751.4	32.8378	low	16.0887	1521	CheckV-001453	50.6	10.49	NA	NA	0	1
VF_VS_615	16975	NA	43662.9	38.8774	low	27.4413	492	CheckV-061879	27.5	12.02	23.9395	66.6911	10	1
VF_VS_616	16927	NA	56257.2	30.0886	low	16.0887	238	CheckV-003865	50.3	7.78	9.49125	23.3822	2	1.03
VF_VS_617	16927	NA	122419	13.8271	low	19.9195	1	CheckV-002331	35	11.35	NA	NA	0	1
VF_VS_618	16927	NA	66001.1	25.6466	low	10.2322	1250	CheckV-056295	25.8	24.3	16.2506	45.0087	4	1
VF_VS_619	16923	NA	47322.7	35.7608	medium	8.22449	2	CheckV-005818	31	26.68	25.32	55.51	1	1
VF_VS_620	16885	NA	46495.6	36.3153	low	19.9195	641	CheckV-025407	32.6	11.7	24.2097	60.8603	9	1
VF_VS_621	16880	NA	345792	4.88154	low	14.2747	8	CheckV-000484	62	12.43	6.62965	11.9057	2	1.01
VF_VS_622	16877	NA	34420.9	49.0313	medium	8.85248	614	CheckV-040014	54.5	15.31	32.8357	50.6064	6	1
VF_VS_623	16877	NA	699303	2.4134	low	18.5643	40	CheckV-033107	41.5	11.4	22.1934	39.9946	3	1
VF_VS_624	16865	NA	63063	26.7431	medium	5.16798	35	CheckV-019146	31.8	37.52	24.4404	45.984	5	1.01
VF_VS_625	16856	NA	44349.8	38.007	medium	6.26718	8	CheckV-016911	38.6	64.21	33.6509	49.8883	3	1
VF_VS_626	16820	NA	65479.7	25.6874	low	27.4428	2	CheckV-028176	36.4	4.27	10.3097	18.065	5	1
VF_VS_627	16812	NA	NA	NA	NA	NA	0	NA	NA	NA	NA	NA	0	1
VF_VS_628	16798	NA	37745.3	44.5035	medium	8.85248	155	CheckV-012611	56.9	14.18	24.9103	46.599	2	1
VF_VS_629	16757	NA	88457.5	18.9436	low	10.2322	2	CheckV-047984	23.3	23.16	NA	NA	0	1
VF_VS_630	16728	NA	55790	29.9839	low	28.6374	3	CheckV-001124	32.2	4.98	15.42	41.84	1	1
VF_VS_631	16725	NA	131883	12.6817	low	10.8174	192	CheckV-003882	49.2	13.18	24.37	46.36	1	1
VF_VS_632	16718	NA	NA	NA	NA	NA	0	NA	NA	NA	NA	NA	0	1
VF_VS_633	16709	NA	90000	18.5656	medium	7.58056	2	CheckV-049710	69.8	13.66	NA	NA	0	1
VF_VS_634	16676	NA	368508	4.52528	high	4.37241	28	CheckV-008173	79.2	18.92	4.79683	10.7211	8	1
VF_VS_635	16651	NA	188545	8.83133	medium	9.52096	85	CheckV-007637	45.5	18.54	12.3159	37.6157	2	1.01
VF_VS_636	16643	NA	41798.3	39.8175	low	10.8174	213	CheckV-021812	48.2	15.31	21.4774	46.4961	8	1
VF_VS_637	16642	NA	79484.6	20.9374	low	17.6215	25	CheckV-002331	45.9	9.16	19.788	48.7672	5	1
VF_VS_638	16639	NA	156852	10.6081	low	17.6215	349	CheckV-051587	45.9	12	7.57854	25.1437	9	1
VF_VS_639	16629	NA	39765.3	41.8179	low	14.2747	193	CheckV-017913	58.7	11.45	27.3047	53.8412	3	1
VF_VS_640	16628	NA	31380.2	52.9888	medium	8.76998	9	CheckV-017508	47.9	20.84	33.1481	50.3102	4	1
VF_VS_641	16627	NA	76795.7	21.651	low	13.3626	35	CheckV-009864	28.2	21.02	11.5099	26.7915	2	1
VF_VS_642	16605	NA	79054.9	21.0044	low	13.65	567	CheckV-008212	37.7	13.35	11.2102	26.6746	6	1
VF_VS_643	16600	NA	226739	7.32118	low	24.0809	50	CheckV-000690	29.9	9.78	3.56056	13.368	3	1.01
VF_VS_644	16577	NA	38937	42.5739	medium	7.04924	129	CheckV-014960	64	13.03	24.4701	44.9462	7	1
VF_VS_645	16556	NA	292522	5.65975	low	18.5643	5	CheckV-013320	41.5	10.14	1.38	17.36	1	1
VF_VS_646	16554	NA	176489	9.37961	medium	7.04924	98	CheckV-061489	65.8	14.11	NA	NA	0	1
VF_VS_647	16554	NA	NA	NA	NA	NA	0	NA	NA	NA	NA	NA	0	1
VF_VS_648	16512	NA	NA	NA	NA	NA	0	NA	NA	NA	NA	NA	0	1
VF_VS_649	16509	NA	259626	6.35875	low	21.1705	4	CheckV-000748	27.5	12.52	NA	NA	0	1.01
VF_VS_650	16495	NA	NA	NA	NA	NA	0	NA	NA	NA	NA	NA	0	1.01
VF_VS_651	16495	NA	33378	49.4188	medium	8.24119	3	CheckV-042034	81.1	12.7	38.1064	58.6796	5	1
VF_VS_652	16493	NA	77897.1	21.1728	low	23.4841	197	CheckV-003776	52.5	7.28	NA	NA	0	1
VF_VS_653	16491	NA	83033.2	19.8607	low	16.7308	522	CheckV-016298	29.7	16.88	6.64	20.54	1	1.01
VF_VS_654	16466	NA	49419.1	33.3191	low	12.5894	232	CheckV-007603	43.2	15.96	21.433	45.8598	8	1
VF_VS_655	16464	NA	NA	NA	NA	NA	0	NA	NA	NA	NA	NA	0	1.02
VF_VS_656	16464	NA	148470	11.0891	low	12.5894	331	CheckV-000484	42.9	14.9	3.61629	15.3188	2	1
VF_VS_657	16461	NA	55407.4	29.709	low	25.0169	365	CheckV-012979	44.6	4.18	NA	NA	0	1
VF_VS_658	16457	NA	107223	15.3484	low	27.4413	204	CheckV-016172	23.6	10.63	NA	NA	0	1
VF_VS_659	16432	NA	144290	11.3882	low	14.1695	9	CheckV-000708	53.8	9.97	NA	NA	0	1
VF_VS_660	16424	NA	159153	10.3197	low	12.5894	7	CheckV-013473	47.5	12.96	10.23	35.21	1	1.02
VF_VS_661	16408	NA	60286.9	27.2165	low	12.5894	1273	CheckV-020780	46.9	13.91	15.9168	40.27	4	1
VF_VS_662	16374	NA	64911.1	25.2253	medium	7.63126	9	CheckV-014787	38.2	40.68	23.4278	43.4638	4	1
VF_VS_663	16357	NA	57762.5	28.3177	medium	5.16798	2	CheckV-019078	31.6	42.43	21.5379	47.8607	4	1
VF_VS_664	16347	NA	NA	NA	NA	NA	0	NA	NA	NA	NA	NA	0	1
VF_VS_665	16342	NA	279886	5.8388	low	19.9195	21	CheckV-060251	34.3	9.79	NA	NA	0	1
VF_VS_666	16318	NA	41554.2	39.2692	low	16.7308	50	CheckV-062278	30.2	14.76	22.11	100	1	1.01
VF_VS_667	16314	NA	112665	14.4801	low	26.8672	206	CheckV-016221	40.7	5.12	8.39514	47.0863	3	1
VF_VS_668	16311	NA	16828.9	96.9227	medium	8.2619	29	CheckV-061557	45.8	22.72	19.0043	71.1933	8	1
VF_VS_669	16280	NA	72640.2	22.4118	medium	5.85198	4	CheckV-043697	26.1	52.25	23.41	27.4644	6	1
VF_VS_670	16257	NA	NA	NA	NA	NA	0	NA	NA	NA	NA	NA	0	1
VF_VS_671	16242	NA	114141	14.2298	low	12.5894	259	CheckV-008649	45.4	12.71	20.1956	46.4486	4	1
VF_VS_672	16240	NA	232394	6.98812	low	14.2747	57	CheckV-017555	59.7	10.98	4.23664	13.1627	3	1
VF_VS_673	16231	NA	67515.6	24.0404	low	27.4428	5	CheckV-054219	35.2	7.24	NA	NA	0	1
VF_VS_674	16203	NA	22812.6	71.0266	medium	9.15507	33	CheckV-002759	75.6	17.28	11.8122	56.6702	3	1
VF_VS_675	16177	NA	89513	18.0722	low	19.9195	150	CheckV-016953	36	11.13	22.4379	35.1304	6	1
VF_VS_676	16157	NA	NA	NA	NA	NA	0	NA	NA	NA	NA	NA	0	1.01
VF_VS_677	16152	NA	35166.6	45.93	low	13.3626	516	CheckV-002920	29.2	17.97	26.238	42.0549	2	1
VF_VS_678	16135	NA	165740	9.73512	low	16.0887	1192	CheckV-018941	48.7	9.61	11.652	19.3001	12	1
VF_VS_679	16126	NA	79896.9	20.1835	low	31.6107	3	CheckV-000113	25.7	3.83	NA	NA	0	1
VF_VS_680	16118	NA	43280	37.2412	medium	7.04924	6	CheckV-006349	63.3	14.52	23.1501	48.527	3	1
VF_VS_681	16116	NA	219255	7.35034	low	17.6215	2	CheckV-016010	43.6	11.11	NA	NA	0	1.01
VF_VS_682	16113	NA	136777	11.7805	low	10.8174	131	CheckV-001894	50.3	14.3	23.2299	50.8991	2	1
VF_VS_683	16113	NA	525035	3.06894	low	24.0809	4	CheckV-015907	31.7	12.12	1.3	12.62	1	1.04
VF_VS_684	16082	NA	20465	78.583	low	24.0809	4	CheckV-000996	31	8.41	1.2935	65.2326	2	1
VF_VS_685	16067	NA	38567.1	41.6598	low	16.7308	212	CheckV-010976	32	12.9	22.2543	43.2682	2	1
VF_VS_686	16049	NA	46355.1	34.6219	low	27.4428	172	CheckV-015615	35.2	6.05	NA	NA	0	1
VF_VS_687	16047	NA	93709.3	17.1242	low	19.9195	345	CheckV-040543	34.4	9.42	NA	NA	0	1
VF_VS_688	16035	NA	202897	7.90301	low	27.4413	56	CheckV-048045	24.2	10.97	NA	NA	0	1
VF_VS_689	16033	NA	53383	30.0339	low	24.0809	1720	CheckV-004331	29.1	12.2	16.8482	42.2759	6	1.01
VF_VS_690	16019	NA	109784	14.5914	medium	6.55769	83	CheckV-062282	83.3	13.91	12.4	43.0247	3	1
VF_VS_691	16018	NA	339338	4.72037	low	17.1488	4	CheckV-000467	62.7	10.58	NA	NA	0	1
VF_VS_692	16017	NA	82074.1	19.5153	low	12.5894	14	CheckV-044981	47.2	15.03	21.0297	42.4473	4	1
VF_VS_693	16005	NA	64861.4	24.6757	medium	7.42318	8	CheckV-019964	39.9	37.07	22.7862	41.7799	3	1
VF_VS_694	15997	NA	94851.8	16.8653	low	14.353	4	CheckV-049710	34	14.64	NA	NA	0	1.01
VF_VS_695	15988	NA	60284	26.5211	low	13.65	2	CheckV-007669	40.2	14.38	23.7	44.14	1	1
VF_VS_696	15957	NA	NA	NA	NA	NA	0	NA	NA	NA	NA	NA	0	1
VF_VS_697	15955	NA	97316.2	16.395	low	47.2953	9	CheckV-012807	99.5	14.18	13.2833	26.5312	3	1
VF_VS_698	15955	NA	62181.9	25.6586	medium	8.34099	134	CheckV-005444	46	27.93	22.544	43.4913	4	1
VF_VS_699	15955	NA	55188	28.9103	low	28.6374	1	CheckV-016707	31.8	5.39	NA	NA	0	1
VF_VS_700	15955	NA	93121.3	17.1336	low	14.1695	10	CheckV-010500	57	10.85	9.16058	38.5881	2	1
VF_VS_701	15930	NA	115779	13.7589	low	16.7308	135	CheckV-001227	28	16.59	13.4055	45.5928	2	1
VF_VS_702	15929	NA	141726	11.2393	low	24.0809	6	CheckV-013336	27.8	9.62	NA	NA	0	1
VF_VS_703	15917	NA	65760.8	24.2044	medium	9.52096	5	CheckV-000673	44.9	19.54	NA	NA	0	1
VF_VS_704	15885	NA	35691.4	44.5065	low	14.2747	188	CheckV-061668	61.8	9.94	32.7017	69.0629	10	1
VF_VS_705	15881	NA	NA	NA	NA	NA	0	NA	NA	NA	NA	NA	0	1.01
VF_VS_706	15872	NA	109660	14.4738	medium	8.76998	152	CheckV-019834	49.2	19.84	8.57435	34.572	3	1
VF_VS_707	15868	NA	337293	4.70452	medium	8.76998	14	CheckV-015755	50.8	19.08	5.76768	9.63018	6	1
VF_VS_708	15867	NA	33775.8	46.9774	medium	8.76998	367	CheckV-018266	47.8	19.42	30.3885	46.4103	6	1
VF_VS_709	15865	NA	44344.2	35.7769	low	26.8672	95	CheckV-000485	38.1	2.94	6.75	25.1	1	1
VF_VS_710	15862	NA	34705.2	45.705	medium	7.04924	174	CheckV-032413	63.8	14.17	23.73	52.03	1	1
VF_VS_711	15812	NA	108501	14.5732	medium	8.09634	38	CheckV-013297	50.3	24.15	11.9679	23.4185	9	1
VF_VS_712	15801	NA	40167.4	39.3379	low	19.9195	51	CheckV-054962	35	12.31	14.0932	44.8203	2	1
VF_VS_713	15790	NA	60413.1	26.1367	medium	8.85248	1255	CheckV-015703	56.8	16.77	20.3532	37.9897	11	1
VF_VS_714	15756	NA	25396	62.0413	low	12.0387	287	CheckV-000492	34.2	20.27	NA	NA	0	1.02
VF_VS_715	15752	NA	152182	10.3508	low	13.3626	37	CheckV-013320	32.2	19.59	7.17501	20.4806	2	1
VF_VS_716	15749	NA	NA	NA	NA	NA	0	NA	NA	NA	NA	NA	0	1
VF_VS_717	15741	NA	232276	6.77686	low	10.8174	4	CheckV-000467	49.5	13.38	NA	NA	0	1
VF_VS_718	15735	NA	NA	NA	NA	NA	0	NA	NA	NA	NA	NA	0	1
VF_VS_719	15726	NA	48167.9	32.6483	low	22.3998	200	CheckV-000915	54.7	6.08	23.2629	25.7181	2	1.01
VF_VS_720	15721	NA	57263.1	27.454	medium	7.76313	58	CheckV-007111	58.3	16.08	13.98	52.65	1	1
VF_VS_721	15710	NA	153338	10.2453	low	24.0809	4	CheckV-040120	28.6	9.69	NA	NA	0	1
VF_VS_722	15697	NA	258830	6.06461	low	17.1488	5	CheckV-006375	63.5	9.09	8.34	35.2	1	1
VF_VS_723	15688	NA	26257.6	59.7466	high	4.24404	38	CheckV-002108	59.2	20.41	3.93643	67.6311	3	1.01
VF_VS_724	15664	NA	39744	39.4123	low	16.7308	170	CheckV-062092	32.1	17.36	22.2472	44.7677	2	1.01
VF_VS_725	15645	NA	335886	4.65783	low	28.6374	3	CheckV-015440	30.4	4.9	NA	NA	0	1
VF_VS_726	15643	NA	353398	4.42646	low	11.4429	15	CheckV-000616	39.5	18.24	2.4302	31.163	3	1.01
VF_VS_727	15639	NA	294032	5.31882	low	14.2747	105	CheckV-062204	57.7	8.98	19.3036	42.1902	2	1
VF_VS_728	15632	NA	36043.6	43.3697	low	13.65	671	CheckV-012739	40.8	15.98	31.9655	46.8822	5	1
VF_VS_729	15621	NA	503305	3.10368	low	18.5643	64	CheckV-049466	40.7	8.74	1.3	12.27	1	1.04
VF_VS_730	15617	NA	71753.5	21.7648	low	18.5643	22	CheckV-009962	39.2	7.81	15.79	44.77	1	1
VF_VS_731	15616	NA	200819	7.77616	low	24.0809	2	CheckV-000302	28	10.16	NA	NA	0	1.01
VF_VS_732	15612	NA	53219.7	29.335	low	13.65	745	CheckV-013174	42.2	13.44	17.3131	49.494	2	1
VF_VS_733	15600	NA	266698	5.8493	low	24.0809	35	CheckV-029685	30.1	9.97	1.90618	10.6072	3	1
VF_VS_734	15574	NA	942831	1.65183	low	17.1488	21	CheckV-040114	63.6	7.95	NA	NA	0	1
VF_VS_735	15570	NA	NA	NA	NA	NA	0	NA	NA	NA	NA	NA	0	1
VF_VS_736	15558	8240	892205	0.923554	low	18.5643	30	CheckV-000616	38.3	11.83	2.67872	4.68462	4	1
VF_VS_737	15548	NA	132701	11.7165	low	19.9195	239	CheckV-000367	34	10.94	19.041	25.6849	5	1
VF_VS_738	15546	NA	142507	10.9089	low	27.4428	24	CheckV-002392	33.5	6.06	NA	NA	0	1
VF_VS_739	15542	NA	165163	9.41007	high	4.61104	14	CheckV-019014	69.1	18.08	16.6122	47.6914	5	1
VF_VS_740	15538	NA	39774.3	39.0654	low	14.353	1102	CheckV-040480	37.1	13.5	25.1211	53.521	10	1
VF_VS_741	15512	NA	992540	1.56286	low	19.9195	10	CheckV-000830	33.4	12.07	NA	NA	0	1
VF_VS_742	15507	NA	162249	9.55754	low	28.6374	15	CheckV-013476	29.8	6.85	NA	NA	0	1
VF_VS_743	15496	NA	158174	9.79682	medium	8.85248	19	CheckV-019014	55.7	14.3	19.7935	63.8552	2	1
VF_VS_744	15476	NA	80980.1	19.1109	low	12.5894	22	CheckV-040866	44.3	16.85	20.9734	42.9844	3	1
VF_VS_745	15472	NA	36189	42.7533	medium	7.58056	212	CheckV-061907	68.2	14.02	24.0162	44.668	7	1
VF_VS_746	15458	NA	191927	8.05411	low	13.65	107	CheckV-032653	42.5	17.27	NA	NA	0	1
VF_VS_747	15456	NA	37923.8	40.7555	low	22.2765	78	CheckV-005721	24.2	22.37	23.5288	42.0533	4	1
VF_VS_748	15448	NA	65682.2	23.5193	low	26.4226	224	CheckV-033019	21.8	16.19	18.7804	63.0493	5	1
VF_VS_749	15448	NA	75674.2	20.4138	low	11.4429	121	CheckV-041947	40.1	18.61	13.672	39.6153	2	1
VF_VS_750	15446	9234	1.15604e+06	0.798758	low	12.0387	14	CheckV-000616	33.2	21.54	1.56949	5.62909	2	1
VF_VS_751	15444	NA	326598	4.72874	medium	9.52096	7	CheckV-000133	45.9	17.78	7.39398	13.898	2	1
VF_VS_752	15443	11908	223112	5.33724	low	13.65	50	CheckV-061678	39.3	13.68	5.22387	7.55106	2	1
VF_VS_753	15441	NA	176528	8.74704	low	18.5643	436	CheckV-058914	37.7	10.36	6.99079	12.8289	12	1
VF_VS_754	15425	NA	107073	14.4061	low	12.5894	160	CheckV-033077	43.6	14.57	12.5038	24.6655	9	1
VF_VS_755	15405	NA	198984	7.74184	low	12.0387	71	CheckV-000846	36.6	21.61	3.78987	18.1769	3	1
VF_VS_756	15403	NA	NA	NA	NA	NA	0	NA	NA	NA	NA	NA	0	1.01
VF_VS_757	15393	NA	NA	NA	NA	NA	0	NA	NA	NA	3.90566	9.4987	2	1.03
VF_VS_758	15367	NA	125008	12.2928	low	19.9195	2	CheckV-048963	33.3	8	NA	NA	0	1.01
VF_VS_759	15357	NA	373721	4.10922	low	14.1695	1	CheckV-000133	53.8	10.11	19.9966	25.6753	2	1
VF_VS_760	15354	NA	98248	15.6278	low	20.3321	131	CheckV-061670	82.9	11.99	17.801	43.5139	4	1.02
VF_VS_761	15343	NA	93700.1	16.3746	low	26.8672	71	CheckV-000748	38.9	6.35	13.54	38.61	1	1
VF_VS_762	15341	NA	357163	4.29524	low	49.6844	7	CheckV-050294	21.3	9.08	1.04116	9.09794	2	1
VF_VS_763	15327	NA	49243.8	31.1247	low	13.65	309	CheckV-003782	40	15.48	29.4	38.04	1	1
VF_VS_764	15325	NA	40351.6	37.9787	low	17.6215	153	CheckV-009480	46.8	11.85	27.9035	46.1141	4	1
VF_VS_765	15323	NA	60518.2	25.3197	low	18.5643	57	CheckV-011034	39.9	10.44	9.37904	39.4794	4	1
VF_VS_766	15312	NA	62469.6	24.5111	low	24.0809	87	CheckV-040120	30.8	11.2	NA	NA	0	1.01
VF_VS_767	15302	NA	381536	4.01063	medium	7.29955	11	CheckV-015907	29.3	30.3	2.89038	7.26974	2	1.01
VF_VS_768	15300	NA	51671.6	29.6101	medium	8.76636	15	CheckV-018005	37.8	23.73	22.0143	44.5281	7	1
VF_VS_769	15278	NA	40771.1	37.4727	low	31.6107	2	CheckV-038887	27.5	5.96	9.51	32.75	1	1
VF_VS_770	15268	NA	41329.3	36.9424	low	12.5894	80	CheckV-007300	46.1	12.61	14.9415	38.3932	2	1
VF_VS_771	15231	NA	94294	16.1527	low	14.2747	11	CheckV-005897	58.7	11.51	14.2793	46.987	4	1
VF_VS_772	15229	NA	232475	6.55081	low	13.65	15	CheckV-002554	42	13.1	6.84073	18.9597	5	1
VF_VS_773	15226	NA	127709	11.9224	low	18.5643	9	CheckV-004403	40.3	9.99	NA	NA	0	1
VF_VS_774	15224	NA	48227	31.5674	low	25.0169	136	CheckV-013458	47.4	6.47	NA	NA	0	1
VF_VS_775	15222	NA	127829	11.9081	low	18.5643	76	CheckV-024089	39.2	7.93	NA	NA	0	1
VF_VS_776	15204	NA	239177	6.35679	low	16.0887	7	CheckV-001742	51.1	12.07	NA	NA	0	1
VF_VS_777	15203	NA	74760	20.3357	low	16.0887	4	CheckV-000915	49.2	11.87	14.3085	44.2075	2	1
VF_VS_778	15201	NA	32057.3	47.4182	medium	8.85248	195	CheckV-028168	54.3	12.71	29.6012	62.7656	8	1
VF_VS_779	15198	NA	NA	NA	NA	NA	0	NA	NA	NA	NA	NA	0	1
VF_VS_780	15166	NA	161436	9.39443	low	28.6374	1	CheckV-002885	31.2	6.89	NA	NA	0	1
VF_VS_781	15158	NA	53774.6	28.188	low	14.1695	477	CheckV-001325	55.3	11.87	27.0681	43.217	14	1
VF_VS_782	15157	NA	206146	7.35254	low	12.5894	377	CheckV-023449	44.5	15.36	NA	NA	0	1
VF_VS_783	15154	4306	NA	NA	NA	NA	0	NA	NA	NA	1.02	4.2	1	1
VF_VS_784	15154	NA	113035	13.4064	low	17.6215	254	CheckV-015440	47.3	7.99	NA	NA	0	1
VF_VS_785	15153	4422	88069.7	5.02102	low	14.353	804	CheckV-006662	35.8	16.47	1.85966	11.6655	2	1
VF_VS_786	15150	NA	297753	5.08812	low	28.6374	4	CheckV-000012	30.3	6.01	1.69	45.53	1	1.06
VF_VS_787	15130	NA	212115	7.13292	low	13.65	307	CheckV-062008	39.8	13.73	1.55144	2.3219	2	1.01
VF_VS_788	15120	NA	462499	3.2692	low	13.65	76	CheckV-061291	40.4	14.04	NA	NA	0	1
VF_VS_789	15119	NA	146473	10.322	low	28.6374	1	CheckV-013320	30.3	5.49	NA	NA	0	1
VF_VS_790	15117	NA	123215	12.2688	low	26.8672	456	CheckV-016759	38.6	6.4	6.29978	28.0849	4	1
VF_VS_791	15114	NA	39338.9	38.4199	low	14.1695	14	CheckV-006754	53.7	11.08	6.9223	16.3382	2	1
VF_VS_792	15114	NA	NA	NA	NA	NA	0	NA	NA	NA	NA	NA	0	1
VF_VS_793	15111	NA	76025.3	19.8763	low	25.0169	18	CheckV-012353	45.8	6.51	16.9056	43.2466	2	1
VF_VS_794	15102	NA	62644.2	24.1076	medium	7.1761	113	CheckV-061964	57.5	19.13	NA	NA	0	1
VF_VS_795	15080	NA	561035	2.68789	medium	8.85248	69	CheckV-056621	53.3	13.09	1.23	8.39	1	1
VF_VS_796	15070	NA	45621	33.033	low	11.4429	1	CheckV-012560	40.6	20.37	17.3648	47.3637	9	1
VF_VS_797	15067	NA	382245	3.94172	low	19.9195	144	CheckV-045894	37.1	9.37	1.21532	6.05967	4	1.01
VF_VS_798	15066	NA	NA	NA	NA	NA	0	NA	NA	NA	NA	NA	0	1
VF_VS_799	15065	NA	50002.2	30.1287	low	10.8174	19	CheckV-007225	50.9	15.56	10.3623	41.9399	3	1
VF_VS_800	15050	NA	299550	5.02421	low	14.353	27	CheckV-000114	33.8	13.32	NA	NA	0	1
VF_VS_801	15026	NA	368193	4.08101	low	19.9195	1	CheckV-061367	35.7	12.25	NA	NA	0	1
VF_VS_802	14997	NA	46844.6	32.0144	low	29.1891	43	CheckV-004529	29.8	11.43	17.4647	43.7129	3	1
VF_VS_803	14997	NA	43831.1	34.2155	low	18.2447	134	CheckV-031568	58.8	9.79	18.542	57.0564	6	1
VF_VS_804	14995	NA	1.0467e+06	1.43259	low	15.7472	20	CheckV-000616	41.5	21.74	1.58615	12.9367	4	1
VF_VS_805	14994	NA	126205	11.8806	low	20.3878	598	CheckV-002853	51.5	8.86	NA	NA	0	1.02
VF_VS_806	14973	NA	323034	4.63512	low	11.2846	59	CheckV-001458	36	38.96	8.35	35.49	1	1.03
VF_VS_807	14949	NA	156782	9.53491	low	14.658	20	CheckV-031576	50.2	15.56	NA	NA	0	1
VF_VS_808	14930	NA	30760.8	48.5358	low	18.6356	26	CheckV-013328	41.8	12.55	18.3318	52.8867	6	1
VF_VS_809	14920	NA	128678	11.5949	low	29.1792	16	CheckV-048078	25.1	13.85	NA	NA	0	1
VF_VS_810	14919	NA	40575.8	36.7683	low	14.658	482	CheckV-016075	52.1	15.53	24.6542	43.4413	4	1
VF_VS_811	14902	NA	153313	9.71998	low	26.9204	4	CheckV-013320	38.7	9.42	NA	NA	0	1
VF_VS_812	14902	NA	NA	NA	NA	NA	0	NA	NA	NA	NA	NA	0	1
VF_VS_813	14871	NA	80207.6	18.5406	low	28.2929	8	CheckV-001779	25	18.71	5.29	30.17	1	1
VF_VS_814	14867	NA	214794	6.92151	low	27.4561	190	CheckV-061307	35	8.39	4.52161	34.9255	3	1
VF_VS_815	14850	NA	43997.9	33.7516	low	25.5595	2	CheckV-047990	28.1	14.69	NA	NA	0	1
VF_VS_816	14845	NA	322876	4.59773	low	10.8022	18	CheckV-061307	80.9	8.56	4.62	35.49	1	1
VF_VS_817	14828	NA	117055	12.6676	medium	5.04426	15	CheckV-039797	55.3	39.89	6.67	44.39	1	1
VF_VS_818	14826	NA	NA	NA	NA	NA	0	NA	NA	NA	NA	NA	0	1.02
VF_VS_819	14817	NA	55747.7	26.5787	low	17.49	17	CheckV-010902	57.2	11.47	10.1241	38.3264	5	1
VF_VS_820	14804	NA	153775	9.62704	low	26.9204	4	CheckV-040120	39	9.66	NA	NA	0	1
VF_VS_821	14796	NA	NA	NA	NA	NA	0	NA	NA	NA	NA	NA	0	1
VF_VS_822	14793	NA	NA	NA	NA	NA	0	NA	NA	NA	NA	NA	0	1.01
VF_VS_823	14768	NA	141550	10.433	low	20.3878	248	CheckV-008076	47.9	9.94	6.89484	23.0102	4	1
VF_VS_824	14761	NA	108336	13.6252	low	11.4454	628	CheckV-019196	36.6	34.19	NA	NA	0	1.01
VF_VS_825	14760	NA	417444	3.53581	low	12.3244	10	CheckV-000467	55.2	13.15	8.43	32.45	1	1
VF_VS_826	14754	NA	224883	6.56075	low	14.658	206	CheckV-061489	48.7	13.16	5.86723	13.7347	4	1
VF_VS_827	14753	NA	37532.2	39.3076	low	12.3244	157	CheckV-012687	54.9	15.59	18.2786	39.1299	3	1
VF_VS_828	14750	NA	103843	14.2042	low	17.4786	781	CheckV-001380	36.3	21.42	9.312	10.2864	4	1
VF_VS_829	14748	NA	29691.3	49.6711	low	12.3818	6	CheckV-032294	43.5	18.16	25.1253	51.5564	9	1
VF_VS_830	14747	NA	58736	25.1073	low	29.1891	1	CheckV-000253	30.9	10.68	NA	NA	0	1
VF_VS_831	14740	NA	84166.2	17.513	low	17.1575	102	CheckV-019642	80.8	5.57	NA	NA	0	1
VF_VS_832	14726	NA	807207	1.82431	low	16.1278	70	CheckV-000616	43.3	17.28	2.31	8.6	1	1.01
VF_VS_833	14715	NA	87951.1	16.7309	low	27.4561	21	CheckV-011929	35.8	11.65	4.02	8.6	1	1.01
VF_VS_834	14691	5538	121211	4.56891	low	15.7443	398	CheckV-062254	71.3	12.28	2.22778	7.2809	3	1
VF_VS_835	14686	NA	68029	21.5879	low	26.215	1	CheckV-001619	38.3	2.33	NA	NA	0	1.01
VF_VS_836	14684	NA	81741.8	17.9639	low	27.4561	52	CheckV-001232	35.1	7.81	4.24	14.91	1	1
VF_VS_837	14672	NA	109080	13.4507	medium	8.19351	11	CheckV-019333	68.9	17.68	8.41944	20.1932	2	1
VF_VS_838	14667	NA	196520	7.46336	low	18.6356	1	CheckV-010046	38	12.59	8.98	25.19	1	1
VF_VS_839	14662	NA	NA	NA	NA	NA	0	NA	NA	NA	NA	NA	0	1
VF_VS_840	14651	NA	NA	NA	NA	NA	0	NA	NA	NA	NA	NA	0	1
VF_VS_841	14649	NA	822429	1.78119	low	22.5557	25	CheckV-049677	29	19.44	1.18311	5.52917	5	1.01
VF_VS_842	14624	NA	75167.3	19.4553	low	25.1029	78	CheckV-014581	44.1	5.53	10.18	38.45	1	1
VF_VS_843	14615	NA	183539	7.96289	low	17.49	46	CheckV-012488	56.2	9.76	5.97723	22.2399	6	1
VF_VS_844	14603	NA	38592.8	37.8386	low	12.3244	35	CheckV-012948	54.7	13.05	17.8293	44.2011	2	1
VF_VS_845	14591	NA	328623	4.44004	low	11.3455	7	CheckV-000484	36.8	29.83	NA	NA	0	1
VF_VS_846	14588	NA	NA	NA	NA	NA	0	NA	NA	NA	NA	NA	0	1
VF_VS_847	14573	NA	85660.1	17.0126	low	17.4786	161	CheckV-007495	32.6	21.79	20.6108	25.4821	6	1
VF_VS_848	14572	NA	141773	10.2784	low	26.9204	3	CheckV-000708	37.6	11.81	NA	NA	0	1
VF_VS_849	14567	NA	48985	29.7376	low	14.658	270	CheckV-002835	48.2	15.91	20.9182	38.9829	2	1
VF_VS_850	14564	NA	1.01762e+06	1.43118	low	15.7472	14	CheckV-014486	41.2	19.39	NA	NA	0	1
VF_VS_851	14555	NA	37651.5	38.6572	low	18.2447	19	CheckV-012839	60.4	12.25	15.5347	30.7768	2	1
VF_VS_852	14552	NA	92955.2	15.6549	low	23.7881	93	CheckV-002001	51.2	3.87	NA	NA	0	1.01
VF_VS_853	14552	NA	NA	NA	NA	NA	0	NA	NA	NA	NA	NA	0	1.01
VF_VS_854	14543	NA	80526	18.06	low	17.49	377	CheckV-012819	57.3	7.71	13.9083	48.6869	6	1
VF_VS_855	14543	NA	56836.1	25.5876	low	22.0478	2	CheckV-000208	27.4	23.88	NA	NA	0	1
VF_VS_856	14539	NA	153511	9.47097	low	29.1891	4	CheckV-040120	30.9	11.26	NA	NA	0	1
VF_VS_857	14536	NA	156158	9.30851	low	12.3244	13	CheckV-019013	55	16.65	7.9718	29.5481	3	1
VF_VS_858	14524	NA	59956.8	24.2241	low	20.6567	123	CheckV-001421	36.9	15.34	16.5183	37.5288	3	1
VF_VS_859	14520	NA	47576.9	30.519	low	16.1278	309	CheckV-000453	45.7	13.88	24.301	73.3479	8	1
VF_VS_860	14495	NA	NA	NA	NA	NA	0	NA	NA	NA	NA	NA	0	1.07
VF_VS_861	14479	NA	44817.3	32.3067	low	12.3244	23	CheckV-019655	56	14.92	18.798	35.9456	2	1
VF_VS_862	14478	NA	95557.6	15.1511	medium	9.79743	68	CheckV-007111	69.3	13.51	12.8575	35.5653	2	1
VF_VS_863	14477	NA	39660	36.5028	low	37.2878	3	CheckV-006306	100	18.11	21.8248	37.5188	2	1
VF_VS_864	14472	NA	41508.5	34.8651	low	14.658	145	CheckV-020719	48.3	16.42	25.2357	49.1765	12	1
VF_VS_865	14471	NA	NA	NA	NA	NA	0	NA	NA	NA	NA	NA	0	1
VF_VS_866	14461	NA	134869	10.7222	low	27.4561	27	CheckV-033133	37	10.38	NA	NA	0	1
VF_VS_867	14444	NA	93707.4	15.4139	low	23.5974	144	CheckV-011214	46.1	11.04	16.3815	40.7905	3	1
VF_VS_868	14438	NA	43757.7	32.9953	low	17.7189	21	CheckV-033122	31	24.23	22.53	40.37	1	1
VF_VS_869	14436	NA	32183.6	44.8551	low	28.2929	554	CheckV-017496	25.8	18.72	33.7416	52.301	5	1
VF_VS_870	14429	NA	93933.8	15.3608	low	11.4454	4	CheckV-014699	34.2	34.19	12.0584	24.228	10	1
VF_VS_871	14422	NA	57282	25.1772	low	29.1792	18	CheckV-001076	27.1	13.36	19.8132	41.4018	9	1
VF_VS_872	14421	NA	41817.4	34.4857	low	12.6658	178	CheckV-012675	29.3	36.07	13.32	39.34	1	1
VF_VS_873	14409	NA	126252	11.4129	low	27.4561	421	CheckV-012031	34.7	8.18	NA	NA	0	1
VF_VS_874	14407	NA	39718.3	36.2729	low	29.1891	48	CheckV-041825	29.6	10.94	24.7543	43.4662	3	1
VF_VS_875	14403	NA	167687	8.58921	low	18.6356	7	CheckV-002524	40.5	14.26	NA	NA	0	1
VF_VS_876	14374	NA	36263.1	39.6381	medium	9.79743	386	CheckV-018930	70.4	14.67	29.2559	41.875	5	1
VF_VS_877	14372	NA	43103.3	33.3432	low	11.1418	8	CheckV-013466	61.9	15.75	18.4138	42.0412	2	1
VF_VS_878	14357	NA	NA	NA	NA	NA	0	NA	NA	NA	NA	NA	0	1
VF_VS_879	14345	NA	191289	7.49914	low	27.4561	238	CheckV-019614	34.1	9.52	6.39	8.38	1	1
VF_VS_880	14340	NA	1.06228e+06	1.34993	low	26.9204	18	CheckV-054001	37.7	9.82	0.71	8.18	1	1.01
VF_VS_881	14329	NA	NA	NA	NA	NA	0	NA	NA	NA	NA	NA	0	1
VF_VS_882	14326	NA	185403	7.72695	low	13.3436	3	CheckV-002524	35.7	24.9	NA	NA	0	1
VF_VS_883	14316	NA	347265	4.1225	low	15.7472	19	CheckV-061931	40.9	20.65	5.76502	18.0158	4	1
VF_VS_884	14310	NA	103045	13.8872	low	17.6045	5	CheckV-013298	67.5	9.57	13.374	28.9296	3	1
VF_VS_885	14310	NA	339898	4.21008	low	17.7189	197	CheckV-000846	28.7	25.33	5.73414	23.7144	4	1
VF_VS_886	14310	NA	53451.2	26.7721	low	27.4561	351	CheckV-061560	36.9	9.49	17.996	38.0073	8	1
VF_VS_887	14275	NA	114079	12.5132	low	14.658	515	CheckV-007573	51.2	13.2	NA	NA	0	1
VF_VS_888	14269	NA	73287.3	19.47	low	23.5974	563	CheckV-016045	45.5	12.14	17.4526	36.4785	3	1
VF_VS_889	14265	NA	142104	10.0384	medium	9.643	18	CheckV-061973	73.8	16.14	14.269	44.8956	5	1
VF_VS_890	14259	NA	36949	38.591	low	12.6658	1	CheckV-019567	30.6	34.36	29.6879	38.9215	4	1
VF_VS_891	14246	NA	42462	33.55	low	11.1418	44	CheckV-004840	60.6	13.21	21.0737	39.8651	3	1
VF_VS_892	14233	NA	536652	2.65219	low	17.7189	5	CheckV-015907	28.8	26.97	2.96397	13.9799	2	1.04
VF_VS_893	14225	NA	54796.7	25.9596	low	27.4561	25	CheckV-017171	32.7	8.46	16.52	55.39	1	1
VF_VS_894	14220	NA	54122.4	26.2738	low	17.7189	5	CheckV-000253	28.7	22.8	NA	NA	0	1
VF_VS_895	14216	NA	1.17519e+06	1.20967	low	27.4561	15	CheckV-049880	33.8	7.56	NA	NA	0	1
VF_VS_896	14207	NA	177540	8.00214	low	14.658	1006	CheckV-062300	47.8	15.57	6.09387	11.9211	9	1
VF_VS_897	14206	NA	60284	23.5651	low	18.6356	1	CheckV-007669	42.2	15.09	21.06	39.22	1	1
VF_VS_898	14204	NA	87778.4	16.1817	low	20.3878	192	CheckV-003776	49.4	7.54	8.22	41.44	1	1.01
VF_VS_899	14201	NA	599832	2.3675	low	18.6356	48	CheckV-050287	40.6	13.8	NA	NA	0	1
VF_VS_900	14201	NA	NA	NA	NA	NA	0	NA	NA	NA	NA	NA	0	1
VF_VS_901	14189	NA	43914.2	32.3107	low	20.6567	361	CheckV-032553	33	13.35	21.1797	50.6562	11	1
VF_VS_902	14162	NA	NA	NA	NA	NA	0	NA	NA	NA	NA	NA	0	1.01
VF_VS_903	14155	NA	175524	8.06443	low	26.9204	5	CheckV-000302	40.8	10.4	NA	NA	0	1
VF_VS_904	14146	NA	45500	31.0901	low	25.5595	1	CheckV-060271	32.1	17.37	NA	NA	0	1
VF_VS_905	14136	NA	695623	2.03214	low	15.7472	49	CheckV-006853	39.3	20.81	NA	NA	0	1
VF_VS_906	14127	NA	213465	6.61795	low	26.759	119	CheckV-000846	34.8	7.32	NA	NA	0	1
VF_VS_907	14117	NA	61857.2	22.8219	low	12.5454	614	CheckV-018859	28	31.43	20.8802	36.0231	2	1
VF_VS_908	14113	NA	34910.9	40.4258	low	11.3455	3	CheckV-010998	37	30.52	7.57	45.82	1	1
VF_VS_909	14110	NA	96317.1	14.6495	low	18.2447	183	CheckV-019014	60.2	9.69	18.076	37.4248	3	1.01
VF_VS_910	14109	NA	380665	3.70641	low	21.9566	23	CheckV-021173	55.2	1.48	NA	NA	0	1
VF_VS_911	14109	NA	46618.2	30.265	low	18.6356	26	CheckV-032923	39.3	16.28	19.7943	39.5487	6	1
VF_VS_912	14102	NA	140944	10.0054	low	13.7528	9	CheckV-061973	63.3	14.26	9	29.86	1	1
VF_VS_913	14102	NA	57828.4	24.3859	low	32.2054	117	CheckV-007664	94.8	19.58	19.6508	32.8058	7	1
VF_VS_914	14092	NA	51111.1	27.5713	low	14.658	11	CheckV-004019	51.3	15.69	6.83	33.2	1	1
VF_VS_915	14090	NA	36070	39.0629	low	14.658	11	CheckV-017173	51.8	14.77	24.2789	47.3637	4	1
VF_VS_916	14078	NA	184568	7.62755	low	32.8609	122	CheckV-000734	22.8	7.65	22.7397	67.223	2	1.01
VF_VS_917	14063	NA	71630.3	19.6327	low	22.0478	4	CheckV-000253	27.4	26.81	NA	NA	0	1
VF_VS_918	14062	NA	45322.1	31.0268	low	25.5595	808	CheckV-016062	30.1	15.55	21.04	46.12	1	1
VF_VS_919	14058	NA	50915.6	27.6104	low	17.4786	93	CheckV-014791	36.1	17.59	17.6183	39.1524	6	1.01
VF_VS_920	14052	NA	NA	NA	NA	NA	0	NA	NA	NA	NA	NA	0	1.01
VF_VS_921	14050	NA	164799	8.52551	medium	8.27927	50	CheckV-018810	50.6	26.23	6.18922	12.6287	6	1
VF_VS_922	14048	NA	46394.2	30.2797	low	17.4786	13	CheckV-040953	32.6	19.55	12.4246	50.7645	5	1
VF_VS_923	14044	NA	308308	4.55518	low	11.3455	154	CheckV-043205	36.9	29.79	7.86	38.53	1	1.01
VF_VS_924	14032	NA	203792	6.88544	low	16.4293	9	CheckV-002494	27.5	32.42	NA	NA	0	1
VF_VS_925	14029	NA	82837.5	16.9356	low	15.7472	457	CheckV-015344	38.9	17.65	NA	NA	0	1
VF_VS_926	14024	NA	NA	NA	NA	NA	0	NA	NA	NA	NA	NA	0	1
VF_VS_927	14020	NA	NA	NA	NA	NA	0	NA	NA	NA	NA	NA	0	1
VF_VS_928	14020	NA	518992	2.70139	low	12.3818	9	CheckV-015907	46.8	21.69	3.50892	11.416	3	1.03
VF_VS_929	14002	NA	126820	11.0408	low	17.7189	111	CheckV-002895	32.1	25.69	15.12	31.83	1	1.01
VF_VS_930	13996	NA	148948	9.39654	low	28.2929	177	CheckV-015888	24.9	17.92	2.1	7.31	1	1.01
VF_VS_931	13994	NA	40750.7	34.3406	low	16.1278	42	CheckV-010990	47	17.06	22.43	37.63	1	1
VF_VS_932	13989	NA	464654	3.01063	low	12.6658	3	CheckV-015907	28.1	35.8	4.92	28.1	1	1.05
VF_VS_933	13982	NA	43391.1	32.2232	low	25.5595	25	CheckV-032693	29	14.69	NA	NA	0	1
VF_VS_934	13967	NA	292714	4.77156	medium	5.93639	8	CheckV-000133	52.7	33.06	7.04772	9.99592	4	1.03
VF_VS_935	13962	NA	137540	10.1512	low	39.553	3	CheckV-002409	94.4	12.84	NA	NA	0	1.01
VF_VS_936	13959	NA	68241.8	20.4552	low	12.3244	24	CheckV-015001	56.2	17.31	NA	NA	0	1
VF_VS_937	13941	NA	43689.5	31.9093	low	29.1891	2	CheckV-033581	31.1	12.22	NA	NA	0	1
VF_VS_938	13923	NA	175292	7.94274	low	13.7528	619	CheckV-061800	63.1	12.74	6.13699	16.3814	7	1.01
VF_VS_939	13922	NA	142990	9.73633	low	16.1278	6	CheckV-013320	42.7	12.64	NA	NA	0	1
VF_VS_940	13905	NA	362532	3.83552	low	25.5595	1	CheckV-000484	30.9	13.29	7.34791	25.1104	3	1
VF_VS_941	13902	NA	62421.3	22.2713	low	20.6567	13	CheckV-032972	33.9	16.27	NA	NA	0	1
VF_VS_942	13895	NA	298369	4.65698	low	10.2825	109	CheckV-019141	50.2	18.35	3.46	5.77	1	1
VF_VS_943	13890	NA	51128	27.1671	low	25.5595	192	CheckV-004026	29.5	12.53	22.9265	43.4488	2	1
VF_VS_944	13862	NA	243573	5.69112	low	17.49	150	CheckV-061346	55	7.94	NA	NA	0	1
VF_VS_945	13853	NA	44511.2	31.1225	low	13.7528	31	CheckV-033074	64.9	15.93	18.8244	38.0526	6	1
VF_VS_946	13851	NA	62974.5	21.9946	low	10.2825	190	CheckV-010258	50.6	21.18	18.0006	35.3911	3	1
VF_VS_947	13843	NA	NA	NA	NA	NA	0	NA	NA	NA	NA	NA	0	1
VF_VS_948	13839	NA	86089.3	16.0752	low	16.1278	13	CheckV-044981	46.8	16.2	17.7797	37.1443	6	1
VF_VS_949	13838	NA	36752.1	37.6523	medium	9.643	123	CheckV-012700	77.5	16.6	15.82	42.9188	5	1
VF_VS_950	13832	NA	46038.9	30.0442	low	29.1891	759	CheckV-031604	30.5	10.24	16.2534	43.7193	5	1.01
VF_VS_951	13831	NA	42424.1	32.6017	low	17.7189	2	CheckV-008087	32.1	24.05	7.65	32.51	1	1.02
VF_VS_952	13819	NA	65908	20.9671	low	25.5595	41	CheckV-032967	28.6	17.43	19.5718	24.1456	4	1
VF_VS_953	13816	NA	69254.1	19.9497	low	17.49	264	CheckV-000484	56.8	8.68	6.55356	37.2072	2	1
VF_VS_954	13804	NA	90702.9	15.2189	low	23.5974	389	CheckV-017911	43.3	7.76	9.5284	30.5599	2	1
VF_VS_955	13786	NA	251644	5.47837	low	28.2929	11	CheckV-023718	26.8	20.71	NA	NA	0	1
VF_VS_956	13762	NA	164489	8.3665	low	29.1792	515	CheckV-000846	26.9	14.45	16.837	34.334	2	1
VF_VS_957	13750	NA	177435	7.74933	low	29.1792	208	CheckV-061235	23.2	14.56	4.28776	17.5397	2	1.01
VF_VS_958	13748	NA	122298	11.2414	medium	9.79743	92	CheckV-019014	70	13.88	20.02	34.4282	7	1
VF_VS_959	13745	NA	241457	5.69253	low	15.7472	2	CheckV-007573	39.9	21.5	NA	NA	0	1
VF_VS_960	13732	NA	73098.3	18.7857	low	25.5595	4	CheckV-033110	28.7	13.64	NA	NA	0	1
VF_VS_961	13732	NA	369286	3.71853	medium	6.91191	4	CheckV-061307	27.7	56.17	5.80907	10.4226	2	1
VF_VS_962	13728	NA	62017.4	22.1357	medium	6.13428	161	CheckV-018859	56.8	25.79	20.6285	36.5173	4	1
VF_VS_963	13710	NA	38902.8	35.2417	low	10.2825	480	CheckV-060822	52.4	17.61	26.6871	40.4187	8	1
VF_VS_964	13695	NA	133066	10.2919	low	23.5974	456	CheckV-061494	47.2	7.83	5.76988	16.2985	5	1
VF_VS_965	13688	NA	62381.5	21.9424	low	18.6356	11	CheckV-009983	42.4	14.01	21.94	36.8	1	1
VF_VS_966	13678	NA	37241	36.7283	low	32.8609	1	CheckV-032577	25.8	8.4	NA	NA	0	1.02
VF_VS_967	13666	NA	118482	11.5342	low	392.695	17	CheckV-039797	55.2	97.25	NA	NA	0	1
VF_VS_968	13664	NA	339085	4.02967	low	14.658	11	CheckV-000484	51.8	15.92	5.7	7.64	1	1
VF_VS_969	13660	NA	45653.5	29.921	low	14.658	129	CheckV-007391	47.6	15.16	26.3304	38.8815	2	1
VF_VS_970	13658	NA	115287	11.8469	low	13.3436	14	CheckV-002064	32.9	23.01	7.91456	34.7029	2	1
VF_VS_971	13649	NA	NA	NA	NA	NA	0	NA	NA	NA	NA	NA	0	1
VF_VS_972	13641	NA	41044.5	33.2347	low	25.5595	9	CheckV-008594	32.2	17.04	NA	NA	0	1
VF_VS_973	13632	NA	46719.8	29.1782	low	16.1278	64	CheckV-015482	47.5	14.14	18.602	38.5745	2	1
VF_VS_974	13631	NA	NA	NA	NA	NA	0	NA	NA	NA	NA	NA	0	1
VF_VS_975	13619	NA	279457	4.87338	medium	5.08559	26	CheckV-000484	63	23.28	5.24002	16.9923	3	1
VF_VS_976	13610	NA	104353	13.0422	low	20.6567	31	CheckV-019443	36.6	14.36	12.08	42.58	1	1.01
VF_VS_977	13610	1668	845786	0.197213	low	27.4561	23	CheckV-059168	36	10.07	0.13	0.16	1	1
VF_VS_978	13594	NA	132925	10.2269	medium	8.27927	105	CheckV-008426	50.1	22.56	9.07555	18.0446	6	1
VF_VS_979	13594	NA	195393	6.95726	low	23.5974	29	CheckV-009330	45.4	9.33	4.38025	23.8785	2	1
VF_VS_980	13593	NA	96457.7	14.0922	medium	7.71886	747	CheckV-004535	49.9	30.94	19.85	29.63	1	1
VF_VS_981	13592	NA	191910	7.0825	low	25.5595	275	CheckV-000484	29.8	16.64	5.60994	19.8498	3	1
VF_VS_982	13587	7478	212893	3.51257	medium	9.05383	126	CheckV-000523	75.1	8.87	1.82228	3.36218	5	1
VF_VS_983	13574	NA	42726.2	31.7697	low	22.5557	25	CheckV-016063	29.3	17.58	12.07	45.46	1	1
VF_VS_984	13565	NA	26083.9	52.0052	low	29.1891	3	CheckV-002659	29.3	10.01	3.67	44.3	1	1
VF_VS_985	13561	NA	24813.5	54.6517	low	17.4786	103	CheckV-000890	35.1	21.29	2.16	36.13	1	1.01
VF_VS_986	13558	NA	51794.7	26.1764	low	14.658	40	CheckV-005721	51.6	14	12.3585	37.0504	6	1
VF_VS_987	13557	NA	78740.6	17.2173	low	13.3436	32	CheckV-017181	35.7	25.56	7.56	32.13	1	1
VF_VS_988	13548	NA	70561.5	19.2003	low	17.7189	1014	CheckV-040585	27.8	26.52	20.9079	38.7319	6	1
VF_VS_989	13546	NA	373721	3.62463	high	4.27395	1	CheckV-000133	72.6	23.05	4.30641	18.7399	6	1
VF_VS_990	13540	NA	60974.6	22.206	medium	8.19351	411	CheckV-018103	71.2	18.09	13.5677	22.4483	8	1
VF_VS_991	13535	NA	53134	25.4733	low	26.759	18	CheckV-005042	34.9	6.4	NA	NA	0	1
VF_VS_992	13515	NA	98910.7	13.6638	low	26.9204	10	CheckV-021517	40.4	10.79	5.33215	25.7694	2	1.01
VF_VS_993	13514	NA	NA	NA	NA	NA	0	NA	NA	NA	NA	NA	0	1
VF_VS_994	13513	NA	106491	12.6893	low	25.5595	1	CheckV-058655	30.9	13.9	4.79	9.07	1	1
VF_VS_995	13504	NA	55826.7	24.1892	low	10.2825	95	CheckV-019789	48	19.05	6.51775	36.1593	4	1
VF_VS_996	13499	NA	NA	NA	NA	NA	0	NA	NA	NA	NA	NA	0	1
VF_VS_997	13488	NA	46442.3	29.0425	low	11.1418	110	CheckV-017055	59.3	14.45	14.838	33.7628	2	1
VF_VS_998	13487	NA	138707	9.72341	low	11.1418	580	CheckV-008077	61.5	14.46	5.39437	16.3291	3	1
VF_VS_999	13464	NA	63848.2	21.0875	low	10.8022	45	CheckV-001485	78.3	12.43	13.9664	34.6115	3	1
VF_VS_1000	13461	8189	929161	0.881333	low	28.2929	14	CheckV-053999	23.9	20.18	0.66	4.72	1	1.05
VF_VS_1001	13460	NA	42311.5	31.8117	low	18.6356	11	CheckV-019270	39	16.93	NA	NA	0	1
VF_VS_1002	13458	NA	322777	4.16944	low	11.3455	90	CheckV-061425	33.2	29.2	6.06	36.64	1	1
VF_VS_1003	13457	NA	138859	9.69115	low	22.0478	6	CheckV-033119	27.4	23.74	9.3	38.09	1	1
VF_VS_1004	13450	NA	46813.2	28.7312	low	15.7472	149	CheckV-028132	39.8	19.73	16.9473	33.3569	8	1.01
VF_VS_1005	13442	NA	216472	6.20959	low	17.4786	116	CheckV-010849	34.2	19.1	5.15666	9.44102	3	1
VF_VS_1006	13412	NA	92235.4	14.5411	low	26.759	54	CheckV-000748	33.5	6.98	NA	NA	0	1
VF_VS_1007	13399	NA	150069	8.92854	medium	8.54342	78	CheckV-035559	22.4	34.63	NA	NA	0	1
VF_VS_1008	13399	NA	206871	6.477	low	14.658	7	CheckV-001415	50.1	13.66	NA	NA	0	1
VF_VS_1009	13394	NA	873969	1.53255	low	14.658	17	CheckV-044600	50.1	13.85	6.57	38.09	1	1.09
VF_VS_1010	13392	NA	60385.4	22.1775	low	10.2825	15	CheckV-002860	50.5	19.6	5.47421	34.0593	2	1
VF_VS_1011	13390	NA	1.10117e+06	1.21598	low	29.1792	20	CheckV-054001	24.3	16.09	1.4873	4.40746	4	1.03
VF_VS_1012	13380	NA	115154	11.6192	low	22.5557	1	CheckV-050980	28.5	21.28	NA	NA	0	1
VF_VS_1013	13377	4733	36974.9	12.8006	low	18.6356	636	CheckV-004968	38.3	12.97	5.47385	14.493	2	1
VF_VS_1014	13377	NA	57731.2	23.1712	low	24.8648	47	CheckV-047990	31.6	5.71	NA	NA	0	1.01
VF_VS_1015	13376	NA	323553	4.1341	low	27.4561	29	CheckV-000467	36.2	8.69	5.87625	12.5519	3	1
VF_VS_1016	13372	NA	115505	11.577	low	27.4561	5	CheckV-002824	34.2	7.95	NA	NA	0	1
VF_VS_1017	13370	NA	882977	1.5142	low	29.1891	22	CheckV-013320	31.2	8.01	NA	NA	0	1
VF_VS_1018	13362	NA	22683	58.9076	low	16.1278	1	CheckV-027884	46.1	15.5	NA	NA	0	1
VF_VS_1019	13356	NA	53433	24.9958	low	18.6356	393	CheckV-017049	41.8	13.77	24.4018	37.263	14	1
VF_VS_1020	13352	NA	297049	4.49488	low	13.3436	5	CheckV-000133	36.2	27.29	3.61889	12.1898	3	1
VF_VS_1021	13349	NA	51095.5	26.1256	low	29.1792	8	CheckV-001519	27.4	15.36	19.61	39.85	1	1
VF_VS_1022	13348	NA	156669	8.51989	medium	6.13428	20	CheckV-013320	55.2	23.12	5.62399	21.0257	2	1
VF_VS_1023	13342	NA	766839	1.73987	low	25.5595	27	CheckV-002688	30.9	16.62	NA	NA	0	1.02
VF_VS_1024	13339	NA	66958.8	19.9212	low	23.5974	81	CheckV-007377	45.5	8.39	16.31	38.57	1	1
VF_VS_1025	13325	NA	67278.5	19.8057	low	25.5595	97	CheckV-011211	27.6	12.64	5.41	39.15	1	1
VF_VS_1026	13321	NA	160140	8.31835	low	20.3878	8	CheckV-046198	52.2	10.44	NA	NA	0	1
VF_VS_1027	13319	NA	175961	7.5693	low	22.0478	20	CheckV-010046	25.7	22.52	7.56806	33.8138	2	1
VF_VS_1028	13315	NA	NA	NA	NA	NA	0	NA	NA	NA	NA	NA	0	1
VF_VS_1029	13310	NA	NA	NA	NA	NA	0	NA	NA	NA	NA	NA	0	1
VF_VS_1030	13306	NA	333810	3.9861	medium	9.48838	78	CheckV-019443	44.6	22.52	NA	NA	0	1
VF_VS_1031	13301	NA	73639.9	18.0622	low	25.5595	44	CheckV-040178	28.7	17.08	10.3407	18.756	5	1
VF_VS_1032	13300	NA	83953.7	15.8421	medium	8.63433	16	CheckV-032621	35.8	44.39	NA	NA	0	1
VF_VS_1033	13298	NA	39125.5	33.9881	low	28.2929	44	CheckV-004902	27.5	17.94	9.98962	39.0791	2	1
VF_VS_1034	13286	NA	319917	4.15296	low	10.2825	93	CheckV-008173	50.7	17.82	3.47733	6.94763	6	1
VF_VS_1035	13276	NA	NA	NA	NA	NA	0	NA	NA	NA	NA	NA	0	1
VF_VS_1036	13276	NA	46500.1	28.5505	low	16.1278	62	CheckV-019912	44.2	16.65	18.4594	35.7271	3	1
VF_VS_1037	13273	NA	74862.3	17.7299	low	23.5974	235	CheckV-020057	47	10.75	18.3185	38.0616	2	1.02
VF_VS_1038	13267	NA	NA	NA	NA	NA	0	NA	NA	NA	NA	NA	0	1
VF_VS_1039	13265	NA	44107.8	30.074	low	20.6567	7	CheckV-004532	34.8	14.01	5.42	40.24	1	1
VF_VS_1040	13261	11068	122995	8.99874	low	23.5974	437	CheckV-007921	43.6	9.72	13.252	25.2233	4	1
VF_VS_1041	13259	NA	218955	6.05559	low	32.8609	323	CheckV-000489	24.2	12.03	5.26	8.58	1	1
VF_VS_1042	13255	NA	43185.1	30.6934	low	11.1418	300	CheckV-000911	58.6	14.04	12.5882	44.2889	3	1.01
VF_VS_1043	13252	NA	35347.7	37.4904	low	39.553	37	CheckV-061941	93.6	15.53	27.9108	40.1251	8	1.01
VF_VS_1044	13251	9012	85894	10.492	low	20.6567	42	CheckV-032682	36.8	14.31	14.57	26.4663	2	1
VF_VS_1045	13236	NA	58363.6	22.6785	low	25.1029	276	CheckV-004748	44.3	4.73	NA	NA	0	1.01
VF_VS_1046	13222	NA	68001	19.4438	low	20.3878	248	CheckV-000484	50.3	9.45	7.5783	33.6577	2	1.02
VF_VS_1047	13216	NA	NA	NA	NA	NA	0	NA	NA	NA	NA	NA	0	1
VF_VS_1048	13209	NA	156905	8.41847	low	12.6658	91	CheckV-000690	29.9	33.92	2.2661	10.3537	2	1.01
VF_VS_1049	13203	NA	NA	NA	NA	NA	0	NA	NA	NA	NA	NA	0	1
VF_VS_1050	13199	NA	111952	11.7899	low	29.1891	87	CheckV-061346	31.4	9.55	NA	NA	0	1
VF_VS_1051	13199	NA	189817	6.95355	low	28.2929	27	CheckV-022465	27.5	17.65	4.41194	31.4488	2	1
VF_VS_1052	13199	NA	66596	19.8195	low	25.5595	1	CheckV-012723	29.8	15.8	NA	NA	0	1.01
VF_VS_1053	13198	NA	177545	7.43363	low	14.658	55	CheckV-000467	51.2	13.31	4.74726	10.3976	2	1
VF_VS_1054	13196	NA	NA	NA	NA	NA	0	NA	NA	NA	NA	NA	0	1.01
VF_VS_1055	13193	NA	13118	100	low	46.8599	5	CheckV-020093	100	15.01	21.171	32.3463	6	1.01
VF_VS_1056	13186	NA	NA	NA	NA	NA	0	NA	NA	NA	NA	NA	0	1
VF_VS_1057	13186	NA	42104	31.3177	low	13.3436	1	CheckV-011540	33.2	23.08	NA	NA	0	1
VF_VS_1058	13176	NA	48305.2	27.2765	low	12.3244	144	CheckV-017647	54.3	14.55	18.2244	37.366	3	1
VF_VS_1059	13175	NA	391739	3.36321	low	52.1817	1	CheckV-014375	21.8	19.74	NA	NA	0	1
VF_VS_1060	13169	NA	47030	28.0013	low	20.3878	604	CheckV-001284	52.5	11.8	19.0943	35.2272	12	1.01
VF_VS_1061	13158	8865	186578	4.75135	low	22.5557	125	CheckV-001972	28.5	18.08	3.42538	17.1085	2	1
VF_VS_1062	13157	NA	90898.3	14.4744	low	32.8609	852	CheckV-018119	27.3	10.34	7.34	38.32	1	1
VF_VS_1063	13157	NA	40253.4	32.6854	low	13.7528	19	CheckV-010975	67.3	14.74	23.781	40.2953	3	1
VF_VS_1064	13150	NA	155502	8.45647	low	20.6567	40	CheckV-031576	34.9	16.41	19.05	28.207	6	1
VF_VS_1065	13142	NA	182738	7.19171	low	20.6567	783	CheckV-000366	34.2	16.72	2.46506	10.1654	5	1.01
VF_VS_1066	13141	NA	67920.2	19.3477	low	12.3244	52	CheckV-030969	54	15.67	12.03	40.82	1	1
VF_VS_1067	13135	NA	58896.8	22.3017	low	10.2825	165	CheckV-001122	50.9	19.66	19.4325	38.9562	5	1
VF_VS_1068	13131	NA	38783.7	33.857	low	29.1891	406	CheckV-001095	31.8	11.12	NA	NA	0	1.01
VF_VS_1069	13126	NA	52222.1	25.1349	low	25.5595	128	CheckV-016560	29.3	14.84	17.9909	42.8391	6	1
VF_VS_1070	13116	NA	179880	7.29154	low	23.5974	774	CheckV-000929	43.6	9.49	1.07	11.37	1	1
VF_VS_1071	13114	NA	107893	12.1547	low	18.6356	420	CheckV-040314	39.3	17.33	8.53902	25.5382	4	1
VF_VS_1072	13110	NA	121596	10.7816	low	11.96	5	CheckV-001618	37.6	25.14	18.6873	34.392	2	1
VF_VS_1073	13108	NA	72452.6	18.0918	low	18.2447	336	CheckV-001882	61.4	11.88	18.0923	36.1956	10	1
VF_VS_1074	13106	NA	323433	4.05215	low	26.759	6	CheckV-004548	36.2	6.22	NA	NA	0	1
VF_VS_1075	13102	NA	63891.5	20.5066	medium	7.52356	32	CheckV-019016	52.3	38.05	18.6546	34.2027	3	1
VF_VS_1076	13100	NA	NA	NA	NA	NA	0	NA	NA	NA	NA	NA	0	1
VF_VS_1077	13093	NA	1.13749e+06	1.15104	low	11.4454	9	CheckV-044600	37.4	33.66	NA	NA	0	1
VF_VS_1078	13090	NA	81159.9	16.1287	low	20.3878	426	CheckV-020100	52.4	10.58	9.1567	22.8387	2	1
VF_VS_1079	13085	NA	118418	11.0498	medium	8.3254	1	CheckV-018937	32.9	55.93	NA	NA	0	1
VF_VS_1080	13080	NA	41603.8	31.4394	low	10.61	8	CheckV-016969	79.1	16.79	18.8729	39.5308	3	1
VF_VS_1081	13076	NA	61033.6	21.4243	low	13.3436	62	CheckV-017684	36.3	26.13	18.255	28.1866	2	1
VF_VS_1082	13075	NA	47914.2	27.2883	medium	8.63433	3	CheckV-033015	36.7	45.4	26.3392	38.7103	2	1
VF_VS_1083	13073	NA	62130.4	21.0412	low	10.2825	417	CheckV-007315	47.9	22.25	17.3828	34.6847	4	1
VF_VS_1084	13069	NA	78889.3	16.5662	low	20.6567	88	CheckV-031566	35	15.06	15.2488	35.617	4	1
VF_VS_1085	13059	NA	153647	8.49933	low	20.6567	4	CheckV-040120	35	13.05	NA	NA	0	1.01
VF_VS_1086	13048	NA	43868	29.7437	low	11.96	9	CheckV-011356	40.8	23.4	NA	NA	0	1
VF_VS_1087	13048	NA	161597	8.07439	low	27.4561	4	CheckV-013320	32.9	8.89	NA	NA	0	1
VF_VS_1088	13047	NA	62132.4	20.9987	low	10.2825	346	CheckV-013410	49.6	22.47	18.1664	36.0346	6	1
VF_VS_1089	13034	NA	36346.2	35.8607	low	13.7528	61	CheckV-005106	63.4	12.61	27.503	46.2189	3	1
VF_VS_1090	13024	NA	69648	18.6998	low	22.0478	260	CheckV-021501	23.5	26.51	NA	NA	0	1
VF_VS_1091	13022	NA	268219	4.85499	low	20.6567	29	CheckV-045271	33.4	13.03	4.29107	11.8365	3	1.03
VF_VS_1092	13019	NA	93151.2	13.9762	low	11.1418	366	CheckV-040736	60.1	13.73	16.4697	26.2406	2	1
VF_VS_1093	13008	NA	37175	34.9913	low	11.1418	28	CheckV-012936	59.6	15.23	6.31	30.65	1	1
VF_VS_1094	13000	NA	63845	20.3618	high	3.11527	28	CheckV-009250	63.5	34.5	18.5085	33.9381	3	1
VF_VS_1095	12999	NA	361597	3.59489	high	4.73066	24	CheckV-061931	58.7	27.84	5.60877	12.8092	7	1
VF_VS_1096	12999	NA	130342	9.973	low	32.8609	72	CheckV-014833	27	9.64	NA	NA	0	1
VF_VS_1097	12983	NA	165933	7.82425	low	18.6356	12	CheckV-002524	37.7	17.22	NA	NA	0	1
VF_VS_1098	12982	NA	NA	NA	NA	NA	0	NA	NA	NA	NA	NA	0	1
VF_VS_1099	12982	NA	NA	NA	NA	NA	0	NA	NA	NA	NA	NA	0	1
VF_VS_1100	12967	NA	47952.3	27.0414	low	12.3244	155	CheckV-008906	56.2	17.36	20.3461	33.3862	8	1
VF_VS_1101	12962	NA	67801.8	19.1175	low	22.5557	137	CheckV-019552	30	18.09	17.7263	47.2762	3	1
VF_VS_1102	12944	NA	79330.4	16.3166	low	20.6567	26	CheckV-040120	35.5	12.75	NA	NA	0	1
VF_VS_1103	12943	NA	45005.9	28.7585	low	23.5974	47	CheckV-039876	44	10.67	23.3961	38.2421	2	1
VF_VS_1104	12941	NA	54682.3	23.6658	low	17.4786	1525	CheckV-017684	35.4	19.5	19.8266	36.0962	9	1
VF_VS_1105	12929	NA	700624	1.84536	low	12.5454	34	CheckV-050294	28.4	28.03	1.05086	5.56788	3	1
VF_VS_1106	12928	NA	242417	5.33296	low	18.6356	40	CheckV-016010	38.3	14.87	NA	NA	0	1
VF_VS_1107	12924	NA	112680	11.4697	low	26.759	41	CheckV-005460	37	4.67	9.16	31.13	1	1.01
VF_VS_1108	12920	NA	65203.9	19.8148	low	29.1891	8	CheckV-021637	31.8	9.51	NA	NA	0	1
VF_VS_1109	12918	NA	96254.6	13.4207	low	16.1278	254	CheckV-008649	43.2	16.46	17.0262	36.3289	3	1
VF_VS_1110	12912	NA	39236	32.9085	low	12.3244	618	CheckV-057414	55.4	16.83	18.5439	37.6094	9	1
VF_VS_1111	12908	NA	60437.2	21.3577	medium	8.23377	417	CheckV-019361	53.8	18.41	18.33	37.03	1	1.01
VF_VS_1112	12907	NA	250306	5.15648	low	16.1278	17	CheckV-002409	45.4	13.99	3.76671	12.8523	3	1
VF_VS_1113	12901	NA	41378	31.1784	medium	9.79743	11	CheckV-033122	70.7	16.54	18.6111	38.989	3	1
VF_VS_1114	12885	NA	NA	NA	NA	NA	0	NA	NA	NA	1.04	10.09	1	1.01
VF_VS_1115	12875	NA	37800.7	34.0602	low	25.5595	1053	CheckV-011805	31.6	16.06	16.0163	37.7701	4	1
VF_VS_1116	12871	NA	316772	4.06317	low	11.4454	4	CheckV-000133	33.2	34.21	5.40923	14.7084	5	1
VF_VS_1117	12862	NA	217542	5.91243	low	12.3818	65	CheckV-062008	42.6	19.57	8.01	27.57	1	1
VF_VS_1118	12862	NA	47931.6	26.8341	low	12.3244	25	CheckV-010902	57.3	17.4	17.9089	35.7699	2	1
VF_VS_1119	12859	NA	20273	63.4292	low	27.4561	1	CheckV-007171	32.8	8.54	1.03161	3.66184	2	1
VF_VS_1120	12857	NA	122177	10.5232	low	29.1891	394	CheckV-016484	32.1	10.04	NA	NA	0	1
VF_VS_1121	12845	NA	73226.5	17.5415	low	15.7472	69	CheckV-007194	39.2	21.07	17.1044	37.0186	3	1
VF_VS_1122	12828	NA	NA	NA	NA	NA	0	NA	NA	NA	NA	NA	0	1
VF_VS_1123	12823	NA	61872.3	20.725	low	12.5454	331	CheckV-033000	30.6	29.52	17.13	33.1921	3	1
VF_VS_1124	12811	NA	56485.5	22.6801	low	12.3244	30	CheckV-001624	56.7	13.18	9.87798	37.0773	2	1
VF_VS_1125	12807	NA	43426.8	29.491	low	23.5974	324	CheckV-019333	45.8	9.75	7.65315	36.3641	3	1
VF_VS_1126	12805	NA	64950.4	19.715	low	12.3818	33	CheckV-016737	46.4	19.65	10.7421	14.9333	2	1
VF_VS_1127	12799	NA	73157.1	17.4952	low	29.1792	28	CheckV-010755	26.2	15.55	NA	NA	0	1
VF_VS_1128	12798	NA	115478	11.0826	low	23.5974	217	CheckV-011594	43.1	8.42	NA	NA	0	1
VF_VS_1129	12797	NA	62705.2	20.4082	low	12.6658	246	CheckV-020057	31.9	36.74	18.414	30.9081	2	1.01
VF_VS_1130	12792	NA	69174.4	18.4924	low	14.658	6	CheckV-032966	48.6	16.52	17.681	38.1285	2	1
VF_VS_1131	12789	NA	90773	14.089	low	26.9204	1	CheckV-002571	40.1	8.46	NA	NA	0	1
VF_VS_1132	12789	NA	50555.3	25.2971	low	11.1418	430	CheckV-000079	62.1	16.46	17.4082	35.286	4	1
VF_VS_1133	12784	NA	42027	30.4185	low	29.1792	1	CheckV-048055	25.3	15.72	NA	NA	0	1
VF_VS_1134	12781	NA	NA	NA	NA	NA	0	NA	NA	NA	NA	NA	0	1
VF_VS_1135	12780	NA	481373	2.65491	low	18.6356	3	CheckV-002065	41.9	16.77	1.06	21.91	1	1.02
VF_VS_1136	12780	NA	93007.2	13.7409	low	22.5557	4	CheckV-015123	28.7	21.36	7.01	14.09	1	1
VF_VS_1137	12780	NA	292601	4.36773	low	15.7443	272	CheckV-000929	69.7	8.31	2.50243	9.17625	3	1.03
VF_VS_1138	12770	NA	119571	10.6798	low	25.5595	1	CheckV-001312	28.1	12.62	NA	NA	0	1
VF_VS_1139	12766	NA	177171	7.20547	low	17.7189	1	CheckV-007573	31.7	25.84	NA	NA	0	1
VF_VS_1140	12760	NA	NA	NA	NA	NA	0	NA	NA	NA	NA	NA	0	1.03
VF_VS_1141	12750	NA	NA	NA	NA	NA	0	NA	NA	NA	NA	NA	0	1.01
VF_VS_1142	12746	NA	76764.6	16.604	low	22.0478	439	CheckV-049442	26	23.46	3.08529	32.3861	2	1
VF_VS_1143	12743	NA	68799.3	18.522	low	14.658	78	CheckV-000463	47.8	15.04	NA	NA	0	1.01
VF_VS_1144	12736	NA	45710.8	27.8621	low	20.6567	66	CheckV-009492	35.3	15.76	17.3775	36.0398	2	1
VF_VS_1145	12715	NA	573411	2.21743	low	20.6567	54	CheckV-011237	34.6	14.74	NA	NA	0	1
VF_VS_1146	12714	NA	105681	12.0305	low	14.658	3	CheckV-058654	52.5	17.14	NA	NA	0	1
VF_VS_1147	12712	NA	55247.1	23.0094	low	23.5974	137	CheckV-003331	47.4	11.61	7.09	30.13	1	1
VF_VS_1148	12702	NA	347676	3.6534	low	18.6356	82	CheckV-061931	39.3	14.05	2.98115	4.98358	2	1
VF_VS_1149	12700	NA	201873	6.29108	low	29.1891	32	CheckV-018268	28.5	10.09	NA	NA	0	1
VF_VS_1150	12692	NA	44123.1	28.765	medium	7.72497	114	CheckV-042054	59.7	17.73	11.72	34.62	1	1
VF_VS_1151	12684	NA	72349.3	17.5316	low	20.3878	46	CheckV-002586	51.9	8.57	NA	NA	0	1
VF_VS_1152	12682	NA	112253	11.2977	low	12.3244	319	CheckV-004467	53.6	15.19	8.72	33.17	1	1.01
VF_VS_1153	12678	NA	143994	8.80452	low	17.49	60	CheckV-000616	55.1	11.06	NA	NA	0	1.04
VF_VS_1154	12671	NA	NA	NA	NA	NA	0	NA	NA	NA	11.27	42.44	1	1
VF_VS_1155	12671	NA	364759	3.4738	medium	5.46023	43	CheckV-061931	59.3	27.31	2.87989	4.33268	6	1
VF_VS_1156	12663	NA	160636	7.88303	low	23.5974	167	CheckV-061346	44.6	9.54	NA	NA	0	1
VF_VS_1157	12661	NA	37800.5	33.4943	low	11.1418	41	CheckV-061766	61	15.91	10.5547	21.5751	3	1
VF_VS_1158	12655	NA	49139.4	25.7533	low	26.9204	1014	CheckV-007389	39.3	9.85	12.9067	39.5515	3	1
VF_VS_1159	12649	NA	NA	NA	NA	NA	0	NA	NA	NA	NA	NA	0	1.05
VF_VS_1160	12648	NA	53534.3	23.626	low	17.49	201	CheckV-031242	54.3	10.53	12.2133	35.165	5	1
VF_VS_1161	12645	NA	46745.7	27.0506	low	20.6567	105	CheckV-041830	36.9	17.05	18.92	41.48	1	1
VF_VS_1162	12645	NA	NA	NA	NA	NA	0	NA	NA	NA	3.28	7.04	1	1.01
VF_VS_1163	12641	NA	176423	7.16515	low	27.4561	300	CheckV-061309	35.7	8.19	6.08419	10.5885	7	1
VF_VS_1164	12638	NA	37532.2	33.6725	low	16.1278	40	CheckV-012918	43.5	15.97	11.5153	36.3724	2	1
VF_VS_1165	12626	NA	49256.5	25.6332	medium	7.66981	2	CheckV-000778	50.1	44.54	25.434	37.374	2	1
VF_VS_1166	12618	NA	NA	NA	NA	NA	0	NA	NA	NA	NA	NA	0	1.01
VF_VS_1167	12615	NA	55719.8	22.6401	low	22.5557	5	CheckV-000197	27.6	19.85	NA	NA	0	1
VF_VS_1168	12610	NA	87463.1	14.4175	low	26.759	6	CheckV-047990	34.7	7	NA	NA	0	1
VF_VS_1169	12605	NA	572167	2.20303	medium	9.48838	2	CheckV-000467	46.6	26.32	NA	NA	0	1.01
VF_VS_1170	12594	NA	59039.5	21.3315	low	10.2825	494	CheckV-062015	48.6	18.55	18.0317	37.2252	3	1.01
VF_VS_1171	12590	NA	104219	12.0803	low	27.4561	255	CheckV-009909	36.5	9.33	NA	NA	0	1
VF_VS_1172	12590	NA	414451	3.03775	low	16.1278	8	CheckV-021975	45.2	16.37	NA	NA	0	1
VF_VS_1173	12582	NA	38842.9	32.392	low	12.3818	209	CheckV-016195	44.8	17.94	18.82	41.27	1	1
VF_VS_1174	12577	NA	122988	10.2262	low	26.9204	134	CheckV-010316	39.4	10.59	7.07355	15.8747	11	1
VF_VS_1175	12571	NA	NA	NA	NA	NA	0	NA	NA	NA	NA	NA	0	1.03
VF_VS_1176	12570	NA	63577	19.7713	low	29.1792	1	CheckV-017522	25.2	14.93	NA	NA	0	1
VF_VS_1177	12568	NA	101341	12.4017	low	20.6567	47	CheckV-016130	33.8	15.99	14.6802	35.2163	3	1
VF_VS_1178	12567	NA	57265.6	21.9451	low	17.4786	2	CheckV-002578	35.1	19.87	NA	NA	0	1
VF_VS_1179	12563	NA	170442	7.37083	low	15.7472	13	CheckV-061489	42.5	22.19	5.05	12	1	1
VF_VS_1180	12551	NA	204884	6.12591	medium	7.72497	55	CheckV-000133	60	18.52	4.65743	11.6589	4	1
VF_VS_1181	12549	NA	64463.5	19.4668	low	22.5557	50	CheckV-061905	30.8	17.69	17.4875	23.9151	6	1
VF_VS_1182	12549	NA	74316.5	16.8859	medium	5.46023	174	CheckV-033109	61.5	22.89	15.8777	18.0175	5	1
VF_VS_1183	12547	NA	37437.1	33.5149	low	11.1418	30	CheckV-006754	59.5	15.83	18.4886	35.4933	3	1
VF_VS_1184	12547	NA	124534	10.0752	low	23.7881	7	CheckV-006456	47.9	5.9	NA	NA	0	1
VF_VS_1185	12539	NA	74508.6	16.8289	low	20.6567	341	CheckV-020807	35.6	17.46	NA	NA	0	1
VF_VS_1186	12532	NA	129190	9.70044	low	16.1278	479	CheckV-048131	42.6	16.48	NA	NA	0	1.01
VF_VS_1187	12526	NA	60416.6	20.7327	medium	9.14234	734	CheckV-015703	45.9	29.05	16.8479	28.3886	7	1
VF_VS_1188	12525	NA	135865	9.21874	low	20.3878	107	CheckV-002733	51	7.97	3.79679	5.71286	2	1
VF_VS_1189	12515	NA	39367.3	31.7904	low	22.5557	225	CheckV-017176	32.2	18.43	9.06831	17.5037	2	1
VF_VS_1190	12511	NA	34863.3	35.8859	low	39.553	10	CheckV-062121	92.6	16.67	16.4775	34.6267	7	1
VF_VS_1191	12509	NA	125958	9.93108	low	27.4561	65	CheckV-061481	34.3	8.23	NA	NA	0	1
VF_VS_1192	12508	NA	209240	5.97782	low	14.658	67	CheckV-058914	51.9	12.7	21.03	27.56	1	1
VF_VS_1193	12505	NA	173375	7.21269	low	18.6356	161	CheckV-056098	40.1	17.37	7.07	27.61	1	1
VF_VS_1194	12499	NA	NA	NA	NA	NA	0	NA	NA	NA	NA	NA	0	1
VF_VS_1195	12486	NA	18325.4	68.1351	low	29.1891	3	CheckV-023081	27.7	11.4	NA	NA	0	1
VF_VS_1196	12479	NA	164372	7.59191	low	18.6356	92	CheckV-044654	39.5	12.7	NA	NA	0	1
VF_VS_1197	12478	NA	NA	NA	NA	NA	0	NA	NA	NA	NA	NA	0	1
VF_VS_1198	12469	NA	46782.1	26.6534	low	17.7189	154	CheckV-000079	30.3	23.15	21.8642	37.1979	8	1
VF_VS_1199	12463	NA	NA	NA	NA	NA	0	NA	NA	NA	NA	NA	0	1.01
VF_VS_1200	12463	NA	45060	27.6587	low	20.3878	23	CheckV-002565	50.8	12.33	8.86753	25.2987	3	1
VF_VS_1201	12461	NA	NA	NA	NA	NA	0	NA	NA	NA	5.55	32.06	1	1.01
VF_VS_1202	12453	NA	97364.7	12.7901	low	21.4114	12	CheckV-001503	59.8	7.21	NA	NA	0	1
VF_VS_1203	12451	NA	89279.7	13.9461	low	16.4293	3	CheckV-010858	26	31.4	6.75	36.81	1	1
VF_VS_1204	12449	NA	NA	NA	NA	NA	0	NA	NA	NA	NA	NA	0	1
VF_VS_1205	12447	NA	NA	NA	NA	NA	0	NA	NA	NA	NA	NA	0	1
VF_VS_1206	12444	NA	608068	2.04648	medium	7.46178	23	CheckV-015907	32.3	50.9	2.93471	9.92463	2	1.04
VF_VS_1207	12436	NA	116229	10.6996	low	NA	7	CheckV-019887	22.5	42.15	11.2768	32.1171	3	1
VF_VS_1208	12433	NA	57275	21.7076	low	15.7472	350	CheckV-003964	40.1	19.75	7.4	33.07	1	1
VF_VS_1209	12426	NA	84185.4	14.7603	low	14.658	17	CheckV-002330	50	16.3	11.4146	32.8654	4	1
VF_VS_1210	12426	NA	NA	NA	NA	NA	0	NA	NA	NA	NA	NA	0	1.01
VF_VS_1211	12421	NA	68465	18.1421	low	20.6567	1	CheckV-001263	33.1	15.95	NA	NA	0	1
VF_VS_1212	12416	NA	205499	6.04189	low	17.4786	265	CheckV-000598	33.3	19.84	3.47691	11.2965	2	1
VF_VS_1213	12412	NA	168956	7.3463	low	13.3436	2	CheckV-019013	34.5	24.66	14.991	40.1592	2	1
VF_VS_1214	12412	NA	408536	3.03816	low	27.4561	4	CheckV-008027	35.8	9.34	NA	NA	0	1.01
VF_VS_1215	12400	NA	NA	NA	NA	NA	0	NA	NA	NA	NA	NA	0	1
VF_VS_1216	12393	NA	NA	NA	NA	NA	0	NA	NA	NA	NA	NA	0	1
VF_VS_1217	12384	11436	92582.5	12.3522	low	13.4917	5	CheckV-016032	26.5	42.22	5.3	16.15	1	1
VF_VS_1218	12373	NA	181324	6.82369	low	18.6356	621	CheckV-061300	41.6	14.32	4.92054	16.3315	8	1
VF_VS_1219	12368	NA	50486.6	24.4976	medium	7.20836	169	CheckV-019417	67.1	20.2	13.8785	35.9894	3	1
VF_VS_1220	12367	NA	88512.5	13.972	low	20.6567	356	CheckV-062304	32.9	16.97	6.65	41.88	1	1
VF_VS_1221	12361	NA	40281.7	30.6864	medium	9.643	18	CheckV-010975	73.1	15.49	15.0938	37.4156	2	1
VF_VS_1222	12360	NA	1.14439e+06	1.08006	low	17.4786	15	CheckV-049878	33.1	18.83	NA	NA	0	1.02
VF_VS_1223	12356	NA	43230.3	28.5818	medium	9.14234	10	CheckV-001906	46.3	27.59	12.4935	42.7206	4	1
VF_VS_1224	12355	NA	180117	6.85943	low	29.1891	35	CheckV-036921	32.5	7.64	NA	NA	0	1
VF_VS_1225	12352	NA	258032	4.787	low	16.1278	10	CheckV-000467	45.4	13.27	NA	NA	0	1
VF_VS_1226	12346	NA	63144.5	19.552	low	11.2846	143	CheckV-013410	36	38.98	17.5805	32.2289	3	1
VF_VS_1227	12344	NA	116598	10.5868	low	20.6567	40	CheckV-010351	37	13.69	NA	NA	0	1
VF_VS_1228	12341	NA	NA	NA	NA	NA	0	NA	NA	NA	NA	NA	0	1
VF_VS_1229	12339	NA	238079	5.18273	low	17.4786	13	CheckV-002555	36.7	18.9	5.28453	14.1209	2	1
VF_VS_1230	12336	NA	44766.6	27.5562	medium	7.72497	47	CheckV-031200	58.7	17.93	13.9888	32.0422	3	1
VF_VS_1231	12336	NA	242740	5.08199	low	12.3244	82	CheckV-019443	55	14.24	NA	NA	0	1.01
VF_VS_1232	12331	NA	168053	7.33758	low	23.5974	213	CheckV-004544	44.2	9.07	NA	NA	0	1
VF_VS_1233	12330	NA	39120.7	31.5178	low	13.7528	14	CheckV-032648	64.9	17.4	15.3534	33.3636	3	1
VF_VS_1234	12314	NA	39818.2	30.9256	high	4.93211	19	CheckV-015275	54.8	43.57	11.38	33.59	1	1
VF_VS_1235	12313	NA	39524.7	31.1527	low	10.2825	194	CheckV-011032	49.7	17.57	13.5598	37.3813	2	1
VF_VS_1236	12304	NA	NA	NA	NA	NA	0	NA	NA	NA	NA	NA	0	1
VF_VS_1237	12302	NA	42684.5	28.8208	low	12.3818	41	CheckV-007180	46.4	18.01	13.3618	36.3142	2	1
VF_VS_1238	12301	NA	203850	6.03435	low	16.1278	30	CheckV-002484	45.7	13.86	NA	NA	0	1
VF_VS_1239	12291	NA	50019.2	24.5726	medium	9.79743	6	CheckV-002274	70.8	16.37	17.1796	31.4859	2	1
VF_VS_1240	12289	NA	117426	10.4653	low	25.5595	95	CheckV-019235	30.6	14.77	9.17057	12.1768	8	1
VF_VS_1241	12287	NA	59565.8	20.6276	low	17.4786	445	CheckV-020337	36.4	21.32	11.4717	32.2526	2	1
VF_VS_1242	12284	NA	NA	NA	NA	NA	0	NA	NA	NA	NA	NA	0	1
VF_VS_1243	12279	NA	45937.9	26.7296	low	23.5974	113	CheckV-007434	43	7.77	15.3	31.67	1	1
VF_VS_1244	12279	NA	174582	7.03336	low	27.4561	170	CheckV-061346	34.1	12.29	5.13	6.86	1	1
VF_VS_1245	12261	NA	60349.1	20.3168	low	18.6356	55	CheckV-010474	38.6	15.8	12.73	35.35	1	1
VF_VS_1246	12256	NA	56570.7	21.6649	low	12.3244	28	CheckV-006507	54.6	16.8	19.8699	36.9949	4	1
VF_VS_1247	12247	NA	24272.2	50.457	low	14.658	49	CheckV-000512	49.1	16.43	3.99949	28.7219	3	1.01
VF_VS_1248	12243	NA	51880	23.5987	low	39.553	6	CheckV-011466	95.3	12.91	6.52	33.24	1	1
VF_VS_1249	12239	NA	305921	4.0007	low	17.7189	2	CheckV-021782	31.4	25.21	NA	NA	0	1
VF_VS_1250	12239	NA	338726	3.61324	medium	7.52356	92	CheckV-000616	50.4	37.54	1.97012	10.76	3	1
VF_VS_1251	12226	NA	NA	NA	NA	NA	0	NA	NA	NA	NA	NA	0	1
VF_VS_1252	12225	NA	94239	12.9723	low	20.3878	39	CheckV-006727	51	10.1	NA	NA	0	1
VF_VS_1253	12223	NA	124113	9.8483	low	27.4561	174	CheckV-004026	34.7	10.51	18.4959	35.1529	3	1
VF_VS_1254	12222	NA	116196	10.5184	low	13.3436	34	CheckV-049710	34.3	25.37	NA	NA	0	1
VF_VS_1255	12220	NA	99903.4	12.2318	low	29.1891	105	CheckV-041099	31.3	9.47	4.78	37.9	1	1
VF_VS_1256	12214	NA	NA	NA	NA	NA	0	NA	NA	NA	NA	NA	0	1.04
VF_VS_1257	12207	NA	103854	11.754	low	29.1891	924	CheckV-061348	29.5	9.49	5.51484	11.5041	2	1
VF_VS_1258	12205	NA	87587.3	13.9347	low	27.4561	4	CheckV-053979	34.6	11.17	NA	NA	0	1
VF_VS_1259	12202	NA	39854.8	30.6162	medium	8.23377	28	CheckV-010954	56.8	20.17	17.1594	31.336	3	1
VF_VS_1260	12202	NA	61101.1	19.9702	medium	9.79743	12	CheckV-001459	68	15.68	9.83066	35.4923	3	1
VF_VS_1261	12201	NA	56357.4	21.6493	low	25.5595	2	CheckV-007523	27.8	13.79	NA	NA	0	1
VF_VS_1262	12197	NA	38797.6	31.4375	low	14.658	3	CheckV-053294	49.1	15.4	NA	NA	0	1
VF_VS_1263	12194	NA	NA	NA	NA	NA	0	NA	NA	NA	NA	NA	0	1
VF_VS_1264	12194	NA	57161.9	21.3324	low	25.5595	54	CheckV-006716	29.4	13.97	NA	NA	0	1
VF_VS_1265	12183	NA	108202	11.2595	high	4.29745	18	CheckV-013297	60.6	35.25	9.08476	13.9233	6	1
VF_VS_1266	12183	NA	100104	12.1703	low	25.5595	2	CheckV-033097	28.3	12.74	NA	NA	0	1
VF_VS_1267	12182	NA	155712	7.8234	low	17.49	157	CheckV-062140	53	11.59	5.46556	26.5278	4	1.01
VF_VS_1268	12182	NA	NA	NA	NA	NA	0	NA	NA	NA	NA	NA	0	1.03
VF_VS_1269	12173	NA	79961.9	15.2235	low	15.7472	125	CheckV-001459	42.3	18.58	16.639	21.4922	3	1
VF_VS_1270	12171	NA	NA	NA	NA	NA	0	NA	NA	NA	NA	NA	0	1
VF_VS_1271	12162	NA	93078.8	13.0663	low	27.4561	8	CheckV-008673	34.6	8.48	NA	NA	0	1.01
VF_VS_1272	12162	NA	1.12697e+06	1.07918	low	20.4558	9	CheckV-049677	24.8	32.95	NA	NA	0	1
VF_VS_1273	12147	NA	180280	6.73785	low	27.4561	21	CheckV-001667	32.8	9.37	NA	NA	0	1
VF_VS_1274	12143	NA	202218	6.00492	low	26.759	18	CheckV-002409	34.8	5.65	NA	NA	0	1
VF_VS_1275	12138	NA	153369	7.91425	low	21.9566	6	CheckV-013288	54.4	2.88	4.90938	27.6152	3	1.02
VF_VS_1276	12135	NA	50483.8	24.0374	low	12.3818	326	CheckV-015094	43.1	18.32	15.4355	34.0319	3	1
VF_VS_1277	12133	NA	37911.2	32.0037	low	12.3244	35	CheckV-017349	56.1	17.5	13.8781	33.539	2	1
VF_VS_1278	12133	NA	118431	10.2448	low	25.1029	59	CheckV-004911	47.1	6.75	NA	NA	0	1
VF_VS_1279	12122	NA	48109.4	25.1967	medium	8.23377	17	CheckV-019442	54.3	17.94	14.1677	36.1096	2	1
VF_VS_1280	12107	3708	629798	0.58876	low	17.4786	42	CheckV-014486	33.6	18.23	0.29	0.36	1	1
VF_VS_1281	12105	NA	36987.3	32.7274	low	28.2929	34	CheckV-061284	24.8	20.81	NA	NA	0	1
VF_VS_1282	12105	NA	113118	10.7013	medium	9.48838	158	CheckV-010321	44.5	24.23	8.49164	33.1692	5	1
VF_VS_1283	12102	NA	333551	3.62823	medium	8.1271	1	CheckV-019443	41	44.88	NA	NA	0	1
VF_VS_1284	12098	8518	34580.9	24.6321	medium	9.79743	110	CheckV-061715	71.2	13.23	8.29694	30.4972	5	1
VF_VS_1285	12098	NA	NA	NA	NA	NA	0	NA	NA	NA	NA	NA	0	1
VF_VS_1286	12097	NA	NA	NA	NA	NA	0	NA	NA	NA	NA	NA	0	1
VF_VS_1287	12096	NA	87658.7	13.799	low	26.759	10	CheckV-019111	36.3	6.51	NA	NA	0	1
VF_VS_1288	12092	NA	169585	7.13033	low	23.5974	98	CheckV-019740	45.5	9	7.61	33.46	1	1
VF_VS_1289	12091	NA	NA	NA	NA	NA	0	NA	NA	NA	NA	NA	0	1.01
VF_VS_1290	12088	NA	NA	NA	NA	NA	0	NA	NA	NA	NA	NA	0	1
VF_VS_1291	12087	NA	67464.6	17.9161	low	16.1278	1540	CheckV-016066	42.7	16.87	14.1345	29.2584	5	1
VF_VS_1292	12085	NA	156740	7.71022	low	32.8609	2	CheckV-013320	23.1	10.75	NA	NA	0	1
VF_VS_1293	12082	NA	54507.5	22.1657	low	27.4561	6	CheckV-016603	33.1	7.92	18.07	39.63	1	1
VF_VS_1294	12080	NA	NA	NA	NA	NA	0	NA	NA	NA	NA	NA	0	1
VF_VS_1295	12079	NA	94181.5	12.8252	low	28.2929	26	CheckV-005897	24.4	18.05	12.3807	41.0103	2	1
VF_VS_1296	12070	NA	NA	NA	NA	NA	0	NA	NA	NA	NA	NA	0	1
VF_VS_1297	12068	NA	40959.9	29.463	low	25.1029	4	CheckV-021493	43.5	6.49	NA	NA	0	1
VF_VS_1298	12066	NA	42015.4	28.718	low	29.1891	168	CheckV-052010	32.3	12.19	18.1821	35.3015	2	1
VF_VS_1299	12066	NA	75664.2	15.9468	low	26.9204	35	CheckV-001279	38.5	11.63	12.0891	30.3791	2	1
VF_VS_1300	12060	NA	365920	3.2958	medium	7.71886	47	CheckV-061367	51.8	30.08	3.0495	5.03628	7	1
VF_VS_1301	12060	NA	NA	NA	NA	NA	0	NA	NA	NA	NA	NA	0	1
VF_VS_1302	12054	NA	25559.6	47.1603	low	13.7528	100	CheckV-002707	63.2	13.55	12.82	44.74	1	1
VF_VS_1303	12054	NA	168770	7.14226	low	10.2825	12	CheckV-061804	49.6	19.58	5.56	15.5	1	1
VF_VS_1304	12046	NA	38582.5	31.2214	medium	7.72497	27	CheckV-005879	60.3	19.23	17.0503	32.8924	3	1
VF_VS_1305	12045	NA	162361	7.41864	low	18.2447	107	CheckV-020228	57.8	8.36	5.97621	20.7151	2	1
VF_VS_1306	12041	NA	46019.4	26.1651	low	17.6045	488	CheckV-040654	65	11.47	15.1481	40.6749	10	1
VF_VS_1307	12040	NA	NA	NA	NA	NA	0	NA	NA	NA	NA	NA	0	1
VF_VS_1308	12040	NA	239770	5.02148	low	13.3436	9	CheckV-011569	34.5	23.68	NA	NA	0	1.01
VF_VS_1309	12036	NA	289315	4.16017	low	13.3436	9	CheckV-000484	37.1	26.52	5.10606	14.8817	2	1
VF_VS_1310	12036	NA	301432	3.99293	low	52.1817	6	CheckV-047405	21.9	20.71	3.00213	17.801	3	1.02
VF_VS_1311	12033	NA	52268.3	23.0216	low	18.6356	90	CheckV-010836	41.7	14.92	18.0753	46.1189	3	1
VF_VS_1312	12028	NA	NA	NA	NA	NA	0	NA	NA	NA	NA	NA	0	1
VF_VS_1313	12023	NA	44399.2	27.0793	low	11.3455	31	CheckV-015471	36.4	31.72	10.6371	34.374	7	1
VF_VS_1314	12018	NA	56390.1	21.3123	low	25.5595	1482	CheckV-021098	29.2	13.21	NA	NA	0	1
VF_VS_1315	12017	NA	NA	NA	NA	NA	0	NA	NA	NA	NA	NA	0	1.07
VF_VS_1316	12007	NA	46152.9	26.0157	low	18.5055	129	CheckV-007109	86.1	6.06	12.9249	32.3266	4	1.02
VF_VS_1317	11999	NA	38528.5	31.1432	low	22.5557	3	CheckV-028147	32.2	17.74	NA	NA	0	1
VF_VS_1318	11998	NA	304001	3.9467	low	32.8609	19	CheckV-000846	24.7	11.61	4.83	11.46	1	1
VF_VS_1319	11991	NA	43078.1	27.8355	low	12.3818	3108	CheckV-057126	43.8	21.32	14.5903	31.2916	7	1
VF_VS_1320	11985	NA	51279.9	23.3718	medium	9.14234	6	CheckV-007919	46.8	28.36	NA	NA	0	1
VF_VS_1321	11985	NA	58071.4	20.6384	low	15.7472	179	CheckV-061824	39	20.87	18.2495	32.4884	3	1
VF_VS_1322	11984	NA	79206.5	15.1301	low	27.4561	75	CheckV-007347	33	11.84	7.33086	29.1252	2	1
VF_VS_1323	11981	NA	37178.3	32.2258	medium	7.72497	101	CheckV-012687	59.3	20.76	16.1619	33.1418	3	1
VF_VS_1324	11979	NA	NA	NA	NA	NA	0	NA	NA	NA	NA	NA	0	1.01
VF_VS_1325	11976	NA	44137.4	27.1335	low	26.215	2	CheckV-014850	39.7	3.36	14.4897	34.6043	2	1
VF_VS_1326	11976	NA	174306	6.87068	low	26.9204	2	CheckV-002391	39.6	10.32	NA	NA	0	1.01
VF_VS_1327	11976	NA	NA	NA	NA	NA	0	NA	NA	NA	NA	NA	0	1
VF_VS_1328	11968	NA	80896.1	14.7943	low	20.6567	8	CheckV-006927	34.5	13.96	NA	NA	0	1
VF_VS_1329	11967	NA	NA	NA	NA	NA	0	NA	NA	NA	NA	NA	0	1
VF_VS_1330	11966	NA	67741.1	17.6643	low	23.5974	41	CheckV-009677	44.9	10.1	NA	NA	0	1
VF_VS_1331	11957	NA	350843	3.40808	high	3.304	18	CheckV-061425	68.4	28.98	2.71745	4.09029	6	1
VF_VS_1332	11954	NA	156866	7.62052	low	20.6567	239	CheckV-029834	35.7	15.41	NA	NA	0	1
VF_VS_1333	11950	NA	301325	3.96582	medium	7.03933	10	CheckV-000489	50.1	36.81	5.07292	14.7745	2	1
VF_VS_1334	11947	NA	68192.5	17.5195	low	20.6567	226	CheckV-012945	36.2	15.23	10.0127	31.9047	2	1
VF_VS_1335	11946	NA	173864	6.87087	low	23.5974	16	CheckV-001971	43.3	7.71	NA	NA	0	1
VF_VS_1336	11945	NA	39758.9	30.0436	low	20.3878	32	CheckV-008818	49.1	8.93	17.724	33.0782	2	1
VF_VS_1337	11945	NA	60267.2	19.8201	medium	5.57151	557	CheckV-017649	77.5	22.19	15.8036	27.8771	7	1
VF_VS_1338	11940	NA	111054	10.7515	low	20.6567	176	CheckV-013438	37.1	13.61	5.58812	14.0987	3	1
VF_VS_1339	11931	NA	NA	NA	NA	NA	0	NA	NA	NA	NA	NA	0	1.02
VF_VS_1340	11922	NA	38128.6	31.2678	low	13.3436	9	CheckV-031179	33.5	23.27	NA	NA	0	1
VF_VS_1341	11919	NA	39357	30.2843	low	29.1891	52	CheckV-005701	32.1	12.48	19.3311	35.0927	3	1
VF_VS_1342	11914	NA	152276	7.82397	low	18.6356	24	CheckV-000637	39.2	13.57	NA	NA	0	1
VF_VS_1343	11913	NA	208588	5.71126	low	17.7189	31	CheckV-059122	29	25.05	NA	NA	0	1
VF_VS_1344	11910	NA	320510	3.71595	low	18.6356	42	CheckV-062204	38.7	13.18	NA	NA	0	1
VF_VS_1345	11895	NA	31192.2	38.1346	low	44.9894	12	CheckV-017508	83.3	14.44	21.4161	33.448	4	1
VF_VS_1346	11892	NA	168328	7.06477	low	17.4786	90	CheckV-024636	33	20.26	6.27	19.26	1	1
VF_VS_1347	11892	NA	566770	2.09821	low	20.4558	3	CheckV-045057	27.2	35.55	6.23039	13.5755	3	1.01
VF_VS_1348	11891	NA	109572	10.8522	low	10.2825	251	CheckV-051998	50.9	18.01	9.73141	20.6454	7	1
VF_VS_1349	11889	NA	46697	25.4599	low	15.7472	19	CheckV-015959	38.2	22.16	16.9216	36.2141	12	1
VF_VS_1350	11875	NA	97928.5	12.1262	low	22.0478	2	CheckV-049710	25.8	26.14	NA	NA	0	1
VF_VS_1351	11867	NA	NA	NA	NA	NA	0	NA	NA	NA	NA	NA	0	1.01
VF_VS_1352	11864	NA	52255.2	22.7039	low	18.6356	952	CheckV-040626	39	14.1	14.3533	34.7383	3	1.01
VF_VS_1353	11864	NA	44331.2	26.7622	medium	9.48838	21	CheckV-001876	42.8	23.77	17.8431	37.7078	10	1
VF_VS_1354	11863	NA	42058.7	28.2058	low	11.3455	5	CheckV-051883	37.1	28.69	13.9527	18.0785	4	1
VF_VS_1355	11857	NA	154340	7.68238	low	25.5595	401	CheckV-004403	32.4	13.19	6.63184	16.6954	4	1
VF_VS_1356	11852	NA	76581	15.4764	low	46.8599	2	CheckV-012808	99.8	15.61	7.95	25.52	1	1
VF_VS_1357	11843	NA	201929	5.86492	low	12.3244	5	CheckV-061309	56.6	16.08	6.17688	16.5626	4	1
VF_VS_1358	11842	NA	41370	28.6246	low	20.6567	82	CheckV-021544	36.7	16.98	13.0062	44.5168	6	1
VF_VS_1359	11834	NA	158605	7.46131	low	11.4454	71	CheckV-041987	32.9	35.14	5.29983	13.8738	3	1
VF_VS_1360	11832	NA	351629	3.36491	medium	9.643	35	CheckV-061425	75.1	17.47	5.25259	19.9376	2	1
VF_VS_1361	11830	NA	NA	NA	NA	NA	0	NA	NA	NA	NA	NA	0	1
VF_VS_1362	11829	NA	60250.5	19.633	low	16.4293	47	CheckV-016641	26.4	31.28	NA	NA	0	1
VF_VS_1363	11825	NA	143593	8.2351	low	29.1792	99	CheckV-047990	27.2	14.73	NA	NA	0	1
VF_VS_1364	11824	NA	63129.8	18.7297	low	10.7181	13	CheckV-058471	37.9	27.9	NA	NA	0	1.01
VF_VS_1365	11824	NA	NA	NA	NA	NA	0	NA	NA	NA	NA	NA	0	1
VF_VS_1366	11824	NA	NA	NA	NA	NA	0	NA	NA	NA	NA	NA	0	1
VF_VS_1367	11815	NA	273520	4.31962	low	29.1792	11	CheckV-029378	26.9	15.46	NA	NA	0	1
VF_VS_1368	11813	NA	44237.1	26.7038	low	26.9204	260	CheckV-011596	40.6	11.6	16.6173	34.2264	4	1
VF_VS_1369	11813	NA	NA	NA	NA	NA	0	NA	NA	NA	NA	NA	0	1
VF_VS_1370	11801	NA	37072.8	31.832	low	32.8609	4	CheckV-012412	25.4	8.81	NA	NA	0	1
VF_VS_1371	11798	NA	160120	7.36824	low	21.9566	78	CheckV-044645	53.8	5.88	5.25356	11.777	6	1
VF_VS_1372	11793	NA	45619.7	25.8507	low	18.6356	1140	CheckV-020112	39.9	14.98	17.64	38.68	1	1
VF_VS_1373	11790	NA	48731.8	24.1936	low	12.6658	9	CheckV-004532	28	36.7	6.8546	28.6902	5	1
VF_VS_1374	11783	NA	NA	NA	NA	NA	0	NA	NA	NA	0.98	12.36	1	1
VF_VS_1375	11775	NA	182652	6.44668	low	13.3436	16	CheckV-007932	34	24.62	7.33	23.51	1	1
VF_VS_1376	11773	NA	58541.1	20.1106	medium	7.72497	22	CheckV-005790	62.3	18.01	14.3738	35.6384	2	1
VF_VS_1377	11772	NA	58502.9	20.1221	low	26.215	28	CheckV-014696	39	6.67	NA	NA	0	1
VF_VS_1378	11770	NA	126961	9.27058	low	29.1891	71	CheckV-006646	28.6	10.63	NA	NA	0	1
VF_VS_1379	11764	NA	427257	2.75338	low	20.6567	3	CheckV-040448	34.9	15.85	NA	NA	0	1
VF_VS_1380	11759	NA	73116.9	16.0825	low	25.1029	13	CheckV-007181	43.3	3.61	NA	NA	0	1
VF_VS_1381	11753	NA	50916.9	23.0827	low	12.3818	4	CheckV-010773	43.2	18.27	NA	NA	0	1
VF_VS_1382	11753	NA	NA	NA	NA	NA	0	NA	NA	NA	NA	NA	0	1
VF_VS_1383	11749	NA	87114.2	13.4869	medium	8.1271	6	CheckV-015760	38.9	45.71	NA	NA	0	1
VF_VS_1384	11748	NA	56630.1	20.7452	low	28.2929	728	CheckV-002643	24.1	19.02	21.7452	33.7631	5	1
VF_VS_1385	11744	NA	36265.6	32.3833	low	18.6356	23	CheckV-003970	42.3	14.81	18.3	31.93	1	1
VF_VS_1386	11742	NA	268326	4.37602	low	25.5595	78	CheckV-002555	31.4	12.63	NA	NA	0	1.01
VF_VS_1387	11740	NA	116063	10.1152	low	17.7189	114	CheckV-005552	29.3	23.64	NA	NA	0	1.01
VF_VS_1388	11738	NA	146473	8.01376	low	29.1792	1	CheckV-013320	26.7	13.39	NA	NA	0	1
VF_VS_1389	11738	NA	327771	3.58116	low	12.3244	10	CheckV-009878	55.8	12.91	5.48	26.35	1	1.02
VF_VS_1390	11730	NA	NA	NA	NA	NA	0	NA	NA	NA	NA	NA	0	1
VF_VS_1391	11726	NA	58586.3	20.0149	medium	7.20836	135	CheckV-003193	66.6	19.25	16.8045	27.4999	5	1
VF_VS_1392	11723	NA	51880	22.5964	low	37.2878	1	CheckV-011466	98.4	19.27	NA	NA	0	1
VF_VS_1393	11722	9930	476885	2.08226	medium	7.46178	5	CheckV-058392	30.8	49.34	1.6	4.61	1	1.04
VF_VS_1394	11721	NA	69116.3	16.9584	medium	7.52356	7	CheckV-032282	51.8	39.98	17.3542	32.0544	5	1
VF_VS_1395	11721	NA	42100	27.8409	low	22.5557	196	CheckV-012291	30.4	19.06	17.3986	46.9646	3	1
VF_VS_1396	11713	NA	154338	7.58917	low	17.4786	6	CheckV-040120	36.5	19.62	NA	NA	0	1
VF_VS_1397	11709	NA	127345	9.1947	low	27.4561	4	CheckV-005091	35.5	9.73	NA	NA	0	1
VF_VS_1398	11707	NA	NA	NA	NA	NA	0	NA	NA	NA	NA	NA	0	1
VF_VS_1399	11704	NA	NA	NA	NA	NA	0	NA	NA	NA	NA	NA	0	1
VF_VS_1400	11701	NA	96626.2	12.1096	low	29.1891	2	CheckV-011774	28.1	10.48	NA	NA	0	1
VF_VS_1401	11698	NA	46772	25.0107	low	13.3436	1	CheckV-021493	34.6	25.82	9.03	24.46	1	1
VF_VS_1402	11695	NA	35950.5	32.5308	low	25.5595	31	CheckV-003265	30.3	13.83	NA	NA	0	1.01
VF_VS_1403	11687	NA	47074	24.8269	low	10.1448	1	CheckV-037591	41.1	33.2	NA	NA	0	1
VF_VS_1404	11686	NA	57279	20.4019	low	29.1891	222	CheckV-022862	30.3	8.91	14.29	33.79	1	1
VF_VS_1405	11679	NA	NA	NA	NA	NA	0	NA	NA	NA	6.21	26.19	1	1
VF_VS_1406	11679	NA	NA	NA	NA	NA	0	NA	NA	NA	NA	NA	0	1
VF_VS_1407	11672	NA	44538	26.2068	medium	6.13428	71	CheckV-041903	56.9	23.27	18.4399	32.0676	5	1
VF_VS_1408	11672	NA	372149	3.13638	low	29.1792	8	CheckV-012933	25.8	14.98	NA	NA	0	1
VF_VS_1409	11666	NA	51069.6	22.8434	low	12.3818	8	CheckV-004019	45.7	19.14	5.66	27.49	1	1
VF_VS_1410	11665	NA	178683	6.52831	medium	9.643	244	CheckV-014734	76.5	16.71	5.16657	10.0738	8	1
VF_VS_1411	11663	NA	126870	9.19291	low	26.9204	64	CheckV-038831	40	9.38	1.87	5.42	1	1.01
VF_VS_1412	11654	NA	167326	6.96487	low	10.2825	623	CheckV-017648	50	21.75	11.91	29.24	1	1
VF_VS_1413	11649	NA	37586.2	30.9928	low	14.658	11	CheckV-012542	51.8	14.9	11.58	31.98	1	1
VF_VS_1414	11645	NA	NA	NA	NA	NA	0	NA	NA	NA	NA	NA	0	1
VF_VS_1415	11636	NA	129213	9.00531	low	29.1891	4	CheckV-017555	27.6	11.87	NA	NA	0	1
VF_VS_1416	11636	NA	190248	6.11624	low	22.5557	557	CheckV-000133	32.1	17.9	4.66963	9.75931	5	1
VF_VS_1417	11635	NA	80172.2	14.5125	low	21.9566	23	CheckV-001453	57.5	4.22	NA	NA	0	1
VF_VS_1418	11635	NA	NA	NA	NA	NA	0	NA	NA	NA	NA	NA	0	1
VF_VS_1419	11634	NA	43098.8	26.9938	low	15.7443	9	CheckV-007685	72	10.57	13.82	36.13	1	1
VF_VS_1420	11627	NA	61464.9	18.9165	low	11.8293	424	CheckV-018859	29.1	40.31	NA	NA	0	1
VF_VS_1421	11625	NA	NA	NA	NA	NA	0	NA	NA	NA	NA	NA	0	1
VF_VS_1422	11624	NA	49052	23.6973	medium	5.77164	1	CheckV-011032	33.5	89.22	NA	NA	0	1
VF_VS_1423	11607	NA	43923.5	26.4255	low	28.2929	21	CheckV-005901	26.7	18.98	NA	NA	0	1
VF_VS_1424	11606	NA	34939.2	33.2177	low	14.658	22	CheckV-032624	47.9	16.87	15.9586	30.0035	7	1
VF_VS_1425	11604	NA	1.06698e+06	1.08755	low	25.5595	18	CheckV-051387	30.5	14.23	3.02461	14.5648	2	1.01
VF_VS_1426	11602	NA	57628.9	20.1323	low	22.5557	175	CheckV-005726	27.6	22.06	16.258	30.2876	4	1
VF_VS_1427	11599	NA	36319	31.9365	low	26.215	1	CheckV-028088	42.2	4.25	NA	NA	0	1
VF_VS_1428	11596	NA	100386	11.5514	low	17.4786	5	CheckV-000230	33.1	20.43	NA	NA	0	1
VF_VS_1429	11596	NA	63961	18.1298	low	27.4561	630	CheckV-001560	36.2	11.88	22.49	23.73	1	1
VF_VS_1430	11595	NA	308815	3.75467	low	14.658	43	CheckV-008173	50.3	14.7	3.68149	7.12712	5	1
VF_VS_1431	11594	6967	38010.6	18.3291	low	13.7528	48	CheckV-015203	65.8	16.46	10.5169	19.5244	4	1
VF_VS_1432	11593	NA	73045.4	15.871	low	18.6356	7	CheckV-013227	40.8	15.34	NA	NA	0	1
VF_VS_1433	11590	NA	144951	7.99582	low	12.5454	29	CheckV-001805	28.5	28.68	NA	NA	0	1
VF_VS_1434	11588	NA	149934	7.72873	low	20.6567	9	CheckV-021946	33.9	13.06	NA	NA	0	1
VF_VS_1435	11586	NA	175416	6.60486	low	26.759	310	CheckV-061494	35.4	6.84	5.14055	9.8021	5	1
VF_VS_1436	11578	NA	NA	NA	NA	NA	0	NA	NA	NA	NA	NA	0	1
VF_VS_1437	11566	NA	519116	2.22802	low	15.7472	2	CheckV-021782	39.1	19.11	NA	NA	0	1
VF_VS_1438	11561	NA	NA	NA	NA	NA	0	NA	NA	NA	6.02	14.87	1	1
VF_VS_1439	11559	NA	60955.7	18.963	medium	8.03153	10	CheckV-031139	40.3	66.13	6.84084	32.7914	2	1
VF_VS_1440	11557	NA	78455.4	14.7307	low	32.8609	63	CheckV-000363	26.3	11.99	NA	NA	0	1
VF_VS_1441	11557	NA	51384.3	22.4913	low	12.3818	28	CheckV-017843	43.2	17.77	NA	NA	0	1
VF_VS_1442	11555	NA	116067	9.95543	low	29.1891	70	CheckV-022303	28.1	11.49	NA	NA	0	1
VF_VS_1443	11554	NA	63729.7	18.1297	medium	8.27927	17	CheckV-009148	50.5	22.95	10.28	38.7	1	1
VF_VS_1444	11549	NA	85131.9	13.566	low	12.3244	10	CheckV-010750	54.8	14.51	NA	NA	0	1.01
VF_VS_1445	11542	NA	61332.6	18.8187	low	16.1278	27	CheckV-040581	43.1	12.82	10.981	32.2052	4	1
VF_VS_1446	11542	NA	57791	19.972	medium	5.46023	1	CheckV-000145	58.4	24.01	NA	NA	0	1
VF_VS_1447	11538	NA	391212	2.9493	low	29.1891	38	CheckV-045085	30.2	9.88	3	12.16	1	1
VF_VS_1448	11535	NA	NA	NA	NA	NA	0	NA	NA	NA	NA	NA	0	1
VF_VS_1449	11530	NA	314274	3.66878	low	17.6045	47	CheckV-062204	64.9	8.74	4.75398	12.9222	5	1
VF_VS_1450	11528	NA	138042	8.35109	low	14.658	456	CheckV-000133	48.7	16.74	4.29878	23.9691	2	1
VF_VS_1451	11527	NA	49046.5	23.5022	medium	8.23377	246	CheckV-008906	56.2	18.34	17.2458	29.317	7	1
VF_VS_1452	11520	NA	37729	30.5335	low	26.759	1	CheckV-031266	33	5.7	NA	NA	0	1
VF_VS_1453	11519	NA	51882.6	22.202	low	13.7528	377	CheckV-012666	65.7	16.13	18.5791	32.0745	4	1
VF_VS_1454	11516	NA	150757	7.6388	low	22.5557	237	CheckV-046158	31.3	20.14	5.66	15.45	1	1
VF_VS_1455	11513	NA	39319	29.281	low	26.9204	1	CheckV-059965	39.6	10.72	NA	NA	0	1
VF_VS_1456	11510	NA	NA	NA	NA	NA	0	NA	NA	NA	NA	NA	0	1.01
VF_VS_1457	11509	NA	NA	NA	NA	NA	0	NA	NA	NA	NA	NA	0	1
VF_VS_1458	11507	NA	156980	7.33025	low	22.5557	117	CheckV-061139	29.7	17.67	2.6592	8.79497	3	1.05
VF_VS_1459	11505	NA	99338.6	11.5816	low	13.3436	325	CheckV-040761	37.5	27.1	6.57	12.65	1	1
VF_VS_1460	11501	NA	329653	3.48882	low	27.4561	56	CheckV-015907	35.6	10.61	2.65107	12.8127	2	1.01
VF_VS_1461	11497	NA	251062	4.57934	medium	7.20836	16	CheckV-061979	63	17.63	4.0809	21.4372	2	1
VF_VS_1462	11497	NA	168040	6.84183	high	4.27395	5	CheckV-061804	75.6	25.49	6.53349	12.8392	2	1
VF_VS_1463	11496	NA	47315.1	24.2967	low	10.2825	1122	CheckV-010961	51.1	21.47	16.8777	30.9723	5	1
VF_VS_1464	11486	NA	120147	9.55998	low	26.9204	4	CheckV-018940	39	9.84	NA	NA	0	1.03
VF_VS_1465	11482	NA	NA	NA	NA	NA	0	NA	NA	NA	NA	NA	0	1
VF_VS_1466	11481	NA	NA	NA	NA	NA	0	NA	NA	NA	NA	NA	0	1
VF_VS_1467	11479	NA	125610	9.13863	low	29.1891	31	CheckV-013271	30.5	9.81	NA	NA	0	1
VF_VS_1468	11479	NA	132605	8.65654	low	16.1278	50	CheckV-011238	46.7	12.87	4.65091	22.9618	2	1
VF_VS_1469	11470	NA	60434	18.9794	low	32.8609	7	CheckV-012471	25.5	8.97	10.8723	31.6418	2	1
VF_VS_1470	11470	NA	NA	NA	NA	NA	0	NA	NA	NA	NA	NA	0	1.01
VF_VS_1471	11463	NA	363368	3.15465	medium	9.79743	101	CheckV-062254	71.8	14.14	3.32366	8.76249	5	1
VF_VS_1472	11463	NA	124069	9.23925	low	17.4786	8	CheckV-052144	32.9	21.49	3.93439	18.6269	2	1
VF_VS_1473	11457	NA	86090.1	13.3082	low	21.5714	11	CheckV-021678	26.6	7.01	NA	NA	0	1
VF_VS_1474	11440	NA	110279	10.3737	medium	8.19351	114	CheckV-018940	70.7	18.29	14.98	31.62	1	1
VF_VS_1475	11440	NA	120120	9.52382	medium	6.13428	25	CheckV-019013	57.1	24.8	6.15	38.74	1	1
VF_VS_1476	11438	NA	NA	NA	NA	NA	0	NA	NA	NA	NA	NA	0	1.03
VF_VS_1477	11435	NA	149999	7.62339	low	13.4917	5	CheckV-048236	25.9	38.92	NA	NA	0	1.01
VF_VS_1478	11433	NA	78290.4	14.6033	low	27.4561	57	CheckV-015097	33.3	7.69	8.29602	29.3775	2	1
VF_VS_1479	11433	NA	36535.9	31.2925	low	10.61	37	CheckV-005194	80.1	15.02	15.4737	32.6899	4	1
VF_VS_1480	11431	NA	165148	6.92165	low	13.4917	20	CheckV-017320	25	39.47	NA	NA	0	1
VF_VS_1481	11430	NA	38463.8	29.7163	low	22.5557	38	CheckV-029669	31.9	20.22	13.3584	34.0487	2	1
VF_VS_1482	11428	NA	85023.5	13.441	low	16.8667	2	CheckV-001734	21.2	28.86	14.0492	32.7346	2	1
VF_VS_1483	11426	NA	165701	6.89555	low	10.7181	2	CheckV-044618	38.4	29.71	6.08997	13.5106	4	1
VF_VS_1484	11424	NA	51465.8	22.1973	low	15.7472	109	CheckV-012841	42.3	19.13	13.3551	34.0287	2	1
VF_VS_1485	11420	NA	19910.3	57.3572	low	22.5557	7	CheckV-002659	31.7	18.09	5	7.67	1	1
VF_VS_1486	11409	NA	342090	3.33508	low	26.759	19	CheckV-001998	37.2	6.5	NA	NA	0	1
VF_VS_1487	11407	NA	286139	3.98653	low	28.2929	34	CheckV-019339	24.2	18.91	5.03348	15.4661	3	1
VF_VS_1488	11397	NA	120769	9.43701	medium	5.6484	112	CheckV-032961	79.2	17.7	8.14842	16.238	8	1
VF_VS_1489	11396	NA	47718.3	23.8818	low	22.5557	1084	CheckV-019283	30.9	21.39	16.6172	33.4677	2	1
VF_VS_1490	11384	NA	NA	NA	NA	NA	0	NA	NA	NA	NA	NA	0	1.01
VF_VS_1491	11377	NA	NA	NA	NA	NA	0	NA	NA	NA	NA	NA	0	1
VF_VS_1492	11374	NA	402203	2.82792	medium	6.22813	2	CheckV-020766	54.3	69.17	NA	NA	0	1.23
VF_VS_1493	11372	NA	61067	18.6222	low	12.3818	10	CheckV-002860	46.3	18.86	10.568	32.9723	5	1
VF_VS_1494	11372	NA	NA	NA	NA	NA	0	NA	NA	NA	NA	NA	0	1
VF_VS_1495	11370	NA	53187.9	21.377	low	22.5557	1566	CheckV-040282	32.2	20.84	15.7608	30.952	4	1
VF_VS_1496	11359	NA	79327	14.3192	low	17.49	1	CheckV-001708	53.4	11.5	NA	NA	0	1
VF_VS_1497	11358	NA	225231	5.04282	low	23.5974	5	CheckV-000794	47.1	10.06	2.13496	12.5751	3	1.04
VF_VS_1498	11357	NA	53090.1	21.3919	low	12.3818	298	CheckV-000427	42.8	21.24	7.35582	31.406	2	1
VF_VS_1499	11356	NA	223232	5.08709	low	26.759	19	CheckV-045085	35.1	6.13	NA	NA	0	1
VF_VS_1500	11351	NA	NA	NA	NA	NA	0	NA	NA	NA	NA	NA	0	1
VF_VS_1501	11350	NA	285318	3.97801	low	32.8609	4	CheckV-057278	27.3	8.48	5.62248	6.72796	2	1
VF_VS_1502	11346	NA	NA	NA	NA	NA	0	NA	NA	NA	NA	NA	0	1
VF_VS_1503	11344	NA	45881.9	24.7244	low	15.7472	17	CheckV-026121	38	22.07	6.75	30.17	1	1
VF_VS_1504	11337	NA	140584	8.06421	low	25.1029	25	CheckV-007603	45.2	6.08	NA	NA	0	1
VF_VS_1505	11333	NA	108136	10.4803	low	29.1792	14	CheckV-018241	23.3	15.68	NA	NA	0	1
VF_VS_1506	11328	NA	185688	6.10055	low	26.215	110	CheckV-061326	38.2	6.27	5.38657	10.7486	5	1.02
VF_VS_1507	11327	NA	237615	4.76696	low	11.96	38	CheckV-020548	42.5	26.34	0.979602	4.36482	2	1.01
VF_VS_1508	11327	NA	38830.8	29.1701	medium	9.79743	144	CheckV-016974	70.5	16.85	15.3927	36.0673	7	1
VF_VS_1509	11322	NA	33379	33.9195	medium	7.20836	1	CheckV-040889	62.9	20.48	20.8219	38.3839	6	1
VF_VS_1510	11319	NA	66498.4	17.0215	low	20.6567	12	CheckV-002479	34.7	14.47	NA	NA	0	1.01
VF_VS_1511	11317	NA	352643	3.20919	low	12.3244	7	CheckV-000191	56.8	14.72	NA	NA	0	1
VF_VS_1512	11317	NA	82819.2	13.6647	low	17.6045	101	CheckV-031146	62.9	12.17	NA	NA	0	1
VF_VS_1513	11315	NA	61370.8	18.4371	low	20.6567	47	CheckV-056255	33.6	14.06	11.29	25.67	1	1
VF_VS_1514	11312	NA	91420.6	12.3736	low	18.6356	2	CheckV-000708	41.8	13.37	NA	NA	0	1
VF_VS_1515	11307	NA	76886.1	14.7062	low	25.5595	48	CheckV-012945	28.6	16.01	11.1324	30.4001	2	1
VF_VS_1516	11307	NA	61137.2	18.4945	low	17.4786	12	CheckV-002357	34.5	20.92	12.8909	33.0809	2	1
VF_VS_1517	11297	NA	46590.2	24.2476	medium	7.20836	38	CheckV-007225	65.4	17.6	13.6531	32.1579	2	1
VF_VS_1518	11296	NA	61579	18.3439	low	11.2655	1	CheckV-008005	27.1	44.19	17.2971	31.12	4	1
VF_VS_1519	11294	NA	304060	3.7144	low	24.8648	1	CheckV-002554	32.1	4.89	NA	NA	0	1
VF_VS_1520	11289	NA	55767.1	20.2431	low	26.9204	1067	CheckV-017158	40.1	12.08	14.2762	31.0072	4	1
VF_VS_1521	11285	NA	139152	8.10983	low	18.6356	73	CheckV-000616	39	15.74	NA	NA	0	1.02
VF_VS_1522	11274	NA	481391	2.34196	low	17.7189	3	CheckV-010849	28.3	24.13	4.14868	9.69237	2	1
VF_VS_1523	11272	NA	NA	NA	NA	NA	0	NA	NA	NA	NA	NA	0	1.01
VF_VS_1524	11271	NA	72226	15.6052	low	25.5595	1	CheckV-008747	28.1	15.77	NA	NA	0	1
VF_VS_1525	11271	NA	70969.2	15.8815	low	23.5974	4	CheckV-000535	45.4	11.69	NA	NA	0	1.02
VF_VS_1526	11270	NA	195388	5.76801	low	17.7189	524	CheckV-061481	29.1	26.8	4.86592	8.16042	3	1
VF_VS_1527	11269	NA	38964.2	28.9214	low	16.1278	187	CheckV-012866	45.5	16.87	13.1686	33.5684	2	1
VF_VS_1528	11263	NA	148341	7.59265	low	22.0478	13	CheckV-002504	25.7	25.88	NA	NA	0	1
VF_VS_1529	11262	NA	47647	23.6363	medium	7.20836	31	CheckV-007225	63.9	17.66	5.46	26.53	1	1
VF_VS_1530	11258	NA	102290	11.006	low	25.5595	86	CheckV-011480	28.6	14.1	NA	NA	0	1
VF_VS_1531	11254	NA	47157.8	23.8645	low	26.759	12	CheckV-011906	36.7	3.38	NA	NA	0	1
VF_VS_1532	11251	NA	106535	10.5609	low	20.6567	84	CheckV-019976	34.7	14.84	7.23	49.68	1	1
VF_VS_1533	11251	NA	279205	4.02965	medium	8.42882	8	CheckV-001964	34.3	51.05	4.77408	13.9096	2	1
VF_VS_1534	11249	3952	38030.8	10.3916	low	25.5595	10	CheckV-001747	29.9	17.3	3.54	10.35	1	1.01
VF_VS_1535	11240	NA	NA	NA	NA	NA	0	NA	NA	NA	NA	NA	0	1
VF_VS_1536	11228	NA	55318.9	20.2968	low	17.6045	530	CheckV-003885	65.4	12.35	13.3392	30.9907	8	1
VF_VS_1537	11226	NA	NA	NA	NA	NA	0	NA	NA	NA	NA	NA	0	1.02
VF_VS_1538	11226	NA	39702.2	28.2755	medium	6.89082	44	CheckV-019487	42.9	52.25	10.37	30.62	1	1
VF_VS_1539	11223	NA	154698	7.25476	low	20.6567	5	CheckV-013320	34.5	14.29	NA	NA	0	1
VF_VS_1540	11223	NA	32991.8	34.0175	medium	9.79743	156	CheckV-007436	71	12.99	18.3022	44.4762	7	1
VF_VS_1541	11222	NA	NA	NA	NA	NA	0	NA	NA	NA	7.58	32.84	1	1.03
VF_VS_1542	11215	NA	NA	NA	NA	NA	0	NA	NA	NA	NA	NA	0	1.02
VF_VS_1543	11211	NA	43091.4	26.0168	low	28.2929	85	CheckV-004902	26	18.71	8.76957	35.833	2	1
VF_VS_1544	11209	NA	80233.3	13.9705	low	29.1891	6	CheckV-011953	31.7	8.34	2.95	26.38	1	1.04
VF_VS_1545	11207	NA	NA	NA	NA	NA	0	NA	NA	NA	NA	NA	0	1.02
VF_VS_1546	11199	NA	45809.7	24.4468	medium	9.79743	36	CheckV-061445	69.7	17.29	12.0407	26.1656	5	1
VF_VS_1547	11195	NA	89451.7	12.5151	low	32.8609	239	CheckV-041129	26.5	8.98	NA	NA	0	1
VF_VS_1548	11195	NA	62032.6	18.047	medium	8.23377	285	CheckV-020442	54.9	19.33	13.2063	32.3361	5	1.02
VF_VS_1549	11186	NA	NA	NA	NA	NA	0	NA	NA	NA	0.54	1.1	1	1
VF_VS_1550	11185	NA	NA	NA	NA	NA	0	NA	NA	NA	NA	NA	0	1
VF_VS_1551	11178	NA	NA	NA	NA	NA	0	NA	NA	NA	NA	NA	0	1
VF_VS_1552	11177	NA	42235.1	26.4638	low	18.6356	127	CheckV-013596	38.3	13.9	18.2923	29.8437	6	1
VF_VS_1553	11173	NA	65546.1	17.046	low	10.2825	9	CheckV-007110	50.9	21.23	24.5719	32.1223	2	1.01
VF_VS_1554	11172	NA	423499	2.63802	low	12.5454	93	CheckV-000690	31.3	27.83	0.907149	6.21173	5	1
VF_VS_1555	11172	NA	367945	3.03632	medium	5.6484	30	CheckV-061307	78.3	20.03	3.01854	5.86145	5	1
VF_VS_1556	11171	NA	54420.9	20.527	low	18.6356	397	CheckV-000315	41.1	14.69	NA	NA	0	1
VF_VS_1557	11171	NA	321221	3.47766	low	26.215	4	CheckV-000523	40.9	6.46	NA	NA	0	1
VF_VS_1558	11167	NA	103228	10.8178	medium	9.14234	62	CheckV-041859	44.8	27.92	NA	NA	0	1
VF_VS_1559	11165	NA	335287	3.32998	low	13.7528	14	CheckV-000616	65.8	16.26	0.919492	7.39339	2	1.01
VF_VS_1560	11161	NA	122489	9.11184	medium	7.46178	1	CheckV-000648	32.3	48.99	6.12	12.31	1	1
VF_VS_1561	11160	NA	196610	5.67621	medium	7.36922	1	CheckV-040543	25.3	58.96	NA	NA	0	1
VF_VS_1562	11160	NA	37809.3	29.5166	medium	5.08559	236	CheckV-017076	65.1	25.03	14.4822	31.6724	6	1
VF_VS_1563	11159	NA	151412	7.36995	low	20.6567	112	CheckV-004058	33.1	13.81	NA	NA	0	1
VF_VS_1564	11158	NA	NA	NA	NA	NA	0	NA	NA	NA	NA	NA	0	1.02
VF_VS_1565	11156	NA	221945	5.02648	medium	9.643	28	CheckV-061337	76.4	13.71	2.88	11.99	1	1
VF_VS_1566	11150	NA	50464.6	22.0947	low	17.4786	34	CheckV-007225	34.6	19.09	13.9037	31.5088	3	1
VF_VS_1567	11148	NA	74920.4	14.8798	low	18.6356	98	CheckV-019443	37.8	13.61	0.9	1.09	1	1
VF_VS_1568	11142	NA	137746	8.08882	low	17.49	142	CheckV-027300	53.2	10.92	8.9	34.89	1	1
VF_VS_1569	11138	NA	60180.6	18.5076	low	10.2825	157	CheckV-002595	49.9	19.78	14.77	30.7724	6	1
VF_VS_1570	11132	NA	38629.9	28.8171	low	20.6567	362	CheckV-062153	36.6	13.17	22.0359	31.3456	6	1
VF_VS_1571	11128	NA	54147.9	20.5511	low	13.7528	28	CheckV-012989	65.6	12.56	NA	NA	0	1
VF_VS_1572	11128	NA	NA	NA	NA	NA	0	NA	NA	NA	NA	NA	0	1
VF_VS_1573	11123	8821	39411.4	22.3818	low	14.658	535	CheckV-016233	48.6	15.35	18.4404	27.3513	5	1
VF_VS_1574	11121	NA	71346.2	15.5874	medium	8.27927	24	CheckV-019341	51.5	23.95	13.7568	31.4273	2	1
VF_VS_1575	11117	NA	68451	16.2408	medium	5.01465	1	CheckV-015863	34.3	100	11.82	19.32	1	1
VF_VS_1576	11115	NA	333265	3.33518	low	14.658	39	CheckV-000484	51.9	13.3	3.08	26.12	1	1
VF_VS_1577	11106	NA	45350.1	24.4895	low	22.0478	65	CheckV-008799	24.3	23.2	15.0287	31.5376	4	1
VF_VS_1578	11105	NA	39573.6	28.0616	medium	7.20836	55	CheckV-017018	63.1	19.22	18.4211	33.2749	2	1
VF_VS_1579	11103	NA	222546	4.98908	low	20.3878	52	CheckV-000133	50.2	7.68	6.02	24.78	1	1
VF_VS_1580	11103	NA	NA	NA	NA	NA	0	NA	NA	NA	NA	NA	0	1.01
VF_VS_1581	11102	NA	NA	NA	NA	NA	0	NA	NA	NA	NA	NA	0	1
VF_VS_1582	11101	NA	116373	9.53918	low	16.4293	69	CheckV-011993	24.3	31.52	NA	NA	0	1
VF_VS_1583	11100	NA	39291.1	28.2507	medium	7.75587	2	CheckV-003899	40.1	51.78	13.6153	33.0882	2	1.01
VF_VS_1584	11097	NA	NA	NA	NA	NA	0	NA	NA	NA	NA	NA	0	1.03
VF_VS_1585	11095	NA	191635	5.78967	low	25.5595	31	CheckV-001364	27.8	15.4	1.46264	6.11707	3	1
VF_VS_1586	11095	NA	42004.7	26.4137	medium	7.72497	181	CheckV-019486	58.2	21.37	9.1	29.77	2	1
VF_VS_1587	11093	NA	69629.7	15.9314	medium	8.27927	484	CheckV-000842	49.2	27.28	6.90617	27.444	2	1
VF_VS_1588	11085	NA	196474	5.64197	low	11.96	11	CheckV-018940	39.1	27.08	5.49605	18.0394	3	1
VF_VS_1589	11083	NA	142529	7.77596	low	21.4114	5	CheckV-028010	60.2	4.87	NA	NA	0	1
VF_VS_1590	11080	NA	144870	7.64826	medium	8.1271	199	CheckV-010455	38	44.05	6.0392	20.1602	2	1
VF_VS_1591	11080	NA	118679	9.33612	medium	9.48838	110	CheckV-017401	44.4	26.09	10.9073	20.0219	2	1
VF_VS_1592	11077	NA	125611	8.8185	low	20.6567	290	CheckV-039790	36.9	15.14	16.22	26.44	1	1
VF_VS_1593	11074	NA	45196.5	24.5019	medium	9.48838	7	CheckV-015398	46.9	22.77	14.2328	19.705	2	1.01
VF_VS_1594	11073	NA	173633	6.37723	low	16.1278	43	CheckV-000846	47.1	14.06	4.15042	14.7816	3	1
VF_VS_1595	11067	NA	NA	NA	NA	NA	0	NA	NA	NA	NA	NA	0	1.03
VF_VS_1596	11067	NA	39379.7	28.1033	low	15.7472	17	CheckV-018752	37.9	18.6	16.73	33.78	1	1
VF_VS_1597	11067	NA	60048	18.4303	medium	9.05383	11	CheckV-062284	73	12.33	NA	NA	0	1.02
VF_VS_1598	11066	NA	1.16048e+06	0.95357	low	26.9204	16	CheckV-051389	40.4	10.14	NA	NA	0	1.01
VF_VS_1599	11062	NA	NA	NA	NA	NA	0	NA	NA	NA	NA	NA	0	1
VF_VS_1600	11061	NA	93758.3	11.7974	low	25.5595	2	CheckV-017982	29.3	13.44	NA	NA	0	1.01
VF_VS_1601	11061	NA	68372.2	16.1776	low	18.6356	88	CheckV-020446	41.4	14.47	12.4151	32.0888	4	1
VF_VS_1602	11059	NA	NA	NA	NA	NA	0	NA	NA	NA	NA	NA	0	1
VF_VS_1603	11058	NA	41266	26.7968	medium	8.19351	8	CheckV-016969	69.2	20.2	16.68	34.6775	2	1
VF_VS_1604	11056	NA	NA	NA	NA	NA	0	NA	NA	NA	11.04	35.96	1	1
VF_VS_1605	11050	NA	NA	NA	NA	NA	0	NA	NA	NA	NA	NA	0	1
VF_VS_1606	11048	NA	510911	2.16241	low	22.5557	4	CheckV-015907	28.7	19.64	1.06616	2.21323	2	1.04
VF_VS_1607	11046	NA	60563.3	18.2388	low	11.2846	5	CheckV-019517	35.9	38.22	NA	NA	0	1
VF_VS_1608	11040	NA	64891.7	17.013	high	4.73066	92	CheckV-007601	59.4	29.02	15.8541	31.5007	3	1
VF_VS_1609	11037	NA	353445	3.12269	low	10.1448	1	CheckV-000719	39.1	35.95	NA	NA	0	1.01
VF_VS_1610	11028	NA	54558.1	20.2133	low	13.7528	499	CheckV-016886	64.7	13.51	13.5892	34.1999	7	1
VF_VS_1611	11023	NA	59368.9	18.567	low	12.3818	465	CheckV-059805	46.2	19.17	18.7608	27.5951	5	1
VF_VS_1612	11023	NA	NA	NA	NA	NA	0	NA	NA	NA	NA	NA	0	1
VF_VS_1613	11012	NA	66274.7	16.6157	low	15.7472	26	CheckV-002432	42.1	20.85	NA	NA	0	1
VF_VS_1614	11010	NA	NA	NA	NA	NA	0	NA	NA	NA	NA	NA	0	1.02
VF_VS_1615	11010	NA	83068.4	13.2541	low	25.5595	6	CheckV-038272	32.2	14.55	NA	NA	0	1.02
VF_VS_1616	11006	NA	63894	17.2254	medium	5.46023	47	CheckV-005165	62.3	24.31	13.4658	29.4039	7	1
VF_VS_1617	11001	NA	142816	7.70294	low	14.658	616	CheckV-016232	52.4	14.23	5.36512	21.2231	3	1
VF_VS_1618	10994	NA	210203	5.23018	low	27.4561	306	CheckV-001235	36.7	11.62	NA	NA	0	1
VF_VS_1619	10992	NA	415009	2.64862	low	29.1792	72	CheckV-000616	24.2	15.53	2.17633	11.2288	4	1
VF_VS_1620	10990	NA	112656	9.7554	low	11.3455	31	CheckV-049710	33.8	30.88	NA	NA	0	1
VF_VS_1621	10990	NA	147257	7.46312	low	44.9894	23	CheckV-018806	84.1	17.49	4.37644	11.6911	3	1
VF_VS_1622	10984	NA	NA	NA	NA	NA	0	NA	NA	NA	NA	NA	0	1
VF_VS_1623	10982	NA	105555	10.4041	low	26.9204	280	CheckV-018851	38.9	11.83	NA	NA	0	1
VF_VS_1624	10974	NA	43669.1	25.1299	low	16.1278	318	CheckV-016722	44.3	16.94	18.1146	34.3337	2	1.01
VF_VS_1625	10968	NA	248644	4.41113	low	26.9204	209	CheckV-040607	40.3	11.06	NA	NA	0	1
VF_VS_1626	10958	NA	74823.9	14.6451	low	25.5595	17	CheckV-004859	30.6	14.83	NA	NA	0	1
VF_VS_1627	10957	NA	52045.2	21.0529	low	26.9204	5	CheckV-048041	42.5	9.18	NA	NA	0	1
VF_VS_1628	10953	NA	42640.5	25.6868	low	14.658	330	CheckV-001242	49.9	17.2	17.0099	43.9659	10	1
VF_VS_1629	10950	NA	111249	9.8428	low	11.3455	12	CheckV-047960	36.2	29.84	18.9299	30.2159	6	1
VF_VS_1630	10948	NA	97666.6	11.2096	low	21.914	69	CheckV-019236	88.1	16.5	11.4787	29.7403	3	1.01
VF_VS_1631	10946	NA	57802	18.9371	medium	7.20836	4	CheckV-040581	63.9	21.39	9.93375	28.6323	6	1
VF_VS_1632	10936	NA	179596	6.08924	medium	8.19351	408	CheckV-058914	71.3	18.27	4.51432	8.08415	8	1
VF_VS_1633	10936	NA	43278	25.2692	low	27.4561	1	CheckV-047990	33.2	10.87	NA	NA	0	1.01
VF_VS_1634	10926	NA	52677.5	20.7413	low	22.0478	6	CheckV-033278	25.5	27.43	NA	NA	0	1
VF_VS_1635	10924	NA	65161.6	16.7645	low	26.759	11	CheckV-016707	36.6	5.78	NA	NA	0	1
VF_VS_1636	10922	NA	116511	9.3742	medium	7.72497	481	CheckV-007573	61.7	17.86	NA	NA	0	1
VF_VS_1637	10922	NA	NA	NA	NA	NA	0	NA	NA	NA	NA	NA	0	1
VF_VS_1638	10922	NA	741196	1.47357	low	11.96	81	CheckV-000616	42.2	22.98	NA	NA	0	1.01
VF_VS_1639	10918	NA	NA	NA	NA	NA	0	NA	NA	NA	NA	NA	0	1.09
VF_VS_1640	10911	NA	51791.9	21.067	low	16.1278	139	CheckV-044981	47.1	16.74	16.111	31.1591	7	1
VF_VS_1641	10909	NA	211141	5.16669	low	14.658	4	CheckV-010203	50.6	14.32	NA	NA	0	1
VF_VS_1642	10908	NA	NA	NA	NA	NA	0	NA	NA	NA	NA	NA	0	1.05
VF_VS_1643	10903	NA	52723.8	20.6795	medium	9.84324	117	CheckV-015841	38.6	37.99	9.95877	28.3125	5	1
VF_VS_1644	10902	NA	81876.4	13.3152	low	16.1278	21	CheckV-000230	42.6	16.21	15.8555	31.3525	2	1
VF_VS_1645	10902	NA	57578.5	18.9342	medium	9.14234	138	CheckV-051934	43.3	32.24	17.0893	29.351	4	1
VF_VS_1646	10901	NA	43135	25.2718	low	46.8599	1	CheckV-012945	98.3	16.66	9.13516	29.1141	2	1
VF_VS_1647	10901	NA	44720	24.3761	medium	5.57151	6	CheckV-012908	76.9	21.69	15.1768	27.0884	4	1
VF_VS_1648	10894	NA	138674	7.85582	low	18.6356	5	CheckV-013320	38.6	12.81	NA	NA	0	1
VF_VS_1649	10893	NA	56540.9	19.2657	low	22.5557	86	CheckV-039490	30.3	18.97	8.38	30.27	1	1
VF_VS_1650	10893	NA	47919.7	22.7318	low	23.5974	52	CheckV-013397	43.1	12.39	10.68	24.2	1	1.01
VF_VS_1651	10892	NA	54869.5	19.8507	low	29.1792	312	CheckV-046693	26.2	17.37	NA	NA	0	1.01
VF_VS_1652	10892	NA	NA	NA	NA	NA	0	NA	NA	NA	NA	NA	0	1
VF_VS_1653	10888	NA	46669.9	23.3298	low	27.4561	18	CheckV-013103	37	11.89	17.1222	37.5851	3	1
VF_VS_1654	10886	NA	138890	7.83784	low	20.6567	29	CheckV-002919	36.5	14.14	NA	NA	0	1
VF_VS_1655	10880	NA	147420	7.38026	low	29.1891	142	CheckV-000962	27.7	12.15	NA	NA	0	1
VF_VS_1656	10880	NA	118633	9.1711	medium	9.79743	121	CheckV-017020	69.8	15.43	8.24078	15.3736	8	1
VF_VS_1657	10878	NA	281127	3.86943	medium	9.48838	26	CheckV-019141	46.8	27.11	4.48	31.9	1	1
VF_VS_1658	10878	3509	58992	5.94826	low	32.8609	8	CheckV-051562	26.5	12.11	2.25	6.93	1	1
VF_VS_1659	10877	NA	169103	6.43219	low	26.9204	121	CheckV-000524	42.5	8.65	NA	NA	0	1
VF_VS_1660	10866	NA	54228.6	20.0374	medium	5.08559	14	CheckV-061549	62.9	24.04	11.8218	32.6648	7	1
VF_VS_1661	10863	NA	152469	7.12471	low	16.1278	185	CheckV-010867	44.7	14.81	5.34	14.58	1	1
VF_VS_1662	10861	NA	NA	NA	NA	NA	0	NA	NA	NA	NA	NA	0	1
VF_VS_1663	10859	NA	NA	NA	NA	NA	0	NA	NA	NA	NA	NA	0	1.03
VF_VS_1664	10858	NA	341198	3.18231	medium	7.20836	58	CheckV-061425	64.5	21.7	7.22	22.44	1	1
VF_VS_1665	10858	NA	49137.4	22.0972	medium	8.47655	10	CheckV-000843	46.2	36.33	5.89	32.1	1	1
VF_VS_1666	10855	NA	36949	29.3783	low	10.61	7	CheckV-015390	81.3	13.24	NA	NA	0	1
VF_VS_1667	10851	NA	49303.1	22.0088	medium	8.23377	54	CheckV-000253	57.1	18.09	NA	NA	0	1.01
VF_VS_1668	10839	NA	127284	8.51563	medium	8.23377	18	CheckV-019997	54.9	21.87	18.675	34.4272	3	1
VF_VS_1669	10829	NA	NA	NA	NA	NA	0	NA	NA	NA	NA	NA	0	1.03
VF_VS_1670	10826	NA	41346.9	26.1833	low	15.7472	196	CheckV-004558	39.1	20.07	16.3103	33.9133	2	1
VF_VS_1671	10824	NA	52756.5	20.5169	low	17.4786	4	CheckV-001516	34.6	19.33	13.9619	21.0723	2	1
VF_VS_1672	10824	NA	209378	5.16959	low	20.6567	119	CheckV-051463	36.1	15.39	NA	NA	0	1
VF_VS_1673	10820	NA	NA	NA	NA	NA	0	NA	NA	NA	0.87	1.06	1	1
VF_VS_1674	10819	NA	77484	13.9629	low	26.9204	1	CheckV-032823	37.8	12.19	NA	NA	0	1
VF_VS_1675	10815	NA	40000.5	27.0371	low	17.4786	727	CheckV-031151	34.8	21.11	22.1082	30.553	6	1
VF_VS_1676	10813	NA	38467	28.1098	low	27.4561	1	CheckV-016733	34.7	9.53	12.56	42.1	1	1
VF_VS_1677	10811	NA	162543	6.65115	low	11.1418	25	CheckV-040634	59.5	16.93	13.3499	29.0616	5	1.01
VF_VS_1678	10811	NA	70866.3	15.2555	low	16.1278	351	CheckV-033074	42.8	15.49	7.71	24.51	1	1
VF_VS_1679	10810	NA	41789.3	25.8679	low	22.5557	7	CheckV-005746	31.5	18.76	NA	NA	0	1
VF_VS_1680	10810	NA	128167	8.4343	low	32.8609	6	CheckV-028639	25.1	11.09	NA	NA	0	1
VF_VS_1681	10806	NA	39979.5	27.0289	low	11.1418	38	CheckV-012868	60.6	14.75	9.61	36.19	1	1
VF_VS_1682	10805	NA	147573	7.32178	medium	9.643	273	CheckV-061425	76.1	15.75	2.46	3.21	1	1
VF_VS_1683	10805	NA	NA	NA	NA	NA	0	NA	NA	NA	NA	NA	0	1.02
VF_VS_1684	10802	NA	160931	6.71218	low	17.7189	49	CheckV-040680	29.8	24.58	2.37865	9.11038	2	1.01
VF_VS_1685	10801	NA	177999	6.06801	low	17.49	5	CheckV-023288	56.6	9.92	NA	NA	0	1
VF_VS_1686	10798	NA	292906	3.68651	medium	8.27927	12	CheckV-000467	51.3	24.96	4.14021	7.58548	3	1
VF_VS_1687	10796	NA	365567	2.95322	low	10.61	27	CheckV-062254	82.5	16.02	3.06514	5.63912	4	1
VF_VS_1688	10796	NA	198704	5.43322	low	11.1418	344	CheckV-061723	57.8	14.11	4.90148	21.9585	3	1
VF_VS_1689	10793	NA	56464	19.1148	low	10.2825	669	CheckV-056910	51.4	19.16	16.9647	27.7234	5	1
VF_VS_1690	10792	NA	84780.5	12.7293	low	29.1891	149	CheckV-054980	29.2	12.38	12.6207	51.5707	3	1
VF_VS_1691	10790	NA	88490.5	12.1934	low	15.7443	99	CheckV-013277	68.2	9.81	5.80165	12.0968	2	1
VF_VS_1692	10787	NA	357972	3.01336	medium	7.71886	27	CheckV-061348	49.7	31.8	3.6301	10.2755	7	1
VF_VS_1693	10783	5994	NA	NA	NA	NA	0	NA	NA	NA	1.43	5.85	1	1.01
VF_VS_1694	10781	NA	242781	4.44063	low	29.1792	19	CheckV-014376	26.8	17.45	NA	NA	0	1
VF_VS_1695	10777	NA	210833	5.11163	low	29.1891	1	CheckV-020028	27.8	9.29	NA	NA	0	1
VF_VS_1696	10776	NA	154741	6.96387	low	14.658	14	CheckV-018121	48.5	14.9	5.72	13.3	1	1
VF_VS_1697	10769	NA	NA	NA	NA	NA	0	NA	NA	NA	NA	NA	0	1
VF_VS_1698	10767	NA	93519.3	11.5131	low	10.61	19	CheckV-030082	79.2	14.16	12.0672	15.3215	2	1
VF_VS_1699	10766	NA	67274.6	16.0031	low	24.8648	13	CheckV-019333	31.7	6.79	NA	NA	0	1
VF_VS_1700	10763	NA	NA	NA	NA	NA	0	NA	NA	NA	NA	NA	0	1.03
VF_VS_1701	10761	NA	67167.5	16.0211	low	20.6567	45	CheckV-003270	35.2	15.35	NA	NA	0	1
VF_VS_1702	10754	NA	41918.5	25.6545	low	12.3244	712	CheckV-021557	55.7	13.63	15.1528	32.8411	3	1
VF_VS_1703	10752	NA	46569.9	23.0879	low	10.2825	805	CheckV-005450	47.9	19.94	15.827	30.1476	5	1
VF_VS_1704	10749	NA	111624	9.62968	medium	8.23377	44	CheckV-000642	55.4	20.14	NA	NA	0	1
VF_VS_1705	10743	NA	77169.1	13.9214	low	24.8648	2	CheckV-011106	28.1	5.53	NA	NA	0	1
VF_VS_1706	10738	NA	85049.6	12.6256	low	26.215	16	CheckV-017474	40.2	6.16	NA	NA	0	1.01
VF_VS_1707	10736	NA	286215	3.75102	low	15.7472	3	CheckV-062008	40.7	22.07	NA	NA	0	1
VF_VS_1708	10733	NA	159369	6.73467	low	20.4558	53	CheckV-046434	26.7	34.52	1.45264	6.39533	2	1
VF_VS_1709	10730	NA	43820.2	24.4864	medium	7.72497	49	CheckV-017349	57.9	19.65	12.705	22.9062	4	1
VF_VS_1710	10728	NA	326708	3.28367	low	14.658	10	CheckV-000467	52.2	12.58	13.7596	15.5647	3	1
VF_VS_1711	10728	NA	38975.5	27.525	medium	8.23377	60	CheckV-009453	53.5	19.66	16.05	35.19	1	1
VF_VS_1712	10713	NA	42750.6	25.0593	low	25.5595	126	CheckV-032547	28.5	17.45	10.81	25.67	1	1
VF_VS_1713	10713	NA	NA	NA	NA	NA	0	NA	NA	NA	NA	NA	0	1
VF_VS_1714	10707	NA	38053.1	28.137	medium	8.23377	12	CheckV-032680	56.4	19.82	14.6096	38.459	6	1
VF_VS_1715	10701	NA	NA	NA	NA	NA	0	NA	NA	NA	NA	NA	0	1
VF_VS_1716	10692	NA	129012	8.2876	low	24.8648	192	CheckV-001974	32.3	7.41	10.319	12.9548	2	1
VF_VS_1717	10689	NA	37969.7	28.1514	low	10.2825	35	CheckV-016897	51.3	19.28	12.1609	31.6827	3	1
VF_VS_1718	10688	NA	158102	6.76018	low	26.9204	353	CheckV-040534	39.8	9.76	8.01435	17.3386	3	1
VF_VS_1719	10685	NA	63438.4	16.8431	medium	7.71886	128	CheckV-039969	52.3	30.68	16.5873	26.7672	2	1
VF_VS_1720	10674	NA	66659.5	16.0127	low	18.6356	35	CheckV-010867	40.8	16.33	14.6568	22.1428	4	1
VF_VS_1721	10671	NA	195098	5.46957	low	14.658	453	CheckV-037238	51.9	13.53	3.04	14.3	1	1
VF_VS_1722	10670	NA	80260	13.2943	low	14.658	147	CheckV-031126	49.8	14.7	7.11878	23.8565	2	1
VF_VS_1723	10670	NA	40068.4	26.6295	low	11.3455	27	CheckV-000400	34.9	28.45	4.11487	27.3167	3	1.01
VF_VS_1724	10667	NA	NA	NA	NA	NA	0	NA	NA	NA	NA	NA	0	1.01
VF_VS_1725	10667	NA	322023	3.3125	medium	8.27927	90	CheckV-062140	49.4	24.72	NA	NA	0	1
VF_VS_1726	10665	NA	275839	3.86639	low	29.1792	5	CheckV-045863	24.2	16.32	1.50353	8.38883	2	1.03
VF_VS_1727	10662	NA	59031.7	18.0615	low	29.1891	195	CheckV-015421	32.4	9.22	14.1008	28.5178	5	1
VF_VS_1728	10655	NA	62432.6	17.0664	medium	5.08559	85	CheckV-000500	66.6	27.23	15.2526	27.071	3	1
VF_VS_1729	10654	NA	171093	6.22703	low	23.7881	171	CheckV-011568	50.4	6.26	4.59	24.89	1	1
VF_VS_1730	10654	NA	49358.2	21.5851	low	15.7472	38	CheckV-009498	39	19.39	13.6511	27.7254	3	1
VF_VS_1731	10652	NA	78230.2	13.6162	low	28.2929	95	CheckV-017291	22.8	17.76	17.5851	33.3231	2	1
VF_VS_1732	10651	NA	199007	5.35208	medium	5.46023	66	CheckV-061489	60.1	23.67	4.3401	7.80657	4	1
VF_VS_1733	10650	NA	NA	NA	NA	NA	0	NA	NA	NA	NA	NA	0	1.03
VF_VS_1734	10649	NA	34866.2	30.5425	low	10.2825	107	CheckV-017019	52	22.42	17.5878	30.3882	9	1
VF_VS_1735	10647	NA	42572.4	25.0091	medium	8.19351	2	CheckV-005150	71.5	18.78	16.62	29.77	1	1
VF_VS_1736	10637	NA	72974.5	14.5763	medium	9.48838	5	CheckV-033032	46.7	25.86	NA	NA	0	1.01
VF_VS_1737	10631	NA	NA	NA	NA	NA	0	NA	NA	NA	NA	NA	0	1
VF_VS_1738	10626	NA	107530	9.88189	low	10.7181	908	CheckV-004955	41.6	32.22	NA	NA	0	1
VF_VS_1739	10626	NA	68888.9	15.4248	low	29.1792	127	CheckV-010902	26.6	16.66	7.33159	25.0109	4	1
VF_VS_1740	10625	NA	57967.3	18.3293	medium	5.57151	70	CheckV-033273	73.3	20.91	15.5415	26.1795	6	1
VF_VS_1741	10619	NA	NA	NA	NA	NA	0	NA	NA	NA	NA	NA	0	1
VF_VS_1742	10615	NA	203353	5.21999	low	23.5974	5	CheckV-000484	43.7	7.75	NA	NA	0	1
VF_VS_1743	10611	NA	43181.2	24.5732	low	10.2825	9	CheckV-012974	52.5	21.83	13.5911	31.04	2	1
VF_VS_1744	10610	NA	55909.3	18.9772	low	14.658	144	CheckV-011559	47.6	15.45	14.671	30.3549	7	1
VF_VS_1745	10608	NA	38845.3	27.3083	low	22.5557	2526	CheckV-014674	28.9	20.9	21.806	31.4682	7	1
VF_VS_1746	10607	NA	NA	NA	NA	NA	0	NA	NA	NA	NA	NA	0	1
VF_VS_1747	10603	NA	479614	2.21074	low	16.1278	94	CheckV-001180	46.1	12.69	0.852242	4.2093	3	1.02
VF_VS_1748	10603	NA	116340	9.1138	low	37.7921	78	CheckV-040543	84.5	18.44	12.01	25.3	1	1
VF_VS_1749	10597	NA	72898.3	14.5367	low	25.1029	78	CheckV-022869	45.5	5.2	NA	NA	0	1
VF_VS_1750	10595	NA	NA	NA	NA	NA	0	NA	NA	NA	NA	NA	0	1.01
VF_VS_1751	10595	NA	NA	NA	NA	NA	0	NA	NA	NA	NA	NA	0	1
VF_VS_1752	10594	NA	483712	2.19015	low	26.759	5	CheckV-001756	35.7	6.93	NA	NA	0	1
VF_VS_1753	10591	NA	45130.1	23.4677	low	17.4786	304	CheckV-009247	33.5	19.95	17.6799	28.7065	6	1
VF_VS_1754	10580	NA	141779	7.4623	medium	8.1271	54	CheckV-004934	38.6	46.48	5.1393	31.8077	2	1
VF_VS_1755	10580	NA	NA	NA	NA	NA	0	NA	NA	NA	NA	NA	0	1
VF_VS_1756	10573	NA	201204	5.25486	low	17.4786	77	CheckV-000797	34.3	19.31	NA	NA	0	1
VF_VS_1757	10569	NA	50459.1	20.9457	low	25.5595	82	CheckV-031667	29.6	12.52	NA	NA	0	1
VF_VS_1758	10563	NA	NA	NA	NA	NA	0	NA	NA	NA	2.27	23.02	1	1
VF_VS_1759	10561	NA	98416.9	10.7309	low	20.3878	10	CheckV-010285	48.2	9.88	6.18381	28.2571	2	1
VF_VS_1760	10559	NA	58559.5	18.0312	high	4.9252	20	CheckV-020230	68.3	22.98	12.9571	28.8347	4	1
VF_VS_1761	10557	NA	60748.9	17.3781	low	11.96	176	CheckV-004642	42.2	24.85	5.64899	15.5992	2	1.01
VF_VS_1762	10553	NA	1.06709e+06	0.988949	low	22.5557	18	CheckV-054001	32.5	21.58	NA	NA	0	1
VF_VS_1763	10552	NA	NA	NA	NA	NA	0	NA	NA	NA	NA	NA	0	1.03
VF_VS_1764	10551	NA	60404.6	17.4672	high	3.304	553	CheckV-033114	72.1	28.25	14.4324	23.9347	5	1
VF_VS_1765	10548	NA	40072	26.3226	low	25.5595	746	CheckV-017681	30.6	16.08	14.8736	31.0217	4	1
VF_VS_1766	10547	NA	76623.9	13.7646	low	29.1891	238	CheckV-027842	31.8	9.21	NA	NA	0	1
VF_VS_1767	10545	NA	51189.3	20.6	low	28.2929	104	CheckV-011783	23.5	20.47	15.36	29.23	1	1
VF_VS_1768	10542	NA	171432	6.14937	low	14.658	119	CheckV-001742	50.3	16.61	4.67247	13.1026	4	1
VF_VS_1769	10542	NA	137212	7.683	low	14.658	61	CheckV-021974	52.3	12.94	NA	NA	0	1
VF_VS_1770	10540	NA	NA	NA	NA	NA	0	NA	NA	NA	NA	NA	0	1
VF_VS_1771	10531	NA	NA	NA	NA	NA	0	NA	NA	NA	NA	NA	0	1
VF_VS_1772	10530	NA	227738	4.62374	low	32.8609	7	CheckV-002501	24.2	10.86	NA	NA	0	1
VF_VS_1773	10530	NA	NA	NA	NA	NA	0	NA	NA	NA	NA	NA	0	1.03
VF_VS_1774	10529	NA	181707	5.7945	low	27.4561	259	CheckV-047397	35.4	12.36	3	14.11	1	1.01
VF_VS_1775	10526	NA	182092	5.7806	low	27.4561	27	CheckV-002688	36.5	8.36	10.69	27.4	1	1.01
VF_VS_1776	10521	NA	955683	1.10089	medium	8.63433	25	CheckV-000616	32.8	43.78	0.859076	7.21004	3	1
VF_VS_1777	10519	NA	84676.2	12.4226	low	17.6045	594	CheckV-018577	63.6	9.89	4.65	24.87	1	1.01
VF_VS_1778	10517	NA	39495.2	26.6286	low	25.5595	79	CheckV-001869	30	16.36	10.8955	36.7143	6	1
VF_VS_1779	10515	NA	104154	10.0957	low	10.1448	8	CheckV-049710	41.8	32.51	NA	NA	0	1
VF_VS_1780	10514	NA	332155	3.16539	medium	9.84324	7	CheckV-000484	39.3	37.95	5.47	13.52	1	1
VF_VS_1781	10514	NA	80645.3	13.0373	low	25.5595	10	CheckV-017158	29.3	12.66	NA	NA	0	1
VF_VS_1782	10511	NA	170574	6.16215	high	3.52756	46	CheckV-058914	64.4	59.18	4.77572	11.0977	5	1
VF_VS_1783	10510	NA	356243	2.95023	low	13.3436	77	CheckV-061348	35.5	26.6	2.65681	4.38927	7	1
VF_VS_1784	10505	NA	36526.8	28.7597	low	28.2929	4	CheckV-054534	26.9	20.25	NA	NA	0	1
VF_VS_1785	10502	NA	42433.7	24.7492	low	12.5454	12	CheckV-003292	31.1	28.26	15.6891	34.139	8	1
VF_VS_1786	10494	NA	119522	8.78001	low	14.658	84	CheckV-007431	50	16.42	5.76	11.57	1	1.01
VF_VS_1787	10490	NA	265524	3.95068	low	22.5557	16	CheckV-001167	27.9	19.32	0.84	5.49	1	1
VF_VS_1788	10490	NA	NA	NA	NA	NA	0	NA	NA	NA	NA	NA	0	1
VF_VS_1789	10488	NA	171061	6.13115	low	26.9204	740	CheckV-044679	41.6	10.66	1.85307	7.48218	2	1.01
VF_VS_1790	10488	NA	67509.7	15.5355	high	3.00893	7	CheckV-012808	99.9	24.58	9.33	35.13	1	1
VF_VS_1791	10485	NA	96898.8	10.8206	low	20.6567	21	CheckV-044473	33.6	16.44	NA	NA	0	1.01
VF_VS_1792	10483	NA	40470.7	25.9027	low	14.658	7	CheckV-005940	52.5	14.96	13.6677	27.4525	2	1
VF_VS_1793	10482	NA	NA	NA	NA	NA	0	NA	NA	NA	NA	NA	0	1.01
VF_VS_1794	10480	NA	65707.6	15.9494	low	27.4561	1628	CheckV-028076	36.5	10.31	12.1195	32.6196	4	1
VF_VS_1795	10480	NA	NA	NA	NA	NA	0	NA	NA	NA	NA	NA	0	1.04
VF_VS_1796	10479	NA	NA	NA	NA	NA	0	NA	NA	NA	NA	NA	0	1.03
VF_VS_1797	10476	6841	281256	2.43231	low	22.0478	7	CheckV-043415	26.8	26.95	1.63	6.68	1	1.01
VF_VS_1798	10469	NA	109849	9.53038	high	3.89274	81	CheckV-019014	81.8	24.06	6.77809	22.5033	2	1
VF_VS_1799	10468	NA	NA	NA	NA	NA	0	NA	NA	NA	NA	NA	0	1.03
VF_VS_1800	10468	NA	70289.2	14.8928	low	22.5557	4	CheckV-011990	30.8	21.06	NA	NA	0	1
VF_VS_1801	10463	NA	177768	5.88577	low	16.1278	168	CheckV-010849	46.7	13	NA	NA	0	1
VF_VS_1802	10448	NA	140006	7.46252	low	26.759	34	CheckV-048116	37.2	5.94	NA	NA	0	1
VF_VS_1803	10447	6044	484447	1.24761	low	11.2846	5	CheckV-001225	37.3	41.21	0.51	4.32	1	1.01
VF_VS_1804	10445	NA	73951.5	14.1241	low	25.1029	3	CheckV-048994	43.5	6.95	NA	NA	0	1
VF_VS_1805	10442	NA	37872.2	27.5717	medium	7.72497	25	CheckV-012936	58.1	21.19	11.9475	28.8663	2	1
VF_VS_1806	10442	NA	345895	3.01884	low	25.5595	6	CheckV-000962	30.1	13.55	6.00446	9.21486	7	1.03
VF_VS_1807	10437	NA	106491	9.80083	low	26.9204	1	CheckV-058655	37.7	10.66	NA	NA	0	1
VF_VS_1808	10435	NA	NA	NA	NA	NA	0	NA	NA	NA	NA	NA	0	1
VF_VS_1809	10434	NA	221644	4.70755	low	22.0478	52	CheckV-039937	26.2	25.25	4.30765	11.5631	3	1
VF_VS_1810	10433	NA	57943.5	18.0055	low	22.5557	12	CheckV-049000	31.7	19.34	NA	NA	0	1
VF_VS_1811	10432	NA	109454	9.53091	high	4.27395	22	CheckV-041799	72.6	24.39	5.96	11.47	1	1
VF_VS_1812	10429	NA	1.17443e+06	0.888006	low	29.1891	15	CheckV-049878	32.1	8.72	NA	NA	0	1
VF_VS_1813	10421	NA	NA	NA	NA	NA	0	NA	NA	NA	NA	NA	0	1
VF_VS_1814	10418	NA	155190	6.71308	low	26.759	31	CheckV-023110	34.4	4.33	NA	NA	0	1
VF_VS_1815	10416	NA	161589	6.44597	low	23.5974	345	CheckV-011349	43.8	11.64	4.04174	13.6938	2	1.01
VF_VS_1816	10414	NA	36957.5	28.1783	low	11.3455	52	CheckV-015433	33.1	31.35	21.9478	29.6005	2	1
VF_VS_1817	10413	8016	972937	0.823897	low	15.7472	31	CheckV-054001	40.4	21.08	NA	NA	0	1
VF_VS_1818	10413	NA	251636	4.13812	low	25.5595	56	CheckV-032667	31.6	14.44	NA	NA	0	1
VF_VS_1819	10406	NA	367821	2.8291	low	26.215	4	CheckV-001227	41.1	6.99	NA	NA	0	1
VF_VS_1820	10399	NA	90904.7	11.4394	low	16.4293	35	CheckV-009331	26.2	28.04	NA	NA	0	1
VF_VS_1821	10392	NA	39622.4	26.2276	low	12.5454	37	CheckV-005303	29	32.07	15.1524	29.2591	3	1
VF_VS_1822	10391	NA	74569.9	13.9346	medium	7.20836	407	CheckV-033109	67.3	21.58	12.8137	18.5683	9	1
VF_VS_1823	10387	NA	47793.5	21.7331	medium	9.48838	63	CheckV-015482	44.9	26.72	4.74	24.2	1	1
VF_VS_1824	10386	NA	NA	NA	NA	NA	0	NA	NA	NA	NA	NA	0	1
VF_VS_1825	10383	7720	335346	2.3021	low	29.1891	1	CheckV-002356	30.9	10.74	0.63	4.28	1	1.01
VF_VS_1826	10381	NA	96939	10.7088	low	10.1448	4	CheckV-009962	39.6	35.43	NA	NA	0	1
VF_VS_1827	10379	NA	NA	NA	NA	NA	0	NA	NA	NA	NA	NA	0	1
VF_VS_1828	10376	NA	NA	NA	NA	NA	0	NA	NA	NA	NA	NA	0	1.01
VF_VS_1829	10374	NA	38394.9	27.0192	low	21.9566	3	CheckV-061935	53.2	2.35	13.22	35.25	1	1
VF_VS_1830	10369	NA	36518.6	28.3937	medium	8.23377	22	CheckV-012936	56.5	18.07	14.0453	30.885	3	1
VF_VS_1831	10366	NA	244077	4.24702	low	23.5974	1	CheckV-000715	45.8	10.52	NA	NA	0	1
VF_VS_1832	10362	NA	94561	10.958	low	25.1029	1	CheckV-033081	45.6	3.23	NA	NA	0	1
VF_VS_1833	10360	NA	58304.3	17.7688	medium	7.20836	256	CheckV-059202	63.7	18.73	17.2508	28.2116	10	1
VF_VS_1834	10351	NA	82723.9	12.5127	low	14.658	533	CheckV-031838	49.7	15.65	6.36207	29.4664	3	1
VF_VS_1835	10348	NA	157930	6.55229	medium	5.57151	107	CheckV-018217	76.2	19.5	5.38577	14.8273	6	1
VF_VS_1836	10348	NA	59946.5	17.2621	low	26.759	3	CheckV-001122	35.6	6.6	NA	NA	0	1
VF_VS_1837	10346	NA	191592	5.4	high	4.27395	399	CheckV-049748	73.4	23.27	4.59066	9.98341	8	1
VF_VS_1838	10345	NA	62254.3	16.6173	high	3.57534	109	CheckV-018859	65.8	28.6	15.54	24.8	1	1
VF_VS_1839	10339	NA	60212.4	17.1709	high	4.27395	522	CheckV-010258	77.2	25.9	12.11	21.3453	9	1
VF_VS_1840	10338	NA	NA	NA	NA	NA	0	NA	NA	NA	NA	NA	0	1
VF_VS_1841	10336	NA	62006	16.6694	low	17.49	28	CheckV-000422	56.3	10.56	1.91	28.95	1	1.01
VF_VS_1842	10336	NA	131989	7.83097	low	11.3455	2	CheckV-044537	34.7	28.58	6.08869	9.87457	3	1
VF_VS_1843	10334	NA	294637	3.50737	low	26.759	1	CheckV-061346	37.2	6.37	NA	NA	0	1
VF_VS_1844	10332	NA	64633.4	15.9855	low	20.6567	39	CheckV-032590	32.9	13.85	NA	NA	0	1
VF_VS_1845	10330	NA	162019	6.3758	low	13.3436	557	CheckV-011692	37.4	26.86	NA	NA	0	1
VF_VS_1846	10330	NA	180894	5.71053	low	13.3436	25	CheckV-013320	35.8	22.95	4.22063	16.9782	5	1
VF_VS_1847	10329	NA	54441.9	18.9725	medium	7.72497	55	CheckV-032678	59	17.94	11.7778	24.4581	3	1
VF_VS_1848	10329	NA	131194	7.87306	low	17.4786	117	CheckV-012311	34.2	22.4	NA	NA	0	1
VF_VS_1849	10325	NA	47055	21.9424	low	25.1029	1	CheckV-008281	45.2	3.95	NA	NA	0	1.02
VF_VS_1850	10323	NA	155605	6.6341	low	18.6356	155	CheckV-045861	37.9	13.4	4.61021	21.4179	2	1.04
VF_VS_1851	10317	NA	39453	26.1501	low	29.1792	1	CheckV-035419	23	17.23	NA	NA	0	1
VF_VS_1852	10316	NA	198753	5.19035	low	12.5454	68	CheckV-028608	32	28.4	NA	NA	0	1
VF_VS_1853	10316	NA	77453.3	13.319	low	NA	2	CheckV-031160	21.3	38.31	NA	NA	0	1
VF_VS_1854	10316	NA	137144	7.52203	low	16.4293	9	CheckV-000145	24.7	28.58	NA	NA	0	1
VF_VS_1855	10314	NA	40016	25.7747	low	17.1008	1	CheckV-019667	77.2	2.05	NA	NA	0	1.01
VF_VS_1856	10312	NA	40782	25.2857	medium	7.20836	104	CheckV-013477	63.7	17.81	15.5525	32.3425	2	1.01
VF_VS_1857	10311	NA	95666.9	10.778	low	16.1278	37	CheckV-000350	46.5	15.39	NA	NA	0	1.01
VF_VS_1858	10308	NA	42580.8	24.2081	medium	5.57151	305	CheckV-033403	75.3	19.39	19.7388	29.9479	7	1
VF_VS_1859	10301	NA	339704	3.03235	low	29.1891	12	CheckV-055198	29.8	11.22	NA	NA	0	1
VF_VS_1860	10301	NA	154246	6.6783	medium	5.57151	22	CheckV-031576	73.6	19.32	13.6744	19.5928	2	1
VF_VS_1861	10300	NA	141432	7.28267	low	18.6356	12	CheckV-013063	39.4	16.51	100	100	1	1.01
VF_VS_1862	10297	NA	191474	5.37775	low	25.5595	11	CheckV-061367	31.9	13.87	NA	NA	0	1
VF_VS_1863	10290	NA	NA	NA	NA	NA	0	NA	NA	NA	NA	NA	0	1
VF_VS_1864	10286	NA	572167	1.79773	low	10.7181	3	CheckV-000467	38.8	31.08	5.35	13.23	1	1
VF_VS_1865	10283	NA	49125.3	20.9322	medium	7.20836	24	CheckV-006728	63.1	20.8	14.316	28.598	2	1
VF_VS_1866	10282	NA	NA	NA	NA	NA	0	NA	NA	NA	NA	NA	0	1
VF_VS_1867	10281	NA	57468.9	17.8897	low	12.3244	242	CheckV-007536	54.6	16.81	12.0656	31.1436	5	1
VF_VS_1868	10275	NA	NA	NA	NA	NA	0	NA	NA	NA	NA	NA	0	1
VF_VS_1869	10272	NA	67921.6	15.1233	low	28.2929	42	CheckV-012475	26.4	19.31	NA	NA	0	1
VF_VS_1870	10271	NA	200146	5.13177	low	13.3436	108	CheckV-000741	36.5	24.67	0.643231	5.19614	4	1
VF_VS_1871	10271	NA	48386	21.2272	low	11.96	113	CheckV-005271	39.7	23.07	11.7533	28.3963	2	1
VF_VS_1872	10270	NA	44038.5	23.3205	low	22.5557	15	CheckV-001653	32.1	18.09	NA	NA	0	1
VF_VS_1873	10270	NA	192077	5.34681	high	4.27395	401	CheckV-061367	73.6	23.24	4.37247	7.07161	3	1
VF_VS_1874	10265	NA	NA	NA	NA	NA	0	NA	NA	NA	NA	NA	0	1
VF_VS_1875	10263	NA	73384.6	13.9852	medium	7.87303	12	CheckV-031576	34.3	61.46	4.91306	25.9414	2	1
VF_VS_1876	10261	NA	335532	3.05813	medium	5.6484	22	CheckV-000484	79.7	18.34	4.07	6.64	1	1
VF_VS_1877	10251	NA	NA	NA	NA	NA	0	NA	NA	NA	NA	NA	0	1.01
VF_VS_1878	10251	NA	54046.8	18.9669	medium	9.48838	84	CheckV-012808	46.5	23.63	8.5246	29.9062	2	1
VF_VS_1879	10243	NA	NA	NA	NA	NA	0	NA	NA	NA	NA	NA	0	1
VF_VS_1880	10242	NA	53840.3	19.0229	low	27.4561	676	CheckV-028168	34.8	10.55	11.7455	21.5349	4	1
VF_VS_1881	10241	NA	NA	NA	NA	NA	0	NA	NA	NA	NA	NA	0	1
VF_VS_1882	10240	NA	47355.4	21.6237	low	15.7472	64	CheckV-052015	41.1	21.45	5.24769	25.2115	2	1
VF_VS_1883	10238	NA	228256	4.48532	low	15.7472	107	CheckV-017266	38	18.6	3.76353	21.611	2	1
VF_VS_1884	10238	NA	1.23595e+06	0.828351	medium	7.11379	4	CheckV-053999	24.4	48.65	NA	NA	0	1.01
VF_VS_1885	10233	NA	54856.1	18.6543	low	13.7528	112	CheckV-062332	63.1	16.42	12.7341	29.5283	5	1
VF_VS_1886	10232	NA	47632.8	21.481	medium	7.20836	65	CheckV-011883	65.1	20.47	11.7019	28.2863	2	1
VF_VS_1887	10223	NA	35436.7	28.8486	low	13.3436	23	CheckV-011802	36.2	25.76	22.0283	29.0336	3	1.01
VF_VS_1888	10222	NA	NA	NA	NA	NA	0	NA	NA	NA	NA	NA	0	1
VF_VS_1889	10219	NA	39583.5	25.8163	medium	6.55943	2	CheckV-017730	25.6	69.2	NA	NA	0	1
VF_VS_1890	10216	NA	NA	NA	NA	NA	0	NA	NA	NA	NA	NA	0	1.01
VF_VS_1891	10214	NA	45342.7	22.5262	medium	5.6484	13	CheckV-020060	79	20.23	15.44	24.11	1	1.01
VF_VS_1892	10214	NA	41311.7	24.7242	low	12.3818	78	CheckV-005285	45.9	18.51	12.4693	30.9201	2	1
VF_VS_1893	10212	NA	NA	NA	NA	NA	0	NA	NA	NA	NA	NA	0	1.01
VF_VS_1894	10209	NA	NA	NA	NA	NA	0	NA	NA	NA	NA	NA	0	1
VF_VS_1895	10195	NA	NA	NA	NA	NA	0	NA	NA	NA	NA	NA	0	1
VF_VS_1896	10186	NA	NA	NA	NA	NA	0	NA	NA	NA	NA	NA	0	1
VF_VS_1897	10186	NA	657962	1.54811	medium	8.19351	49	CheckV-061307	71.6	20.67	3.31933	7.61635	4	1
VF_VS_1898	10183	NA	NA	NA	NA	NA	0	NA	NA	NA	NA	NA	0	1
VF_VS_1899	10182	NA	41467.6	24.5541	low	17.4786	45	CheckV-039716	36.9	19.33	9.06	34.1	1	1
VF_VS_1900	10178	NA	NA	NA	NA	NA	0	NA	NA	NA	NA	NA	0	1
VF_VS_1901	10176	NA	296518	3.43183	low	26.9204	6	CheckV-045868	39.6	11.54	3.18556	12.219	3	1
VF_VS_1902	10175	NA	37049.3	27.4634	low	17.4786	74	CheckV-014963	35.6	21.79	16.1566	34.0915	11	1
VF_VS_1903	10173	NA	NA	NA	NA	NA	0	NA	NA	NA	NA	NA	0	1
VF_VS_1904	10171	NA	73363.4	13.8639	low	32.8609	3	CheckV-015999	24.7	8.65	NA	NA	0	1
VF_VS_1905	10171	NA	39978.2	25.4414	low	22.5557	32	CheckV-009132	28.7	17.88	15.22	33.36	1	1
VF_VS_1906	10170	NA	NA	NA	NA	NA	0	NA	NA	NA	0.82	1	1	1
VF_VS_1907	10170	NA	144348	7.04546	low	16.1278	35	CheckV-002688	42.8	13.42	5.09	30.26	1	1
VF_VS_1908	10166	NA	54959.7	18.4972	low	17.4786	528	CheckV-001859	33.9	21.49	10.0859	26.8803	5	1
VF_VS_1909	10164	NA	59239.7	17.1574	medium	6.91191	4	CheckV-019362	28.8	53.83	11.7304	28.6305	2	1
VF_VS_1910	10156	NA	179714	5.65119	low	17.6045	455	CheckV-040448	62.8	12.27	13.25	26.16	1	1
VF_VS_1911	10153	NA	NA	NA	NA	NA	0	NA	NA	NA	7.16	24.95	1	1
VF_VS_1912	10153	NA	87112.4	11.6551	low	26.759	3	CheckV-031299	33	6.52	NA	NA	0	1
VF_VS_1913	10152	NA	230474	4.40484	medium	5.46023	10	CheckV-002619	58.6	24.3	NA	NA	0	1.01
VF_VS_1914	10151	NA	NA	NA	NA	NA	0	NA	NA	NA	NA	NA	0	1
VF_VS_1915	10150	NA	NA	NA	NA	NA	0	NA	NA	NA	NA	NA	0	1.06
VF_VS_1916	10149	NA	NA	NA	NA	NA	0	NA	NA	NA	NA	NA	0	1.07
VF_VS_1917	10147	NA	38415.4	26.4139	medium	7.72497	20	CheckV-011037	58.4	21	12.3886	30.7134	2	1
VF_VS_1918	10142	NA	163501	6.20301	low	15.7472	11	CheckV-002524	40.1	20.69	8.06	28.18	1	1
VF_VS_1919	10140	NA	NA	NA	NA	NA	0	NA	NA	NA	NA	NA	0	1.01
VF_VS_1920	10133	3589	137807	2.60437	low	20.3878	324	CheckV-032678	48.6	12.2	5.30139	9.6593	3	1
VF_VS_1921	10131	NA	118595	8.54253	low	12.3818	401	CheckV-007687	44.5	18.82	7.25	29.4	1	1
VF_VS_1922	10130	NA	126312	8.01984	low	17.7189	67	CheckV-045825	31.8	22.62	NA	NA	0	1
VF_VS_1923	10129	NA	69637.5	14.5453	low	17.6045	147	CheckV-000578	64.5	11.74	4.97	28.81	1	1
VF_VS_1924	10127	NA	55097.3	18.3802	low	15.7472	282	CheckV-008338	40.7	19.61	13.9658	30.8078	3	1
VF_VS_1925	10114	NA	41748.8	24.2258	low	22.5557	98	CheckV-020062	31.9	20.66	18.6747	24.5226	3	1
VF_VS_1926	10112	NA	111581	9.0625	low	28.2929	537	CheckV-016967	25.5	19.72	13.25	28.23	1	1
VF_VS_1927	10109	NA	66700.8	15.1557	low	12.3244	12	CheckV-009175	52.9	17.1	NA	NA	0	1
VF_VS_1928	10109	NA	107552	9.39919	medium	8.23377	197	CheckV-002714	56.7	20.14	4.07	24.02	1	1
VF_VS_1929	10107	NA	55039.5	18.3632	low	17.4786	43	CheckV-009836	32.8	21.35	5.85	29.48	1	1
VF_VS_1930	10107	NA	335346	3.0139	low	32.8609	1	CheckV-002356	25.8	10.55	3.21709	18.4876	2	1.01
VF_VS_1931	10106	NA	NA	NA	NA	NA	0	NA	NA	NA	NA	NA	0	1
VF_VS_1932	10105	NA	39664.5	25.4762	low	14.658	111	CheckV-010953	50.4	14.38	9.34257	30.1321	3	1
VF_VS_1933	10094	NA	NA	NA	NA	NA	0	NA	NA	NA	NA	NA	0	1
VF_VS_1934	10088	NA	NA	NA	NA	NA	0	NA	NA	NA	NA	NA	0	1
VF_VS_1935	10075	NA	NA	NA	NA	NA	0	NA	NA	NA	NA	NA	0	1
VF_VS_1936	10072	NA	NA	NA	NA	NA	0	NA	NA	NA	NA	NA	0	1
VF_VS_1937	10069	NA	NA	NA	NA	NA	0	NA	NA	NA	NA	NA	0	1
VF_VS_1938	10069	NA	NA	NA	NA	NA	0	NA	NA	NA	NA	NA	0	1.01
VF_VS_1939	10065	NA	117833	8.54176	medium	8.23377	197	CheckV-039641	54.9	20.78	8.3989	16.1357	6	1.01
VF_VS_1940	10056	NA	61419.1	16.3728	medium	8.27927	14	CheckV-017997	51.7	25.8	15.04	32.98	1	1
VF_VS_1941	10046	NA	32649.5	30.7692	medium	9.643	83	CheckV-061667	73	15.65	10.4106	15.7393	8	1
VF_VS_1942	10045	NA	77484	12.964	low	12.6658	1	CheckV-032823	30.9	36.42	NA	NA	0	1.01
VF_VS_1943	10045	NA	578292	1.73701	medium	8.23377	1	CheckV-001756	52.8	20.45	NA	NA	0	1
VF_VS_1944	10044	NA	520258	1.93058	low	20.6567	2	CheckV-015907	35.5	15.07	NA	NA	0	1.02
VF_VS_1945	10039	NA	190803	5.26146	medium	9.79743	56	CheckV-019443	68.7	14.19	NA	NA	0	1
VF_VS_1946	10038	NA	170460	5.88876	low	20.6567	6	CheckV-048397	34	13.06	NA	NA	0	1
VF_VS_1947	10036	NA	198294	5.06117	low	13.3436	297	CheckV-020818	32.6	25.42	5.33	22.5	1	1
VF_VS_1948	10035	NA	39559	25.3671	high	3.45344	2	CheckV-019454	27.2	77.65	NA	NA	0	1
VF_VS_1949	10034	NA	57110.8	17.5694	medium	9.48838	99	CheckV-012808	44.6	23.46	8.34129	29.2752	2	1
VF_VS_1950	10034	NA	327515	3.06367	medium	9.14234	82	CheckV-015957	45.4	28.63	NA	NA	0	1
VF_VS_1951	10032	NA	65639.4	15.2835	low	25.1029	111	CheckV-010759	44	5.06	9.64462	28.8356	3	1
VF_VS_1952	10025	NA	350731	2.85832	low	29.1792	1	CheckV-047405	23.1	13.58	NA	NA	0	1.01
VF_VS_1953	10023	NA	NA	NA	NA	NA	0	NA	NA	NA	NA	NA	0	1.01
VF_VS_1954	10021	NA	81010.9	12.3699	medium	9.14234	7	CheckV-020611	43.4	29.84	2.27547	17.4634	2	1
VF_VS_1955	10018	NA	60208.8	16.6388	high	4.9252	590	CheckV-016961	72.2	25.87	13.7153	23.3561	7	1
VF_VS_1956	10018	NA	40822	24.5407	low	26.215	1	CheckV-032981	42.1	3.12	NA	NA	0	1
VF_VS_1957	10016	NA	NA	NA	NA	NA	0	NA	NA	NA	NA	NA	0	1
VF_VS_1958	10011	NA	70189.7	14.2628	low	11.3455	5	CheckV-032419	34.1	29.82	NA	NA	0	1
VF_VS_1959	10006	NA	39009.9	25.6499	medium	5.08559	31	CheckV-033262	63.4	27.33	9.90319	23.9861	5	1
VF_VS_1960	10003	NA	364700	2.7428	medium	8.19351	97	CheckV-061367	70.1	17.89	3.03649	5.78963	6	1
VF_VS_1961	9997	NA	65036.3	15.3714	low	15.7472	94	CheckV-032632	41.7	19.7	5.47443	26.1567	2	1
VF_VS_1962	9995	NA	39747.8	25.1461	medium	7.20836	22	CheckV-004425	63.7	21.55	14.833	27.2873	2	1
VF_VS_1963	9995	NA	NA	NA	NA	NA	0	NA	NA	NA	NA	NA	0	1
VF_VS_1964	9992	NA	208221	4.79874	low	27.4561	6	CheckV-000467	36.7	8.43	NA	NA	0	1
VF_VS_1965	9991	NA	39430	25.3386	medium	8.1271	8	CheckV-008525	38.4	43.92	13.7412	27.8307	2	1
VF_VS_1966	9988	NA	140988	7.08429	low	26.215	8	CheckV-058104	42	4.78	NA	NA	0	1
VF_VS_1967	9985	NA	108000	9.24538	low	17.7189	7	CheckV-002409	27.6	23.2	NA	NA	0	1
VF_VS_1968	9982	NA	NA	NA	NA	NA	0	NA	NA	NA	NA	NA	0	1
VF_VS_1969	9981	NA	315159	3.16698	medium	7.72497	93	CheckV-000484	62	19.22	6.94	34.02	1	1
VF_VS_1970	9981	NA	74479.9	13.4009	low	18.2447	25	CheckV-019236	62.1	11.29	6.21202	15.5094	2	1
VF_VS_1971	9980	NA	197273	5.05898	low	16.8667	1	CheckV-016918	21.4	28.9	NA	NA	0	1
VF_VS_1972	9978	NA	81919.6	12.1802	low	18.2447	726	CheckV-060467	60.5	8.45	13.972	27.6974	2	1
VF_VS_1973	9970	NA	NA	NA	NA	NA	0	NA	NA	NA	NA	NA	0	1
VF_VS_1974	9970	NA	153851	6.4803	low	15.7472	4	CheckV-040120	40.6	18.61	NA	NA	0	1
VF_VS_1975	9968	NA	176912	5.63443	low	10.2825	905	CheckV-061494	50.3	21.14	4.28304	7.68113	8	1
VF_VS_1976	9967	NA	55590.9	17.9292	low	26.759	5	CheckV-008354	33.3	4.63	8.92	26.11	1	1
VF_VS_1977	9965	NA	161526	6.16928	low	14.658	269	CheckV-000966	49.8	12.8	4.9	13.37	1	1.01
VF_VS_1978	9964	NA	57772.2	17.247	low	17.4786	20	CheckV-011839	32.9	20.59	4.54	16.18	1	1
VF_VS_1979	9964	NA	37553.7	26.5326	medium	8.23377	1632	CheckV-020337	52.6	18.1	20.3454	29.5458	8	1
VF_VS_1980	9963	NA	156264	6.37575	low	28.2929	354	CheckV-016114	26.6	17.98	2.93	24.71	1	1
VF_VS_1981	9961	NA	NA	NA	NA	NA	0	NA	NA	NA	NA	NA	0	1
VF_VS_1982	9960	NA	73714.8	13.5115	low	22.5557	698	CheckV-008324	29.4	20.04	5.1951	24.3226	3	1
VF_VS_1983	9959	NA	182785	5.44848	low	12.3244	222	CheckV-061481	53.3	14.53	4.4087	13.811	4	1
VF_VS_1984	9956	NA	122682	8.11529	medium	8.23377	2	CheckV-012786	53.9	20.29	NA	NA	0	1
VF_VS_1985	9950	NA	NA	NA	NA	NA	0	NA	NA	NA	0.5	2.87	1	1
VF_VS_1986	9948	3196	63716.7	5.01595	low	16.1278	21	CheckV-017483	46.5	14.01	4.4245	9.97046	2	1
VF_VS_1987	9948	NA	47191.5	21.0801	low	18.6356	683	CheckV-001008	37.8	13.25	NA	NA	0	1
VF_VS_1988	9941	NA	76129.3	13.0581	medium	8.23377	696	CheckV-017725	57.1	22.34	5.02973	20.612	3	1
VF_VS_1989	9937	NA	54007.5	18.3993	low	20.6567	9	CheckV-001379	35.8	15.62	7.99605	25.9932	3	1
VF_VS_1990	9932	NA	50302.2	19.7447	low	26.9204	8	CheckV-015409	40.3	11.73	5.91	26.42	1	1
VF_VS_1991	9923	NA	125594	7.90088	low	11.1418	625	CheckV-001916	62	12.71	4.23	9.35	1	1
VF_VS_1992	9923	NA	137070	7.23936	low	29.1792	6	CheckV-022453	24.6	15.38	2.87	10.08	1	1
VF_VS_1993	9917	NA	NA	NA	NA	NA	0	NA	NA	NA	NA	NA	0	1
VF_VS_1994	9915	NA	344146	2.88104	low	16.1278	11	CheckV-000962	46.2	13.11	NA	NA	0	1
VF_VS_1995	9915	NA	294814	3.36314	low	12.5454	252	CheckV-050294	30	31.54	0.805235	3.45188	3	1.01
VF_VS_1996	9914	NA	NA	NA	NA	NA	0	NA	NA	NA	NA	NA	0	1
VF_VS_1997	9914	NA	166591	5.9511	low	18.6356	15	CheckV-013320	38.1	14.94	NA	NA	0	1
VF_VS_1998	9913	NA	40283	24.6084	medium	8.47655	4	CheckV-012584	43.9	37.45	9.3	36.79	1	1
VF_VS_1999	9912	NA	NA	NA	NA	NA	0	NA	NA	NA	NA	NA	0	1
[truncated: 64,377 more rows]
