# Supplementary material for: Antarctic lake viromes reveal potential virus associated influences on nutrient cycling in ice-covered lakes
Source: Front Microbiol. 2024 Sep 10;15:1422941. doi: 10.3389/fmicb.2024.1422941 (PMC11421388; doi:10.3389/fmicb.2024.1422941)
Supplement: Supplementary file 4 [file Data_Sheet_4.xlsx]

## Sheet: Sheet1
contig_id	contig_length	total_genes	viral_genes	host_genes	provirus	proviral_length	host_length	region_types	region_lengths	region_coords_bp	region_coords_genes	region_viral_genes	region_host_genes
VF_VS_1	166188	170	18	5	No	NA	NA	NA	NA	NA	NA	NA	NA
VF_VS_2	155387	212	19	20	No	NA	NA	NA	NA	NA	NA	NA	NA
VF_VS_3	148873	239	14	10	No	NA	NA	NA	NA	NA	NA	NA	NA
VF_VS_4	133599	101	61	2	Yes	131391	2208	host,viral	2208131391	1-2208,2209-133599	1-4,5-101	0,61	2,0
VF_VS_5	130319	142	11	5	No	NA	NA	NA	NA	NA	NA	NA	NA
VF_VS_6	123663	177	71	4	No	NA	NA	NA	NA	NA	NA	NA	NA
VF_VS_7	114125	97	0	69	No	NA	NA	NA	NA	NA	NA	NA	NA
VF_VS_8	113845	141	25	2	No	NA	NA	NA	NA	NA	NA	NA	NA
VF_VS_9	101330	154	20	7	No	NA	NA	NA	NA	NA	NA	NA	NA
VF_VS_10	93861	72	0	55	No	NA	NA	NA	NA	NA	NA	NA	NA
VF_VS_11	89992	94	17	4	No	NA	NA	NA	NA	NA	NA	NA	NA
VF_VS_12	89496	115	7	7	No	NA	NA	NA	NA	NA	NA	NA	NA
VF_VS_13	86151	93	10	0	No	NA	NA	NA	NA	NA	NA	NA	NA
VF_VS_14	83533	93	15	1	No	NA	NA	NA	NA	NA	NA	NA	NA
VF_VS_15	78326	112	12	4	No	NA	NA	NA	NA	NA	NA	NA	NA
VF_VS_16	76720	88	22	4	No	NA	NA	NA	NA	NA	NA	NA	NA
VF_VS_17	75612	97	24	2	No	NA	NA	NA	NA	NA	NA	NA	NA
VF_VS_18	74534	65	7	1	No	NA	NA	NA	NA	NA	NA	NA	NA
VF_VS_19	73638	68	12	0	No	NA	NA	NA	NA	NA	NA	NA	NA
VF_VS_20	73355	67	13	2	No	NA	NA	NA	NA	NA	NA	NA	NA
VF_VS_21	69602	71	7	0	No	NA	NA	NA	NA	NA	NA	NA	NA
VF_VS_22	68692	81	9	2	No	NA	NA	NA	NA	NA	NA	NA	NA
VF_VS_23	65856	90	21	1	No	NA	NA	NA	NA	NA	NA	NA	NA
VF_VS_24	63502	23	0	6	No	NA	NA	NA	NA	NA	NA	NA	NA
VF_VS_25	62380	47	5	3	Yes	53538	8842	host,viral	884253538	1-8842,8843-62380	1-8,9-47	0,5	3,0
VF_VS_26	62185	69	8	1	No	NA	NA	NA	NA	NA	NA	NA	NA
VF_VS_27	60968	111	10	9	No	NA	NA	NA	NA	NA	NA	NA	NA
VF_VS_28	60724	71	38	1	No	NA	NA	NA	NA	NA	NA	NA	NA
VF_VS_29	59304	71	5	4	No	NA	NA	NA	NA	NA	NA	NA	NA
VF_VS_30	58577	112	15	0	No	NA	NA	NA	NA	NA	NA	NA	NA
VF_VS_31	58175	89	10	3	No	NA	NA	NA	NA	NA	NA	NA	NA
VF_VS_32	58043	91	14	1	No	NA	NA	NA	NA	NA	NA	NA	NA
VF_VS_33	57058	79	9	0	No	NA	NA	NA	NA	NA	NA	NA	NA
VF_VS_34	56916	89	2	5	No	NA	NA	NA	NA	NA	NA	NA	NA
VF_VS_35	56315	31	2	0	No	NA	NA	NA	NA	NA	NA	NA	NA
VF_VS_36	56214	70	31	2	No	NA	NA	NA	NA	NA	NA	NA	NA
VF_VS_37	55654	62	13	5	No	NA	NA	NA	NA	NA	NA	NA	NA
VF_VS_38	55618	85	4	4	No	NA	NA	NA	NA	NA	NA	NA	NA
VF_VS_39	55190	85	11	2	No	NA	NA	NA	NA	NA	NA	NA	NA
VF_VS_40	55117	66	11	5	No	NA	NA	NA	NA	NA	NA	NA	NA
VF_VS_41	54501	85	6	1	No	NA	NA	NA	NA	NA	NA	NA	NA
VF_VS_42	54218	69	28	0	No	NA	NA	NA	NA	NA	NA	NA	NA
VF_VS_43	53855	65	10	0	No	NA	NA	NA	NA	NA	NA	NA	NA
VF_VS_44	53549	55	5	1	No	NA	NA	NA	NA	NA	NA	NA	NA
VF_VS_45	53216	64	42	1	No	NA	NA	NA	NA	NA	NA	NA	NA
VF_VS_46	52304	37	2	0	No	NA	NA	NA	NA	NA	NA	NA	NA
VF_VS_47	52176	60	27	1	No	NA	NA	NA	NA	NA	NA	NA	NA
VF_VS_48	51679	62	8	2	No	NA	NA	NA	NA	NA	NA	NA	NA
VF_VS_49	51276	52	8	0	No	NA	NA	NA	NA	NA	NA	NA	NA
VF_VS_50	51064	58	32	0	No	NA	NA	NA	NA	NA	NA	NA	NA
VF_VS_51	51045	60	26	1	No	NA	NA	NA	NA	NA	NA	NA	NA
VF_VS_52	50799	36	0	29	No	NA	NA	NA	NA	NA	NA	NA	NA
VF_VS_53	50603	55	28	0	No	NA	NA	NA	NA	NA	NA	NA	NA
VF_VS_54	50515	56	29	2	No	NA	NA	NA	NA	NA	NA	NA	NA
VF_VS_55	50370	74	9	0	No	NA	NA	NA	NA	NA	NA	NA	NA
VF_VS_56	49937	69	4	1	No	NA	NA	NA	NA	NA	NA	NA	NA
VF_VS_57	49385	22	1	4	No	NA	NA	NA	NA	NA	NA	NA	NA
VF_VS_58	48377	52	5	2	No	NA	NA	NA	NA	NA	NA	NA	NA
VF_VS_59	48264	56	9	5	No	NA	NA	NA	NA	NA	NA	NA	NA
VF_VS_60	48192	52	11	2	No	NA	NA	NA	NA	NA	NA	NA	NA
VF_VS_61	48107	35	0	26	No	NA	NA	NA	NA	NA	NA	NA	NA
VF_VS_62	47992	67	31	0	No	NA	NA	NA	NA	NA	NA	NA	NA
VF_VS_63	47661	43	1	27	No	NA	NA	NA	NA	NA	NA	NA	NA
VF_VS_64	47269	53	22	1	No	NA	NA	NA	NA	NA	NA	NA	NA
VF_VS_65	47129	66	6	6	No	NA	NA	NA	NA	NA	NA	NA	NA
VF_VS_66	46784	59	19	1	No	NA	NA	NA	NA	NA	NA	NA	NA
VF_VS_67	46233	31	0	23	No	NA	NA	NA	NA	NA	NA	NA	NA
VF_VS_68	46205	39	6	0	No	NA	NA	NA	NA	NA	NA	NA	NA
VF_VS_69	45826	48	8	0	No	NA	NA	NA	NA	NA	NA	NA	NA
VF_VS_70	45550	59	7	3	Yes	42453	3097	viral,host	424533097	1-42453,42454-45550	1-56,57-59	7,0	1,2
VF_VS_71	45499	47	8	5	Yes	42235	3264	viral,host	422353264	1-42235,42236-45499	1-43,44-47	8,0	3,2
VF_VS_72	45195	72	3	4	No	NA	NA	NA	NA	NA	NA	NA	NA
VF_VS_73	44670	47	4	4	No	NA	NA	NA	NA	NA	NA	NA	NA
VF_VS_74	44512	59	7	6	No	NA	NA	NA	NA	NA	NA	NA	NA
VF_VS_75	44083	64	16	5	Yes	35290	8793	host,viral	879335290	1-8793,8794-44083	1-9,10-64	0,16	3,2
VF_VS_76	43824	64	16	2	Yes	38433	5391	viral,host	384335391	1-38433,38434-43824	1-59,60-64	15,1	0,2
VF_VS_77	43713	36	7	4	No	NA	NA	NA	NA	NA	NA	NA	NA
VF_VS_78	43155	49	28	3	No	NA	NA	NA	NA	NA	NA	NA	NA
VF_VS_79	43074	55	7	1	No	NA	NA	NA	NA	NA	NA	NA	NA
VF_VS_80	42818	54	5	0	No	NA	NA	NA	NA	NA	NA	NA	NA
VF_VS_81	42678	34	18	0	No	NA	NA	NA	NA	NA	NA	NA	NA
VF_VS_82	42200	64	7	8	No	NA	NA	NA	NA	NA	NA	NA	NA
VF_VS_83	42192	58	23	1	No	NA	NA	NA	NA	NA	NA	NA	NA
VF_VS_84	42017	34	10	0	No	NA	NA	NA	NA	NA	NA	NA	NA
VF_VS_85	41884	48	14	0	No	NA	NA	NA	NA	NA	NA	NA	NA
VF_VS_86	41868	49	24	0	No	NA	NA	NA	NA	NA	NA	NA	NA
VF_VS_87	41818	41	5	0	No	NA	NA	NA	NA	NA	NA	NA	NA
VF_VS_88	41750	28	14	0	No	NA	NA	NA	NA	NA	NA	NA	NA
VF_VS_89	41606	37	0	25	No	NA	NA	NA	NA	NA	NA	NA	NA
VF_VS_90	41468	54	14	2	No	NA	NA	NA	NA	NA	NA	NA	NA
VF_VS_91	41181	55	1	1	No	NA	NA	NA	NA	NA	NA	NA	NA
VF_VS_92	41147	28	0	5	No	NA	NA	NA	NA	NA	NA	NA	NA
VF_VS_93	40950	37	5	1	No	NA	NA	NA	NA	NA	NA	NA	NA
VF_VS_94	40926	62	9	2	No	NA	NA	NA	NA	NA	NA	NA	NA
VF_VS_95	40884	28	11	0	No	NA	NA	NA	NA	NA	NA	NA	NA
VF_VS_96	40871	60	5	3	Yes	38910	1961	host,viral	196138910	1-1961,1962-40871	1-4,5-60	0,5	2,1
VF_VS_97	40868	39	25	0	No	NA	NA	NA	NA	NA	NA	NA	NA
VF_VS_98	40750	43	3	0	No	NA	NA	NA	NA	NA	NA	NA	NA
VF_VS_99	40424	51	18	1	No	NA	NA	NA	NA	NA	NA	NA	NA
VF_VS_100	40186	36	7	1	No	NA	NA	NA	NA	NA	NA	NA	NA
VF_VS_101	40171	49	14	0	No	NA	NA	NA	NA	NA	NA	NA	NA
VF_VS_102	39473	8	0	5	No	NA	NA	NA	NA	NA	NA	NA	NA
VF_VS_103	39365	34	8	0	No	NA	NA	NA	NA	NA	NA	NA	NA
VF_VS_104	39197	36	11	2	No	NA	NA	NA	NA	NA	NA	NA	NA
VF_VS_105	39060	46	7	3	No	NA	NA	NA	NA	NA	NA	NA	NA
VF_VS_106	38857	40	0	28	No	NA	NA	NA	NA	NA	NA	NA	NA
VF_VS_107	38718	44	9	0	No	NA	NA	NA	NA	NA	NA	NA	NA
VF_VS_108	38627	41	2	2	No	NA	NA	NA	NA	NA	NA	NA	NA
VF_VS_109	38621	22	3	0	No	NA	NA	NA	NA	NA	NA	NA	NA
VF_VS_110	38580	58	16	0	No	NA	NA	NA	NA	NA	NA	NA	NA
VF_VS_111	38353	66	7	2	No	NA	NA	NA	NA	NA	NA	NA	NA
VF_VS_112	38255	77	16	0	No	NA	NA	NA	NA	NA	NA	NA	NA
VF_VS_113	38058	44	5	1	No	NA	NA	NA	NA	NA	NA	NA	NA
VF_VS_114	37963	79	4	2	No	NA	NA	NA	NA	NA	NA	NA	NA
VF_VS_115	37722	44	4	0	No	NA	NA	NA	NA	NA	NA	NA	NA
VF_VS_116	37526	38	5	0	No	NA	NA	NA	NA	NA	NA	NA	NA
VF_VS_117	37201	50	25	0	No	NA	NA	NA	NA	NA	NA	NA	NA
VF_VS_118	37058	49	4	0	No	NA	NA	NA	NA	NA	NA	NA	NA
VF_VS_119	36569	32	10	1	No	NA	NA	NA	NA	NA	NA	NA	NA
VF_VS_120	36533	23	10	0	No	NA	NA	NA	NA	NA	NA	NA	NA
VF_VS_121	36496	59	2	7	No	NA	NA	NA	NA	NA	NA	NA	NA
VF_VS_122	36440	50	9	1	No	NA	NA	NA	NA	NA	NA	NA	NA
VF_VS_123	36145	52	4	1	No	NA	NA	NA	NA	NA	NA	NA	NA
VF_VS_124	36095	27	4	0	No	NA	NA	NA	NA	NA	NA	NA	NA
VF_VS_125	36054	41	26	1	No	NA	NA	NA	NA	NA	NA	NA	NA
VF_VS_126	35938	67	1	4	No	NA	NA	NA	NA	NA	NA	NA	NA
VF_VS_127	35865	60	33	0	No	NA	NA	NA	NA	NA	NA	NA	NA
VF_VS_128	35772	46	10	0	No	NA	NA	NA	NA	NA	NA	NA	NA
VF_VS_129	35761	40	11	2	No	NA	NA	NA	NA	NA	NA	NA	NA
VF_VS_130	35666	37	10	0	No	NA	NA	NA	NA	NA	NA	NA	NA
VF_VS_131	35371	63	19	0	No	NA	NA	NA	NA	NA	NA	NA	NA
VF_VS_132	35278	30	16	2	Yes	31090	4188	host,viral	418831090	1-4188,4189-35278	1-4,5-30	0,16	2,0
VF_VS_133	35226	42	4	3	No	NA	NA	NA	NA	NA	NA	NA	NA
VF_VS_134	35221	52	11	2	No	NA	NA	NA	NA	NA	NA	NA	NA
VF_VS_135	35021	42	2	3	No	NA	NA	NA	NA	NA	NA	NA	NA
VF_VS_136	34620	41	10	0	No	NA	NA	NA	NA	NA	NA	NA	NA
VF_VS_137	34376	40	10	1	No	NA	NA	NA	NA	NA	NA	NA	NA
VF_VS_138	34242	8	0	4	No	NA	NA	NA	NA	NA	NA	NA	NA
VF_VS_139	34041	27	0	8	No	NA	NA	NA	NA	NA	NA	NA	NA
VF_VS_140	34038	12	8	0	No	NA	NA	NA	NA	NA	NA	NA	NA
VF_VS_141	33745	36	4	1	No	NA	NA	NA	NA	NA	NA	NA	NA
VF_VS_142	33676	38	5	1	No	NA	NA	NA	NA	NA	NA	NA	NA
VF_VS_143	33676	22	0	15	No	NA	NA	NA	NA	NA	NA	NA	NA
VF_VS_144	33631	16	0	2	No	NA	NA	NA	NA	NA	NA	NA	NA
VF_VS_145	33592	44	5	1	No	NA	NA	NA	NA	NA	NA	NA	NA
VF_VS_146	33532	45	11	1	No	NA	NA	NA	NA	NA	NA	NA	NA
VF_VS_147	33502	41	11	1	No	NA	NA	NA	NA	NA	NA	NA	NA
VF_VS_148	33418	32	12	0	No	NA	NA	NA	NA	NA	NA	NA	NA
VF_VS_149	33410	34	3	0	No	NA	NA	NA	NA	NA	NA	NA	NA
VF_VS_150	33250	74	8	1	No	NA	NA	NA	NA	NA	NA	NA	NA
VF_VS_151	33211	23	0	16	No	NA	NA	NA	NA	NA	NA	NA	NA
VF_VS_152	32993	33	15	0	No	NA	NA	NA	NA	NA	NA	NA	NA
VF_VS_153	32971	37	7	0	No	NA	NA	NA	NA	NA	NA	NA	NA
VF_VS_154	32830	60	7	0	No	NA	NA	NA	NA	NA	NA	NA	NA
VF_VS_155	32829	36	8	0	No	NA	NA	NA	NA	NA	NA	NA	NA
VF_VS_156	32734	24	6	2	No	NA	NA	NA	NA	NA	NA	NA	NA
VF_VS_157	32703	54	12	0	No	NA	NA	NA	NA	NA	NA	NA	NA
VF_VS_158	32446	39	5	3	No	NA	NA	NA	NA	NA	NA	NA	NA
VF_VS_159	32319	19	2	6	No	NA	NA	NA	NA	NA	NA	NA	NA
VF_VS_160	32154	29	0	18	No	NA	NA	NA	NA	NA	NA	NA	NA
VF_VS_161	32095	47	13	0	No	NA	NA	NA	NA	NA	NA	NA	NA
VF_VS_162	31953	50	14	0	No	NA	NA	NA	NA	NA	NA	NA	NA
VF_VS_163	31840	32	3	1	No	NA	NA	NA	NA	NA	NA	NA	NA
VF_VS_164	31768	25	7	1	No	NA	NA	NA	NA	NA	NA	NA	NA
VF_VS_165	31692	44	2	5	No	NA	NA	NA	NA	NA	NA	NA	NA
VF_VS_166	31676	38	22	0	No	NA	NA	NA	NA	NA	NA	NA	NA
VF_VS_167	31493	37	9	0	No	NA	NA	NA	NA	NA	NA	NA	NA
VF_VS_168	31270	28	5	0	No	NA	NA	NA	NA	NA	NA	NA	NA
VF_VS_169	31148	35	17	1	No	NA	NA	NA	NA	NA	NA	NA	NA
VF_VS_170	30943	44	2	2	No	NA	NA	NA	NA	NA	NA	NA	NA
VF_VS_171	30792	18	11	0	No	NA	NA	NA	NA	NA	NA	NA	NA
VF_VS_172	30653	45	3	0	No	NA	NA	NA	NA	NA	NA	NA	NA
VF_VS_173	30550	33	5	1	No	NA	NA	NA	NA	NA	NA	NA	NA
VF_VS_174	30515	39	5	0	No	NA	NA	NA	NA	NA	NA	NA	NA
VF_VS_175	30507	22	4	1	No	NA	NA	NA	NA	NA	NA	NA	NA
VF_VS_176	30456	31	0	19	No	NA	NA	NA	NA	NA	NA	NA	NA
VF_VS_177	30384	28	1	2	No	NA	NA	NA	NA	NA	NA	NA	NA
VF_VS_178	30242	28	3	0	No	NA	NA	NA	NA	NA	NA	NA	NA
VF_VS_179	30119	34	3	1	No	NA	NA	NA	NA	NA	NA	NA	NA
VF_VS_180	29964	46	1	8	No	NA	NA	NA	NA	NA	NA	NA	NA
VF_VS_181	29950	30	3	0	No	NA	NA	NA	NA	NA	NA	NA	NA
VF_VS_182	29904	40	12	1	No	NA	NA	NA	NA	NA	NA	NA	NA
VF_VS_183	29892	34	3	1	No	NA	NA	NA	NA	NA	NA	NA	NA
VF_VS_184	29875	52	9	0	No	NA	NA	NA	NA	NA	NA	NA	NA
VF_VS_185	29846	48	10	0	No	NA	NA	NA	NA	NA	NA	NA	NA
VF_VS_186	29805	33	2	1	No	NA	NA	NA	NA	NA	NA	NA	NA
VF_VS_187	29797	48	5	2	No	NA	NA	NA	NA	NA	NA	NA	NA
VF_VS_188	29756	25	0	16	No	NA	NA	NA	NA	NA	NA	NA	NA
VF_VS_189	29708	41	12	0	No	NA	NA	NA	NA	NA	NA	NA	NA
VF_VS_190	29695	25	0	5	No	NA	NA	NA	NA	NA	NA	NA	NA
VF_VS_191	29654	47	7	2	No	NA	NA	NA	NA	NA	NA	NA	NA
VF_VS_192	29654	27	2	0	No	NA	NA	NA	NA	NA	NA	NA	NA
VF_VS_193	29578	38	16	0	No	NA	NA	NA	NA	NA	NA	NA	NA
VF_VS_194	29550	9	0	5	No	NA	NA	NA	NA	NA	NA	NA	NA
VF_VS_195	29423	23	5	0	No	NA	NA	NA	NA	NA	NA	NA	NA
VF_VS_196	29407	35	4	0	No	NA	NA	NA	NA	NA	NA	NA	NA
VF_VS_197	29310	36	22	2	Yes	25789	3521	viral,host	257893521	1-25789,25790-29310	1-32,33-36	22,0	0,2
VF_VS_198	29264	27	0	10	No	NA	NA	NA	NA	NA	NA	NA	NA
VF_VS_199	29235	64	14	1	No	NA	NA	NA	NA	NA	NA	NA	NA
VF_VS_200	29220	25	8	1	No	NA	NA	NA	NA	NA	NA	NA	NA
VF_VS_201	29075	36	7	0	No	NA	NA	NA	NA	NA	NA	NA	NA
VF_VS_202	28943	59	6	0	No	NA	NA	NA	NA	NA	NA	NA	NA
VF_VS_203	28923	32	6	0	No	NA	NA	NA	NA	NA	NA	NA	NA
VF_VS_204	28848	43	13	2	No	NA	NA	NA	NA	NA	NA	NA	NA
VF_VS_205	28841	24	6	0	No	NA	NA	NA	NA	NA	NA	NA	NA
VF_VS_206	28837	34	7	1	No	NA	NA	NA	NA	NA	NA	NA	NA
VF_VS_207	28756	21	1	7	No	NA	NA	NA	NA	NA	NA	NA	NA
VF_VS_208	28740	45	5	1	No	NA	NA	NA	NA	NA	NA	NA	NA
VF_VS_209	28489	9	0	0	No	NA	NA	NA	NA	NA	NA	NA	NA
VF_VS_210	28479	51	15	0	No	NA	NA	NA	NA	NA	NA	NA	NA
VF_VS_211	28330	40	6	3	No	NA	NA	NA	NA	NA	NA	NA	NA
VF_VS_212	28258	39	4	1	No	NA	NA	NA	NA	NA	NA	NA	NA
VF_VS_213	28118	50	5	2	No	NA	NA	NA	NA	NA	NA	NA	NA
VF_VS_214	28093	28	3	0	No	NA	NA	NA	NA	NA	NA	NA	NA
VF_VS_215	27974	49	17	0	No	NA	NA	NA	NA	NA	NA	NA	NA
VF_VS_216	27747	32	3	2	No	NA	NA	NA	NA	NA	NA	NA	NA
VF_VS_217	27695	36	7	1	No	NA	NA	NA	NA	NA	NA	NA	NA
VF_VS_218	27648	27	0	0	No	NA	NA	NA	NA	NA	NA	NA	NA
VF_VS_219	27632	16	0	11	No	NA	NA	NA	NA	NA	NA	NA	NA
VF_VS_220	27628	35	14	0	No	NA	NA	NA	NA	NA	NA	NA	NA
VF_VS_221	27588	52	5	5	No	NA	NA	NA	NA	NA	NA	NA	NA
VF_VS_222	27468	50	6	0	No	NA	NA	NA	NA	NA	NA	NA	NA
VF_VS_223	27449	6	1	0	No	NA	NA	NA	NA	NA	NA	NA	NA
VF_VS_224	27447	38	5	0	No	NA	NA	NA	NA	NA	NA	NA	NA
VF_VS_225	27427	32	5	0	No	NA	NA	NA	NA	NA	NA	NA	NA
VF_VS_226	27320	37	6	0	No	NA	NA	NA	NA	NA	NA	NA	NA
VF_VS_227	27300	35	6	2	No	NA	NA	NA	NA	NA	NA	NA	NA
VF_VS_228	27269	23	8	0	No	NA	NA	NA	NA	NA	NA	NA	NA
VF_VS_229	27219	39	11	1	No	NA	NA	NA	NA	NA	NA	NA	NA
VF_VS_230	27075	35	9	1	No	NA	NA	NA	NA	NA	NA	NA	NA
VF_VS_231	27008	28	5	0	No	NA	NA	NA	NA	NA	NA	NA	NA
VF_VS_232	26865	30	15	0	No	NA	NA	NA	NA	NA	NA	NA	NA
VF_VS_233	26810	37	2	0	No	NA	NA	NA	NA	NA	NA	NA	NA
VF_VS_234	26768	30	4	1	No	NA	NA	NA	NA	NA	NA	NA	NA
VF_VS_235	26725	37	17	0	No	NA	NA	NA	NA	NA	NA	NA	NA
VF_VS_236	26603	24	3	2	No	NA	NA	NA	NA	NA	NA	NA	NA
VF_VS_237	26592	21	5	0	No	NA	NA	NA	NA	NA	NA	NA	NA
VF_VS_238	26426	19	0	11	No	NA	NA	NA	NA	NA	NA	NA	NA
VF_VS_239	26410	36	1	2	No	NA	NA	NA	NA	NA	NA	NA	NA
VF_VS_240	26289	34	8	0	No	NA	NA	NA	NA	NA	NA	NA	NA
VF_VS_241	26249	34	5	3	No	NA	NA	NA	NA	NA	NA	NA	NA
VF_VS_242	26208	52	14	0	No	NA	NA	NA	NA	NA	NA	NA	NA
VF_VS_243	26197	32	15	0	No	NA	NA	NA	NA	NA	NA	NA	NA
VF_VS_244	26168	8	7	0	No	NA	NA	NA	NA	NA	NA	NA	NA
VF_VS_245	25967	27	3	0	No	NA	NA	NA	NA	NA	NA	NA	NA
VF_VS_246	25944	35	14	0	No	NA	NA	NA	NA	NA	NA	NA	NA
VF_VS_247	25941	52	2	2	No	NA	NA	NA	NA	NA	NA	NA	NA
VF_VS_248	25920	28	0	9	No	NA	NA	NA	NA	NA	NA	NA	NA
VF_VS_249	25913	35	8	0	No	NA	NA	NA	NA	NA	NA	NA	NA
VF_VS_250	25867	18	1	0	No	NA	NA	NA	NA	NA	NA	NA	NA
VF_VS_251	25831	37	3	2	Yes	24709	1122	viral,host	247091122	1-24709,24710-25831	1-33,34-37	3,0	0,2
VF_VS_252	25820	21	7	0	No	NA	NA	NA	NA	NA	NA	NA	NA
VF_VS_253	25797	54	2	0	No	NA	NA	NA	NA	NA	NA	NA	NA
VF_VS_254	25745	22	0	16	No	NA	NA	NA	NA	NA	NA	NA	NA
VF_VS_255	25693	38	20	0	No	NA	NA	NA	NA	NA	NA	NA	NA
VF_VS_256	25687	40	7	2	No	NA	NA	NA	NA	NA	NA	NA	NA
VF_VS_257	25664	28	1	1	No	NA	NA	NA	NA	NA	NA	NA	NA
VF_VS_258	25561	31	3	0	No	NA	NA	NA	NA	NA	NA	NA	NA
VF_VS_259	25530	18	2	0	No	NA	NA	NA	NA	NA	NA	NA	NA
VF_VS_260	25494	32	0	2	No	NA	NA	NA	NA	NA	NA	NA	NA
VF_VS_261	25344	25	4	0	No	NA	NA	NA	NA	NA	NA	NA	NA
VF_VS_262	25326	35	1	2	No	NA	NA	NA	NA	NA	NA	NA	NA
VF_VS_263	25318	26	11	0	No	NA	NA	NA	NA	NA	NA	NA	NA
VF_VS_264	25314	16	6	0	No	NA	NA	NA	NA	NA	NA	NA	NA
VF_VS_265	25307	47	6	0	No	NA	NA	NA	NA	NA	NA	NA	NA
VF_VS_266	25286	20	5	1	No	NA	NA	NA	NA	NA	NA	NA	NA
VF_VS_267	25209	34	13	0	No	NA	NA	NA	NA	NA	NA	NA	NA
VF_VS_268	25161	18	13	0	No	NA	NA	NA	NA	NA	NA	NA	NA
VF_VS_269	25144	13	1	3	No	NA	NA	NA	NA	NA	NA	NA	NA
VF_VS_270	25116	6	0	0	No	NA	NA	NA	NA	NA	NA	NA	NA
VF_VS_271	25008	36	11	0	No	NA	NA	NA	NA	NA	NA	NA	NA
VF_VS_272	24969	35	4	0	No	NA	NA	NA	NA	NA	NA	NA	NA
VF_VS_273	24966	20	0	7	No	NA	NA	NA	NA	NA	NA	NA	NA
VF_VS_274	24889	28	3	0	No	NA	NA	NA	NA	NA	NA	NA	NA
VF_VS_275	24860	43	6	3	No	NA	NA	NA	NA	NA	NA	NA	NA
VF_VS_276	24837	22	4	1	No	NA	NA	NA	NA	NA	NA	NA	NA
VF_VS_277	24825	27	6	0	No	NA	NA	NA	NA	NA	NA	NA	NA
VF_VS_278	24775	38	7	0	No	NA	NA	NA	NA	NA	NA	NA	NA
VF_VS_279	24634	35	9	1	No	NA	NA	NA	NA	NA	NA	NA	NA
VF_VS_280	24422	31	3	0	No	NA	NA	NA	NA	NA	NA	NA	NA
VF_VS_281	24407	57	4	1	No	NA	NA	NA	NA	NA	NA	NA	NA
VF_VS_282	24351	25	4	1	No	NA	NA	NA	NA	NA	NA	NA	NA
VF_VS_283	24344	27	1	0	No	NA	NA	NA	NA	NA	NA	NA	NA
VF_VS_284	24330	28	1	2	No	NA	NA	NA	NA	NA	NA	NA	NA
VF_VS_285	24317	30	2	1	No	NA	NA	NA	NA	NA	NA	NA	NA
VF_VS_286	24306	29	6	3	Yes	17423	6883	host,viral	688317423	1-6883,6884-24306	1-8,9-29	0,6	3,0
VF_VS_287	24281	35	2	0	No	NA	NA	NA	NA	NA	NA	NA	NA
VF_VS_288	24261	29	4	0	No	NA	NA	NA	NA	NA	NA	NA	NA
VF_VS_289	24244	37	2	3	No	NA	NA	NA	NA	NA	NA	NA	NA
VF_VS_290	24220	20	0	4	No	NA	NA	NA	NA	NA	NA	NA	NA
VF_VS_291	24208	23	0	14	No	NA	NA	NA	NA	NA	NA	NA	NA
VF_VS_292	24162	17	4	1	No	NA	NA	NA	NA	NA	NA	NA	NA
VF_VS_293	24155	30	10	0	No	NA	NA	NA	NA	NA	NA	NA	NA
VF_VS_294	24153	29	13	0	No	NA	NA	NA	NA	NA	NA	NA	NA
VF_VS_295	24146	30	10	1	No	NA	NA	NA	NA	NA	NA	NA	NA
VF_VS_296	24110	28	0	2	No	NA	NA	NA	NA	NA	NA	NA	NA
VF_VS_297	24108	39	3	3	No	NA	NA	NA	NA	NA	NA	NA	NA
VF_VS_298	24081	33	3	2	No	NA	NA	NA	NA	NA	NA	NA	NA
VF_VS_299	24067	17	2	1	No	NA	NA	NA	NA	NA	NA	NA	NA
VF_VS_300	24066	25	14	0	No	NA	NA	NA	NA	NA	NA	NA	NA
VF_VS_301	23988	19	0	12	No	NA	NA	NA	NA	NA	NA	NA	NA
VF_VS_302	23986	19	1	4	No	NA	NA	NA	NA	NA	NA	NA	NA
VF_VS_303	23965	35	8	2	No	NA	NA	NA	NA	NA	NA	NA	NA
VF_VS_304	23948	35	5	0	No	NA	NA	NA	NA	NA	NA	NA	NA
VF_VS_305	23894	17	1	3	No	NA	NA	NA	NA	NA	NA	NA	NA
VF_VS_306	23795	35	2	0	No	NA	NA	NA	NA	NA	NA	NA	NA
VF_VS_307	23761	35	13	0	No	NA	NA	NA	NA	NA	NA	NA	NA
VF_VS_308	23732	31	12	0	No	NA	NA	NA	NA	NA	NA	NA	NA
VF_VS_309	23721	38	3	1	No	NA	NA	NA	NA	NA	NA	NA	NA
VF_VS_310	23718	19	6	0	No	NA	NA	NA	NA	NA	NA	NA	NA
VF_VS_311	23701	28	4	1	No	NA	NA	NA	NA	NA	NA	NA	NA
VF_VS_312	23687	26	8	2	No	NA	NA	NA	NA	NA	NA	NA	NA
VF_VS_313	23683	29	0	14	No	NA	NA	NA	NA	NA	NA	NA	NA
VF_VS_314	23642	31	4	2	No	NA	NA	NA	NA	NA	NA	NA	NA
VF_VS_315	23626	17	0	9	No	NA	NA	NA	NA	NA	NA	NA	NA
VF_VS_316	23612	33	2	0	No	NA	NA	NA	NA	NA	NA	NA	NA
VF_VS_317	23567	33	8	0	No	NA	NA	NA	NA	NA	NA	NA	NA
VF_VS_318	23563	29	0	0	No	NA	NA	NA	NA	NA	NA	NA	NA
VF_VS_319	23537	24	8	0	No	NA	NA	NA	NA	NA	NA	NA	NA
VF_VS_320	23479	41	3	0	No	NA	NA	NA	NA	NA	NA	NA	NA
VF_VS_321	23471	25	10	0	No	NA	NA	NA	NA	NA	NA	NA	NA
VF_VS_322	23465	27	3	0	No	NA	NA	NA	NA	NA	NA	NA	NA
VF_VS_323	23464	19	0	0	No	NA	NA	NA	NA	NA	NA	NA	NA
VF_VS_324	23403	32	2	0	No	NA	NA	NA	NA	NA	NA	NA	NA
VF_VS_325	23358	34	4	1	No	NA	NA	NA	NA	NA	NA	NA	NA
VF_VS_326	23342	33	4	1	No	NA	NA	NA	NA	NA	NA	NA	NA
VF_VS_327	23250	21	3	0	No	NA	NA	NA	NA	NA	NA	NA	NA
VF_VS_328	23213	26	9	0	No	NA	NA	NA	NA	NA	NA	NA	NA
VF_VS_329	23207	16	1	0	No	NA	NA	NA	NA	NA	NA	NA	NA
VF_VS_330	23189	21	0	6	No	NA	NA	NA	NA	NA	NA	NA	NA
VF_VS_331	23188	17	4	0	No	NA	NA	NA	NA	NA	NA	NA	NA
VF_VS_332	23148	38	2	0	No	NA	NA	NA	NA	NA	NA	NA	NA
VF_VS_333	23100	29	1	0	No	NA	NA	NA	NA	NA	NA	NA	NA
VF_VS_334	23079	40	0	2	No	NA	NA	NA	NA	NA	NA	NA	NA
VF_VS_335	23053	28	4	1	No	NA	NA	NA	NA	NA	NA	NA	NA
VF_VS_336	23016	16	0	2	No	NA	NA	NA	NA	NA	NA	NA	NA
VF_VS_337	23007	22	5	0	No	NA	NA	NA	NA	NA	NA	NA	NA
VF_VS_338	22987	33	7	1	No	NA	NA	NA	NA	NA	NA	NA	NA
VF_VS_339	22983	25	15	0	No	NA	NA	NA	NA	NA	NA	NA	NA
VF_VS_340	22982	39	1	2	No	NA	NA	NA	NA	NA	NA	NA	NA
VF_VS_341	22970	15	0	6	No	NA	NA	NA	NA	NA	NA	NA	NA
VF_VS_342	22961	17	3	1	No	NA	NA	NA	NA	NA	NA	NA	NA
VF_VS_343	22960	37	10	0	No	NA	NA	NA	NA	NA	NA	NA	NA
VF_VS_344	22952	30	4	2	No	NA	NA	NA	NA	NA	NA	NA	NA
VF_VS_345	22929	17	0	8	No	NA	NA	NA	NA	NA	NA	NA	NA
VF_VS_346	22856	29	2	1	No	NA	NA	NA	NA	NA	NA	NA	NA
VF_VS_347	22844	30	0	13	No	NA	NA	NA	NA	NA	NA	NA	NA
VF_VS_348	22832	27	7	0	No	NA	NA	NA	NA	NA	NA	NA	NA
VF_VS_349	22795	22	10	1	No	NA	NA	NA	NA	NA	NA	NA	NA
VF_VS_350	22680	34	3	0	No	NA	NA	NA	NA	NA	NA	NA	NA
VF_VS_351	22664	23	11	0	No	NA	NA	NA	NA	NA	NA	NA	NA
VF_VS_352	22656	25	5	0	No	NA	NA	NA	NA	NA	NA	NA	NA
VF_VS_353	22635	17	2	0	No	NA	NA	NA	NA	NA	NA	NA	NA
VF_VS_354	22527	20	2	0	No	NA	NA	NA	NA	NA	NA	NA	NA
VF_VS_355	22521	28	4	0	No	NA	NA	NA	NA	NA	NA	NA	NA
VF_VS_356	22449	30	3	4	Yes	18837	3612	host,viral	361218837	1-3612,3613-22449	1-4,5-30	0,3	3,1
VF_VS_357	22417	7	2	0	No	NA	NA	NA	NA	NA	NA	NA	NA
VF_VS_358	22410	41	8	0	No	NA	NA	NA	NA	NA	NA	NA	NA
VF_VS_359	22407	35	12	1	No	NA	NA	NA	NA	NA	NA	NA	NA
VF_VS_360	22363	51	4	0	No	NA	NA	NA	NA	NA	NA	NA	NA
VF_VS_361	22360	28	2	0	No	NA	NA	NA	NA	NA	NA	NA	NA
VF_VS_362	22309	40	5	1	No	NA	NA	NA	NA	NA	NA	NA	NA
VF_VS_363	22297	32	4	0	No	NA	NA	NA	NA	NA	NA	NA	NA
VF_VS_364	22295	38	5	0	No	NA	NA	NA	NA	NA	NA	NA	NA
VF_VS_365	22248	36	9	1	No	NA	NA	NA	NA	NA	NA	NA	NA
VF_VS_366	22240	19	3	0	No	NA	NA	NA	NA	NA	NA	NA	NA
VF_VS_367	22204	19	4	0	No	NA	NA	NA	NA	NA	NA	NA	NA
VF_VS_368	22178	40	5	1	No	NA	NA	NA	NA	NA	NA	NA	NA
VF_VS_369	22173	33	3	5	No	NA	NA	NA	NA	NA	NA	NA	NA
VF_VS_370	22115	20	0	12	No	NA	NA	NA	NA	NA	NA	NA	NA
VF_VS_371	22112	17	0	10	No	NA	NA	NA	NA	NA	NA	NA	NA
VF_VS_372	22109	20	13	0	No	NA	NA	NA	NA	NA	NA	NA	NA
VF_VS_373	22082	12	0	1	No	NA	NA	NA	NA	NA	NA	NA	NA
VF_VS_374	22050	41	9	1	No	NA	NA	NA	NA	NA	NA	NA	NA
VF_VS_375	22022	31	2	1	No	NA	NA	NA	NA	NA	NA	NA	NA
VF_VS_376	21917	49	2	3	No	NA	NA	NA	NA	NA	NA	NA	NA
VF_VS_377	21857	17	1	0	No	NA	NA	NA	NA	NA	NA	NA	NA
VF_VS_378	21855	31	3	3	No	NA	NA	NA	NA	NA	NA	NA	NA
VF_VS_379	21739	18	13	0	No	NA	NA	NA	NA	NA	NA	NA	NA
VF_VS_380	21680	30	0	8	No	NA	NA	NA	NA	NA	NA	NA	NA
VF_VS_381	21667	31	5	7	Yes	6296	15371	viral,host	629615371	1-6296,6297-21667	1-10,11-31	3,2	0,7
VF_VS_382	21639	25	7	1	No	NA	NA	NA	NA	NA	NA	NA	NA
VF_VS_383	21618	30	3	0	No	NA	NA	NA	NA	NA	NA	NA	NA
VF_VS_384	21600	28	4	0	No	NA	NA	NA	NA	NA	NA	NA	NA
VF_VS_385	21596	30	2	5	No	NA	NA	NA	NA	NA	NA	NA	NA
VF_VS_386	21572	39	9	0	No	NA	NA	NA	NA	NA	NA	NA	NA
VF_VS_387	21522	27	17	1	No	NA	NA	NA	NA	NA	NA	NA	NA
VF_VS_388	21510	22	0	12	No	NA	NA	NA	NA	NA	NA	NA	NA
VF_VS_389	21493	25	4	0	No	NA	NA	NA	NA	NA	NA	NA	NA
VF_VS_390	21493	28	3	1	No	NA	NA	NA	NA	NA	NA	NA	NA
VF_VS_391	21464	42	5	5	No	NA	NA	NA	NA	NA	NA	NA	NA
VF_VS_392	21416	32	1	2	No	NA	NA	NA	NA	NA	NA	NA	NA
VF_VS_393	21373	29	0	2	No	NA	NA	NA	NA	NA	NA	NA	NA
VF_VS_394	21344	20	0	7	No	NA	NA	NA	NA	NA	NA	NA	NA
VF_VS_395	21256	24	2	0	No	NA	NA	NA	NA	NA	NA	NA	NA
VF_VS_396	21155	25	0	10	No	NA	NA	NA	NA	NA	NA	NA	NA
VF_VS_397	21154	28	6	2	No	NA	NA	NA	NA	NA	NA	NA	NA
VF_VS_398	21123	37	2	1	No	NA	NA	NA	NA	NA	NA	NA	NA
VF_VS_399	21091	24	6	0	No	NA	NA	NA	NA	NA	NA	NA	NA
VF_VS_400	21087	29	6	0	No	NA	NA	NA	NA	NA	NA	NA	NA
VF_VS_401	21081	21	3	1	No	NA	NA	NA	NA	NA	NA	NA	NA
VF_VS_402	20967	19	9	0	No	NA	NA	NA	NA	NA	NA	NA	NA
VF_VS_403	20929	22	4	0	No	NA	NA	NA	NA	NA	NA	NA	NA
VF_VS_404	20916	18	3	0	No	NA	NA	NA	NA	NA	NA	NA	NA
VF_VS_405	20893	26	10	1	No	NA	NA	NA	NA	NA	NA	NA	NA
VF_VS_406	20873	23	14	0	No	NA	NA	NA	NA	NA	NA	NA	NA
VF_VS_407	20855	27	6	1	No	NA	NA	NA	NA	NA	NA	NA	NA
VF_VS_408	20853	15	0	4	No	NA	NA	NA	NA	NA	NA	NA	NA
VF_VS_409	20816	48	3	0	No	NA	NA	NA	NA	NA	NA	NA	NA
VF_VS_410	20797	32	3	1	No	NA	NA	NA	NA	NA	NA	NA	NA
VF_VS_411	20705	15	2	2	Yes	5467	15238	host,viral	152385467	1-15238,15239-20705	1-5,6-15	0,2	2,0
VF_VS_412	20704	12	3	1	No	NA	NA	NA	NA	NA	NA	NA	NA
VF_VS_413	20663	33	1	4	No	NA	NA	NA	NA	NA	NA	NA	NA
VF_VS_414	20637	20	4	0	No	NA	NA	NA	NA	NA	NA	NA	NA
VF_VS_415	20626	14	0	4	No	NA	NA	NA	NA	NA	NA	NA	NA
VF_VS_416	20622	20	5	0	No	NA	NA	NA	NA	NA	NA	NA	NA
VF_VS_417	20614	27	2	4	Yes	11571	9043	host,viral	904311571	1-9043,9044-20614	1-9,10-27	0,2	4,0
VF_VS_418	20603	15	3	0	No	NA	NA	NA	NA	NA	NA	NA	NA
VF_VS_419	20589	29	5	0	No	NA	NA	NA	NA	NA	NA	NA	NA
VF_VS_420	20570	29	12	0	No	NA	NA	NA	NA	NA	NA	NA	NA
VF_VS_421	20545	25	2	3	No	NA	NA	NA	NA	NA	NA	NA	NA
VF_VS_422	20507	19	3	0	No	NA	NA	NA	NA	NA	NA	NA	NA
VF_VS_423	20492	24	4	0	No	NA	NA	NA	NA	NA	NA	NA	NA
VF_VS_424	20484	17	14	0	No	NA	NA	NA	NA	NA	NA	NA	NA
VF_VS_425	20467	24	4	0	No	NA	NA	NA	NA	NA	NA	NA	NA
VF_VS_426	20442	28	8	0	No	NA	NA	NA	NA	NA	NA	NA	NA
VF_VS_427	20436	30	13	0	No	NA	NA	NA	NA	NA	NA	NA	NA
VF_VS_428	20360	7	1	0	No	NA	NA	NA	NA	NA	NA	NA	NA
VF_VS_429	20358	21	0	11	No	NA	NA	NA	NA	NA	NA	NA	NA
VF_VS_430	20342	20	0	4	No	NA	NA	NA	NA	NA	NA	NA	NA
VF_VS_431	20340	20	7	0	No	NA	NA	NA	NA	NA	NA	NA	NA
VF_VS_432	20301	4	0	0	No	NA	NA	NA	NA	NA	NA	NA	NA
VF_VS_433	20295	29	13	0	No	NA	NA	NA	NA	NA	NA	NA	NA
VF_VS_434	20285	15	0	11	No	NA	NA	NA	NA	NA	NA	NA	NA
VF_VS_435	20283	9	0	2	No	NA	NA	NA	NA	NA	NA	NA	NA
VF_VS_436	20255	24	5	0	No	NA	NA	NA	NA	NA	NA	NA	NA
VF_VS_437	20231	25	0	6	No	NA	NA	NA	NA	NA	NA	NA	NA
VF_VS_438	20230	29	6	1	No	NA	NA	NA	NA	NA	NA	NA	NA
VF_VS_439	20226	21	6	0	No	NA	NA	NA	NA	NA	NA	NA	NA
VF_VS_440	20190	17	0	14	No	NA	NA	NA	NA	NA	NA	NA	NA
VF_VS_441	20189	16	3	0	No	NA	NA	NA	NA	NA	NA	NA	NA
VF_VS_442	20179	24	2	1	No	NA	NA	NA	NA	NA	NA	NA	NA
VF_VS_443	20165	25	5	0	No	NA	NA	NA	NA	NA	NA	NA	NA
VF_VS_444	20151	21	1	1	No	NA	NA	NA	NA	NA	NA	NA	NA
VF_VS_445	20147	34	7	3	No	NA	NA	NA	NA	NA	NA	NA	NA
VF_VS_446	20142	13	9	0	No	NA	NA	NA	NA	NA	NA	NA	NA
VF_VS_447	20141	35	4	1	No	NA	NA	NA	NA	NA	NA	NA	NA
VF_VS_448	20035	32	4	4	Yes	11127	8908	host,viral	890811127	1-8908,8909-20035	1-13,14-32	1,3	4,0
VF_VS_449	20031	30	5	0	No	NA	NA	NA	NA	NA	NA	NA	NA
VF_VS_450	19985	12	1	6	No	NA	NA	NA	NA	NA	NA	NA	NA
VF_VS_451	19947	35	1	0	No	NA	NA	NA	NA	NA	NA	NA	NA
VF_VS_452	19907	14	0	3	No	NA	NA	NA	NA	NA	NA	NA	NA
VF_VS_453	19896	14	0	2	No	NA	NA	NA	NA	NA	NA	NA	NA
VF_VS_454	19893	28	2	2	No	NA	NA	NA	NA	NA	NA	NA	NA
VF_VS_455	19885	27	0	7	No	NA	NA	NA	NA	NA	NA	NA	NA
VF_VS_456	19885	28	3	0	No	NA	NA	NA	NA	NA	NA	NA	NA
VF_VS_457	19869	45	2	2	No	NA	NA	NA	NA	NA	NA	NA	NA
VF_VS_458	19851	40	4	0	No	NA	NA	NA	NA	NA	NA	NA	NA
VF_VS_459	19776	24	1	3	No	NA	NA	NA	NA	NA	NA	NA	NA
VF_VS_460	19762	26	6	0	No	NA	NA	NA	NA	NA	NA	NA	NA
VF_VS_461	19724	19	2	0	No	NA	NA	NA	NA	NA	NA	NA	NA
VF_VS_462	19719	13	0	2	No	NA	NA	NA	NA	NA	NA	NA	NA
VF_VS_463	19692	31	2	0	No	NA	NA	NA	NA	NA	NA	NA	NA
VF_VS_464	19680	13	0	4	No	NA	NA	NA	NA	NA	NA	NA	NA
VF_VS_465	19672	3	0	1	No	NA	NA	NA	NA	NA	NA	NA	NA
VF_VS_466	19671	26	6	0	No	NA	NA	NA	NA	NA	NA	NA	NA
VF_VS_467	19660	22	2	0	No	NA	NA	NA	NA	NA	NA	NA	NA
VF_VS_468	19620	23	2	2	No	NA	NA	NA	NA	NA	NA	NA	NA
VF_VS_469	19593	28	14	1	No	NA	NA	NA	NA	NA	NA	NA	NA
VF_VS_470	19569	25	2	0	No	NA	NA	NA	NA	NA	NA	NA	NA
VF_VS_471	19563	34	2	2	No	NA	NA	NA	NA	NA	NA	NA	NA
VF_VS_472	19554	44	1	0	No	NA	NA	NA	NA	NA	NA	NA	NA
VF_VS_473	19540	25	0	0	No	NA	NA	NA	NA	NA	NA	NA	NA
VF_VS_474	19528	28	5	0	No	NA	NA	NA	NA	NA	NA	NA	NA
VF_VS_475	19487	30	6	0	No	NA	NA	NA	NA	NA	NA	NA	NA
VF_VS_476	19485	21	7	0	No	NA	NA	NA	NA	NA	NA	NA	NA
VF_VS_477	19473	29	7	0	No	NA	NA	NA	NA	NA	NA	NA	NA
VF_VS_478	19468	18	10	0	No	NA	NA	NA	NA	NA	NA	NA	NA
VF_VS_479	19458	15	11	0	No	NA	NA	NA	NA	NA	NA	NA	NA
VF_VS_480	19445	16	7	0	No	NA	NA	NA	NA	NA	NA	NA	NA
VF_VS_481	19440	14	0	0	No	NA	NA	NA	NA	NA	NA	NA	NA
VF_VS_482	19394	19	5	1	No	NA	NA	NA	NA	NA	NA	NA	NA
VF_VS_483	19391	25	17	0	No	NA	NA	NA	NA	NA	NA	NA	NA
VF_VS_484	19385	28	2	0	No	NA	NA	NA	NA	NA	NA	NA	NA
VF_VS_485	19309	25	1	0	No	NA	NA	NA	NA	NA	NA	NA	NA
VF_VS_486	19303	35	6	1	No	NA	NA	NA	NA	NA	NA	NA	NA
VF_VS_487	19301	29	11	0	No	NA	NA	NA	NA	NA	NA	NA	NA
VF_VS_488	19288	19	3	0	No	NA	NA	NA	NA	NA	NA	NA	NA
VF_VS_489	19260	30	3	2	No	NA	NA	NA	NA	NA	NA	NA	NA
VF_VS_490	19233	22	5	0	No	NA	NA	NA	NA	NA	NA	NA	NA
VF_VS_491	19225	24	13	1	No	NA	NA	NA	NA	NA	NA	NA	NA
VF_VS_492	19186	26	3	3	No	NA	NA	NA	NA	NA	NA	NA	NA
VF_VS_493	19185	40	2	0	No	NA	NA	NA	NA	NA	NA	NA	NA
VF_VS_494	19185	13	0	5	No	NA	NA	NA	NA	NA	NA	NA	NA
VF_VS_495	19183	13	2	0	No	NA	NA	NA	NA	NA	NA	NA	NA
VF_VS_496	19181	6	5	0	No	NA	NA	NA	NA	NA	NA	NA	NA
VF_VS_497	19165	16	0	8	No	NA	NA	NA	NA	NA	NA	NA	NA
VF_VS_498	19152	15	0	7	No	NA	NA	NA	NA	NA	NA	NA	NA
VF_VS_499	19146	10	6	0	No	NA	NA	NA	NA	NA	NA	NA	NA
VF_VS_500	19113	19	5	0	No	NA	NA	NA	NA	NA	NA	NA	NA
VF_VS_501	19109	20	5	1	No	NA	NA	NA	NA	NA	NA	NA	NA
VF_VS_502	19053	21	4	1	No	NA	NA	NA	NA	NA	NA	NA	NA
VF_VS_503	19052	23	2	1	No	NA	NA	NA	NA	NA	NA	NA	NA
VF_VS_504	19031	16	1	0	No	NA	NA	NA	NA	NA	NA	NA	NA
VF_VS_505	19021	17	2	1	No	NA	NA	NA	NA	NA	NA	NA	NA
VF_VS_506	18988	31	6	1	No	NA	NA	NA	NA	NA	NA	NA	NA
VF_VS_507	18945	23	2	0	No	NA	NA	NA	NA	NA	NA	NA	NA
VF_VS_508	18911	16	8	0	No	NA	NA	NA	NA	NA	NA	NA	NA
VF_VS_509	18904	32	7	1	No	NA	NA	NA	NA	NA	NA	NA	NA
VF_VS_510	18849	27	12	0	No	NA	NA	NA	NA	NA	NA	NA	NA
VF_VS_511	18833	24	1	6	No	NA	NA	NA	NA	NA	NA	NA	NA
VF_VS_512	18825	12	0	6	No	NA	NA	NA	NA	NA	NA	NA	NA
VF_VS_513	18824	11	0	7	No	NA	NA	NA	NA	NA	NA	NA	NA
VF_VS_514	18818	14	3	0	No	NA	NA	NA	NA	NA	NA	NA	NA
VF_VS_515	18805	5	0	0	No	NA	NA	NA	NA	NA	NA	NA	NA
VF_VS_516	18799	20	4	0	No	NA	NA	NA	NA	NA	NA	NA	NA
VF_VS_517	18794	17	9	0	No	NA	NA	NA	NA	NA	NA	NA	NA
VF_VS_518	18735	19	2	1	No	NA	NA	NA	NA	NA	NA	NA	NA
VF_VS_519	18727	23	2	0	No	NA	NA	NA	NA	NA	NA	NA	NA
VF_VS_520	18705	7	0	2	No	NA	NA	NA	NA	NA	NA	NA	NA
VF_VS_521	18692	20	16	0	No	NA	NA	NA	NA	NA	NA	NA	NA
VF_VS_522	18689	16	1	0	No	NA	NA	NA	NA	NA	NA	NA	NA
VF_VS_523	18650	39	3	1	No	NA	NA	NA	NA	NA	NA	NA	NA
VF_VS_524	18644	16	0	6	No	NA	NA	NA	NA	NA	NA	NA	NA
VF_VS_525	18643	22	7	1	No	NA	NA	NA	NA	NA	NA	NA	NA
VF_VS_526	18632	17	5	0	No	NA	NA	NA	NA	NA	NA	NA	NA
VF_VS_527	18584	25	16	0	No	NA	NA	NA	NA	NA	NA	NA	NA
VF_VS_528	18571	31	0	1	No	NA	NA	NA	NA	NA	NA	NA	NA
VF_VS_529	18569	16	1	0	No	NA	NA	NA	NA	NA	NA	NA	NA
VF_VS_530	18487	21	0	4	No	NA	NA	NA	NA	NA	NA	NA	NA
VF_VS_531	18460	18	0	15	No	NA	NA	NA	NA	NA	NA	NA	NA
VF_VS_532	18402	24	8	0	No	NA	NA	NA	NA	NA	NA	NA	NA
VF_VS_533	18399	20	3	1	No	NA	NA	NA	NA	NA	NA	NA	NA
VF_VS_534	18397	13	1	0	No	NA	NA	NA	NA	NA	NA	NA	NA
VF_VS_535	18386	29	6	0	No	NA	NA	NA	NA	NA	NA	NA	NA
VF_VS_536	18319	19	9	0	No	NA	NA	NA	NA	NA	NA	NA	NA
VF_VS_537	18319	43	3	0	No	NA	NA	NA	NA	NA	NA	NA	NA
VF_VS_538	18307	27	6	0	No	NA	NA	NA	NA	NA	NA	NA	NA
VF_VS_539	18299	21	2	5	No	NA	NA	NA	NA	NA	NA	NA	NA
VF_VS_540	18294	21	4	0	No	NA	NA	NA	NA	NA	NA	NA	NA
VF_VS_541	18272	23	8	0	No	NA	NA	NA	NA	NA	NA	NA	NA
VF_VS_542	18214	42	3	0	No	NA	NA	NA	NA	NA	NA	NA	NA
VF_VS_543	18188	25	2	0	No	NA	NA	NA	NA	NA	NA	NA	NA
VF_VS_544	18185	23	3	0	No	NA	NA	NA	NA	NA	NA	NA	NA
VF_VS_545	18179	14	0	1	No	NA	NA	NA	NA	NA	NA	NA	NA
VF_VS_546	18153	34	1	1	No	NA	NA	NA	NA	NA	NA	NA	NA
VF_VS_547	18137	28	5	0	No	NA	NA	NA	NA	NA	NA	NA	NA
VF_VS_548	18127	28	8	1	No	NA	NA	NA	NA	NA	NA	NA	NA
VF_VS_549	18118	21	4	0	No	NA	NA	NA	NA	NA	NA	NA	NA
VF_VS_550	18116	18	0	9	No	NA	NA	NA	NA	NA	NA	NA	NA
VF_VS_551	18060	19	0	5	No	NA	NA	NA	NA	NA	NA	NA	NA
VF_VS_552	18043	17	2	0	No	NA	NA	NA	NA	NA	NA	NA	NA
VF_VS_553	18030	9	0	0	No	NA	NA	NA	NA	NA	NA	NA	NA
VF_VS_554	18027	21	7	0	No	NA	NA	NA	NA	NA	NA	NA	NA
VF_VS_555	18017	14	3	1	No	NA	NA	NA	NA	NA	NA	NA	NA
VF_VS_556	18007	32	9	0	No	NA	NA	NA	NA	NA	NA	NA	NA
VF_VS_557	18004	19	3	1	No	NA	NA	NA	NA	NA	NA	NA	NA
VF_VS_558	17980	23	4	0	No	NA	NA	NA	NA	NA	NA	NA	NA
VF_VS_559	17979	31	4	0	No	NA	NA	NA	NA	NA	NA	NA	NA
VF_VS_560	17973	14	0	9	No	NA	NA	NA	NA	NA	NA	NA	NA
VF_VS_561	17922	42	2	1	No	NA	NA	NA	NA	NA	NA	NA	NA
VF_VS_562	17897	16	0	0	No	NA	NA	NA	NA	NA	NA	NA	NA
VF_VS_563	17886	18	3	0	No	NA	NA	NA	NA	NA	NA	NA	NA
VF_VS_564	17880	20	6	0	No	NA	NA	NA	NA	NA	NA	NA	NA
VF_VS_565	17833	16	4	0	No	NA	NA	NA	NA	NA	NA	NA	NA
VF_VS_566	17819	13	1	0	No	NA	NA	NA	NA	NA	NA	NA	NA
VF_VS_567	17806	13	0	2	No	NA	NA	NA	NA	NA	NA	NA	NA
VF_VS_568	17785	12	0	0	No	NA	NA	NA	NA	NA	NA	NA	NA
VF_VS_569	17779	13	0	9	No	NA	NA	NA	NA	NA	NA	NA	NA
VF_VS_570	17761	20	8	0	No	NA	NA	NA	NA	NA	NA	NA	NA
VF_VS_571	17740	21	1	0	No	NA	NA	NA	NA	NA	NA	NA	NA
VF_VS_572	17729	13	0	3	No	NA	NA	NA	NA	NA	NA	NA	NA
VF_VS_573	17718	18	0	12	No	NA	NA	NA	NA	NA	NA	NA	NA
VF_VS_574	17716	7	0	0	No	NA	NA	NA	NA	NA	NA	NA	NA
VF_VS_575	17706	22	3	1	No	NA	NA	NA	NA	NA	NA	NA	NA
VF_VS_576	17628	5	4	0	No	NA	NA	NA	NA	NA	NA	NA	NA
VF_VS_577	17592	23	7	0	No	NA	NA	NA	NA	NA	NA	NA	NA
VF_VS_578	17565	3	0	1	No	NA	NA	NA	NA	NA	NA	NA	NA
VF_VS_579	17547	22	8	0	No	NA	NA	NA	NA	NA	NA	NA	NA
VF_VS_580	17529	19	8	0	No	NA	NA	NA	NA	NA	NA	NA	NA
VF_VS_581	17522	26	2	3	No	NA	NA	NA	NA	NA	NA	NA	NA
VF_VS_582	17512	22	0	11	No	NA	NA	NA	NA	NA	NA	NA	NA
VF_VS_583	17510	21	3	0	No	NA	NA	NA	NA	NA	NA	NA	NA
VF_VS_584	17491	22	4	0	No	NA	NA	NA	NA	NA	NA	NA	NA
VF_VS_585	17486	29	13	0	No	NA	NA	NA	NA	NA	NA	NA	NA
VF_VS_586	17475	16	7	1	No	NA	NA	NA	NA	NA	NA	NA	NA
VF_VS_587	17452	15	0	14	No	NA	NA	NA	NA	NA	NA	NA	NA
VF_VS_588	17451	9	1	1	Yes	7278	10173	host,viral	101737278	1-10173,10174-17451	1-3,4-9	0,1	1,0
VF_VS_589	17436	7	0	4	No	NA	NA	NA	NA	NA	NA	NA	NA
VF_VS_590	17423	19	0	0	No	NA	NA	NA	NA	NA	NA	NA	NA
VF_VS_591	17419	16	3	0	No	NA	NA	NA	NA	NA	NA	NA	NA
VF_VS_592	17379	19	0	9	No	NA	NA	NA	NA	NA	NA	NA	NA
VF_VS_593	17374	17	4	0	No	NA	NA	NA	NA	NA	NA	NA	NA
VF_VS_594	17359	21	10	2	Yes	13516	3843	host,viral	384313516	1-3843,3844-17359	1-5,6-21	0,10	2,0
VF_VS_595	17344	14	9	0	No	NA	NA	NA	NA	NA	NA	NA	NA
VF_VS_596	17322	14	0	9	No	NA	NA	NA	NA	NA	NA	NA	NA
VF_VS_597	17292	20	3	0	No	NA	NA	NA	NA	NA	NA	NA	NA
VF_VS_598	17284	26	9	0	No	NA	NA	NA	NA	NA	NA	NA	NA
VF_VS_599	17277	9	0	6	No	NA	NA	NA	NA	NA	NA	NA	NA
VF_VS_600	17217	18	3	0	No	NA	NA	NA	NA	NA	NA	NA	NA
VF_VS_601	17214	19	0	15	No	NA	NA	NA	NA	NA	NA	NA	NA
VF_VS_602	17209	2	0	2	No	NA	NA	NA	NA	NA	NA	NA	NA
VF_VS_603	17197	22	3	0	No	NA	NA	NA	NA	NA	NA	NA	NA
VF_VS_604	17194	33	10	0	No	NA	NA	NA	NA	NA	NA	NA	NA
VF_VS_605	17178	12	4	0	No	NA	NA	NA	NA	NA	NA	NA	NA
VF_VS_606	17156	20	2	0	No	NA	NA	NA	NA	NA	NA	NA	NA
VF_VS_607	17148	15	0	12	No	NA	NA	NA	NA	NA	NA	NA	NA
VF_VS_608	17110	26	3	1	No	NA	NA	NA	NA	NA	NA	NA	NA
VF_VS_609	17092	14	1	2	No	NA	NA	NA	NA	NA	NA	NA	NA
VF_VS_610	17087	7	1	0	No	NA	NA	NA	NA	NA	NA	NA	NA
VF_VS_611	17079	13	7	0	No	NA	NA	NA	NA	NA	NA	NA	NA
VF_VS_612	17049	11	2	0	No	NA	NA	NA	NA	NA	NA	NA	NA
VF_VS_613	17004	13	0	2	No	NA	NA	NA	NA	NA	NA	NA	NA
VF_VS_614	16994	17	0	4	No	NA	NA	NA	NA	NA	NA	NA	NA
VF_VS_615	16975	25	10	0	No	NA	NA	NA	NA	NA	NA	NA	NA
VF_VS_616	16927	32	2	0	No	NA	NA	NA	NA	NA	NA	NA	NA
VF_VS_617	16927	30	0	0	No	NA	NA	NA	NA	NA	NA	NA	NA
VF_VS_618	16927	11	4	0	No	NA	NA	NA	NA	NA	NA	NA	NA
VF_VS_619	16923	18	1	0	No	NA	NA	NA	NA	NA	NA	NA	NA
VF_VS_620	16885	21	9	0	No	NA	NA	NA	NA	NA	NA	NA	NA
VF_VS_621	16880	21	2	3	No	NA	NA	NA	NA	NA	NA	NA	NA
VF_VS_622	16877	19	6	0	No	NA	NA	NA	NA	NA	NA	NA	NA
VF_VS_623	16877	25	3	0	No	NA	NA	NA	NA	NA	NA	NA	NA
VF_VS_624	16865	14	5	0	No	NA	NA	NA	NA	NA	NA	NA	NA
VF_VS_625	16856	5	3	0	No	NA	NA	NA	NA	NA	NA	NA	NA
VF_VS_626	16820	19	5	0	No	NA	NA	NA	NA	NA	NA	NA	NA
VF_VS_627	16812	8	0	6	No	NA	NA	NA	NA	NA	NA	NA	NA
VF_VS_628	16798	26	3	0	No	NA	NA	NA	NA	NA	NA	NA	NA
VF_VS_629	16757	7	0	7	No	NA	NA	NA	NA	NA	NA	NA	NA
VF_VS_630	16728	26	1	0	No	NA	NA	NA	NA	NA	NA	NA	NA
VF_VS_631	16725	20	1	0	No	NA	NA	NA	NA	NA	NA	NA	NA
VF_VS_632	16718	15	0	0	No	NA	NA	NA	NA	NA	NA	NA	NA
VF_VS_633	16709	16	0	3	No	NA	NA	NA	NA	NA	NA	NA	NA
VF_VS_634	16676	23	8	2	No	NA	NA	NA	NA	NA	NA	NA	NA
VF_VS_635	16651	20	2	0	No	NA	NA	NA	NA	NA	NA	NA	NA
VF_VS_636	16643	20	8	0	No	NA	NA	NA	NA	NA	NA	NA	NA
VF_VS_637	16642	19	5	0	No	NA	NA	NA	NA	NA	NA	NA	NA
VF_VS_638	16639	31	9	1	No	NA	NA	NA	NA	NA	NA	NA	NA
VF_VS_639	16629	23	3	0	No	NA	NA	NA	NA	NA	NA	NA	NA
VF_VS_640	16628	12	4	0	No	NA	NA	NA	NA	NA	NA	NA	NA
VF_VS_641	16627	16	2	1	No	NA	NA	NA	NA	NA	NA	NA	NA
VF_VS_642	16605	22	6	1	No	NA	NA	NA	NA	NA	NA	NA	NA
VF_VS_643	16600	15	3	0	No	NA	NA	NA	NA	NA	NA	NA	NA
VF_VS_644	16577	21	7	0	No	NA	NA	NA	NA	NA	NA	NA	NA
VF_VS_645	16556	13	1	8	No	NA	NA	NA	NA	NA	NA	NA	NA
VF_VS_646	16554	24	0	1	No	NA	NA	NA	NA	NA	NA	NA	NA
VF_VS_647	16554	14	0	6	No	NA	NA	NA	NA	NA	NA	NA	NA
VF_VS_648	16512	16	0	0	No	NA	NA	NA	NA	NA	NA	NA	NA
VF_VS_649	16509	15	0	3	No	NA	NA	NA	NA	NA	NA	NA	NA
VF_VS_650	16495	7	0	5	No	NA	NA	NA	NA	NA	NA	NA	NA
VF_VS_651	16495	24	5	0	No	NA	NA	NA	NA	NA	NA	NA	NA
VF_VS_652	16493	14	0	1	No	NA	NA	NA	NA	NA	NA	NA	NA
VF_VS_653	16491	17	1	0	No	NA	NA	NA	NA	NA	NA	NA	NA
VF_VS_654	16466	27	8	0	No	NA	NA	NA	NA	NA	NA	NA	NA
VF_VS_655	16464	16	0	0	No	NA	NA	NA	NA	NA	NA	NA	NA
VF_VS_656	16464	20	2	1	No	NA	NA	NA	NA	NA	NA	NA	NA
VF_VS_657	16461	16	0	12	No	NA	NA	NA	NA	NA	NA	NA	NA
VF_VS_658	16457	15	0	7	No	NA	NA	NA	NA	NA	NA	NA	NA
VF_VS_659	16432	15	0	6	No	NA	NA	NA	NA	NA	NA	NA	NA
VF_VS_660	16424	28	2	0	No	NA	NA	NA	NA	NA	NA	NA	NA
VF_VS_661	16408	20	4	0	No	NA	NA	NA	NA	NA	NA	NA	NA
VF_VS_662	16374	12	4	0	No	NA	NA	NA	NA	NA	NA	NA	NA
VF_VS_663	16357	17	4	0	No	NA	NA	NA	NA	NA	NA	NA	NA
VF_VS_664	16347	13	0	6	No	NA	NA	NA	NA	NA	NA	NA	NA
VF_VS_665	16342	21	0	11	No	NA	NA	NA	NA	NA	NA	NA	NA
VF_VS_666	16318	24	1	1	No	NA	NA	NA	NA	NA	NA	NA	NA
VF_VS_667	16314	22	3	2	No	NA	NA	NA	NA	NA	NA	NA	NA
VF_VS_668	16311	22	8	1	No	NA	NA	NA	NA	NA	NA	NA	NA
VF_VS_669	16280	6	6	0	No	NA	NA	NA	NA	NA	NA	NA	NA
VF_VS_670	16257	12	0	5	No	NA	NA	NA	NA	NA	NA	NA	NA
VF_VS_671	16242	25	4	0	No	NA	NA	NA	NA	NA	NA	NA	NA
VF_VS_672	16240	28	3	0	No	NA	NA	NA	NA	NA	NA	NA	NA
VF_VS_673	16231	9	0	7	No	NA	NA	NA	NA	NA	NA	NA	NA
VF_VS_674	16203	18	3	0	No	NA	NA	NA	NA	NA	NA	NA	NA
VF_VS_675	16177	19	6	0	No	NA	NA	NA	NA	NA	NA	NA	NA
VF_VS_676	16157	19	0	0	No	NA	NA	NA	NA	NA	NA	NA	NA
VF_VS_677	16152	21	2	0	No	NA	NA	NA	NA	NA	NA	NA	NA
VF_VS_678	16135	21	12	0	No	NA	NA	NA	NA	NA	NA	NA	NA
VF_VS_679	16126	9	0	4	No	NA	NA	NA	NA	NA	NA	NA	NA
VF_VS_680	16118	25	3	0	No	NA	NA	NA	NA	NA	NA	NA	NA
VF_VS_681	16116	8	0	6	No	NA	NA	NA	NA	NA	NA	NA	NA
VF_VS_682	16113	18	2	0	No	NA	NA	NA	NA	NA	NA	NA	NA
VF_VS_683	16113	19	1	0	No	NA	NA	NA	NA	NA	NA	NA	NA
VF_VS_684	16082	15	3	0	No	NA	NA	NA	NA	NA	NA	NA	NA
VF_VS_685	16067	25	2	0	No	NA	NA	NA	NA	NA	NA	NA	NA
VF_VS_686	16049	6	0	4	No	NA	NA	NA	NA	NA	NA	NA	NA
VF_VS_687	16047	23	0	0	No	NA	NA	NA	NA	NA	NA	NA	NA
VF_VS_688	16035	19	0	13	No	NA	NA	NA	NA	NA	NA	NA	NA
VF_VS_689	16033	29	6	0	No	NA	NA	NA	NA	NA	NA	NA	NA
VF_VS_690	16019	30	3	0	No	NA	NA	NA	NA	NA	NA	NA	NA
VF_VS_691	16018	26	0	3	No	NA	NA	NA	NA	NA	NA	NA	NA
VF_VS_692	16017	38	4	0	No	NA	NA	NA	NA	NA	NA	NA	NA
VF_VS_693	16005	13	3	0	No	NA	NA	NA	NA	NA	NA	NA	NA
VF_VS_694	15997	8	0	3	No	NA	NA	NA	NA	NA	NA	NA	NA
VF_VS_695	15988	19	1	0	No	NA	NA	NA	NA	NA	NA	NA	NA
VF_VS_696	15957	9	0	2	No	NA	NA	NA	NA	NA	NA	NA	NA
VF_VS_697	15955	15	3	0	No	NA	NA	NA	NA	NA	NA	NA	NA
VF_VS_698	15955	14	4	0	No	NA	NA	NA	NA	NA	NA	NA	NA
VF_VS_699	15955	14	0	9	No	NA	NA	NA	NA	NA	NA	NA	NA
VF_VS_700	15955	31	2	1	No	NA	NA	NA	NA	NA	NA	NA	NA
VF_VS_701	15930	21	2	0	No	NA	NA	NA	NA	NA	NA	NA	NA
VF_VS_702	15929	11	0	9	No	NA	NA	NA	NA	NA	NA	NA	NA
VF_VS_703	15917	9	0	1	No	NA	NA	NA	NA	NA	NA	NA	NA
VF_VS_704	15885	22	10	1	No	NA	NA	NA	NA	NA	NA	NA	NA
VF_VS_705	15881	14	0	0	No	NA	NA	NA	NA	NA	NA	NA	NA
VF_VS_706	15872	19	3	0	No	NA	NA	NA	NA	NA	NA	NA	NA
VF_VS_707	15868	13	8	0	No	NA	NA	NA	NA	NA	NA	NA	NA
VF_VS_708	15867	17	6	0	No	NA	NA	NA	NA	NA	NA	NA	NA
VF_VS_709	15865	7	1	0	No	NA	NA	NA	NA	NA	NA	NA	NA
VF_VS_710	15862	17	1	0	No	NA	NA	NA	NA	NA	NA	NA	NA
VF_VS_711	15812	15	10	0	No	NA	NA	NA	NA	NA	NA	NA	NA
VF_VS_712	15801	25	2	0	No	NA	NA	NA	NA	NA	NA	NA	NA
VF_VS_713	15790	22	11	0	No	NA	NA	NA	NA	NA	NA	NA	NA
VF_VS_714	15756	13	0	0	No	NA	NA	NA	NA	NA	NA	NA	NA
VF_VS_715	15752	17	2	0	No	NA	NA	NA	NA	NA	NA	NA	NA
VF_VS_716	15749	17	0	0	No	NA	NA	NA	NA	NA	NA	NA	NA
VF_VS_717	15741	13	0	9	No	NA	NA	NA	NA	NA	NA	NA	NA
VF_VS_718	15735	8	0	2	No	NA	NA	NA	NA	NA	NA	NA	NA
VF_VS_719	15726	37	2	0	No	NA	NA	NA	NA	NA	NA	NA	NA
VF_VS_720	15721	24	1	1	No	NA	NA	NA	NA	NA	NA	NA	NA
VF_VS_721	15710	11	0	7	No	NA	NA	NA	NA	NA	NA	NA	NA
VF_VS_722	15697	27	1	3	No	NA	NA	NA	NA	NA	NA	NA	NA
VF_VS_723	15688	15	3	0	No	NA	NA	NA	NA	NA	NA	NA	NA
VF_VS_724	15664	23	2	0	No	NA	NA	NA	NA	NA	NA	NA	NA
VF_VS_725	15645	15	0	6	No	NA	NA	NA	NA	NA	NA	NA	NA
VF_VS_726	15643	20	4	0	No	NA	NA	NA	NA	NA	NA	NA	NA
VF_VS_727	15639	27	2	4	No	NA	NA	NA	NA	NA	NA	NA	NA
VF_VS_728	15632	17	5	0	No	NA	NA	NA	NA	NA	NA	NA	NA
VF_VS_729	15621	7	1	0	No	NA	NA	NA	NA	NA	NA	NA	NA
VF_VS_730	15617	19	1	2	No	NA	NA	NA	NA	NA	NA	NA	NA
VF_VS_731	15616	11	0	5	No	NA	NA	NA	NA	NA	NA	NA	NA
VF_VS_732	15612	31	2	0	No	NA	NA	NA	NA	NA	NA	NA	NA
VF_VS_733	15600	14	4	0	No	NA	NA	NA	NA	NA	NA	NA	NA
VF_VS_734	15574	12	0	10	No	NA	NA	NA	NA	NA	NA	NA	NA
VF_VS_735	15570	8	0	1	No	NA	NA	NA	NA	NA	NA	NA	NA
VF_VS_736	15558	14	5	2	Yes	8240	7318	host,viral	73188240	1-7318,7319-15558	1-6,7-14	1,4	2,0
VF_VS_737	15548	29	5	0	No	NA	NA	NA	NA	NA	NA	NA	NA
VF_VS_738	15546	14	0	1	No	NA	NA	NA	NA	NA	NA	NA	NA
VF_VS_739	15542	17	5	0	No	NA	NA	NA	NA	NA	NA	NA	NA
VF_VS_740	15538	22	10	0	No	NA	NA	NA	NA	NA	NA	NA	NA
VF_VS_741	15512	12	0	0	No	NA	NA	NA	NA	NA	NA	NA	NA
VF_VS_742	15507	13	0	7	No	NA	NA	NA	NA	NA	NA	NA	NA
VF_VS_743	15496	32	2	0	No	NA	NA	NA	NA	NA	NA	NA	NA
VF_VS_744	15476	19	3	0	No	NA	NA	NA	NA	NA	NA	NA	NA
VF_VS_745	15472	15	7	0	No	NA	NA	NA	NA	NA	NA	NA	NA
VF_VS_746	15458	17	0	7	No	NA	NA	NA	NA	NA	NA	NA	NA
VF_VS_747	15456	19	4	0	No	NA	NA	NA	NA	NA	NA	NA	NA
VF_VS_748	15448	22	5	0	No	NA	NA	NA	NA	NA	NA	NA	NA
VF_VS_749	15448	22	2	1	No	NA	NA	NA	NA	NA	NA	NA	NA
VF_VS_750	15446	13	3	2	Yes	9234	6212	host,viral	62129234	1-6212,6213-15446	1-4,5-13	1,2	2,0
VF_VS_751	15444	24	2	0	No	NA	NA	NA	NA	NA	NA	NA	NA
VF_VS_752	15443	19	2	3	Yes	11908	3535	host,viral	353511908	1-3535,3536-15443	1-5,6-19	0,2	2,1
VF_VS_753	15441	24	12	1	No	NA	NA	NA	NA	NA	NA	NA	NA
VF_VS_754	15425	16	9	1	No	NA	NA	NA	NA	NA	NA	NA	NA
VF_VS_755	15405	14	3	1	No	NA	NA	NA	NA	NA	NA	NA	NA
VF_VS_756	15403	16	0	3	No	NA	NA	NA	NA	NA	NA	NA	NA
VF_VS_757	15393	7	2	0	No	NA	NA	NA	NA	NA	NA	NA	NA
VF_VS_758	15367	12	0	3	No	NA	NA	NA	NA	NA	NA	NA	NA
VF_VS_759	15357	31	2	1	No	NA	NA	NA	NA	NA	NA	NA	NA
VF_VS_760	15354	19	4	1	No	NA	NA	NA	NA	NA	NA	NA	NA
VF_VS_761	15343	22	1	0	No	NA	NA	NA	NA	NA	NA	NA	NA
VF_VS_762	15341	19	2	1	No	NA	NA	NA	NA	NA	NA	NA	NA
VF_VS_763	15327	22	1	0	No	NA	NA	NA	NA	NA	NA	NA	NA
VF_VS_764	15325	20	4	0	No	NA	NA	NA	NA	NA	NA	NA	NA
VF_VS_765	15323	31	4	0	No	NA	NA	NA	NA	NA	NA	NA	NA
VF_VS_766	15312	12	0	7	No	NA	NA	NA	NA	NA	NA	NA	NA
VF_VS_767	15302	9	2	0	No	NA	NA	NA	NA	NA	NA	NA	NA
VF_VS_768	15300	31	8	0	No	NA	NA	NA	NA	NA	NA	NA	NA
VF_VS_769	15278	22	1	0	No	NA	NA	NA	NA	NA	NA	NA	NA
VF_VS_770	15268	10	2	0	No	NA	NA	NA	NA	NA	NA	NA	NA
VF_VS_771	15231	19	4	0	No	NA	NA	NA	NA	NA	NA	NA	NA
VF_VS_772	15229	30	5	0	No	NA	NA	NA	NA	NA	NA	NA	NA
VF_VS_773	15226	15	0	2	No	NA	NA	NA	NA	NA	NA	NA	NA
VF_VS_774	15224	15	0	7	No	NA	NA	NA	NA	NA	NA	NA	NA
VF_VS_775	15222	18	0	6	No	NA	NA	NA	NA	NA	NA	NA	NA
VF_VS_776	15204	19	0	0	No	NA	NA	NA	NA	NA	NA	NA	NA
VF_VS_777	15203	18	2	0	No	NA	NA	NA	NA	NA	NA	NA	NA
VF_VS_778	15201	18	8	0	No	NA	NA	NA	NA	NA	NA	NA	NA
VF_VS_779	15198	26	0	0	No	NA	NA	NA	NA	NA	NA	NA	NA
VF_VS_780	15166	20	0	13	No	NA	NA	NA	NA	NA	NA	NA	NA
VF_VS_781	15158	23	14	0	No	NA	NA	NA	NA	NA	NA	NA	NA
VF_VS_782	15157	10	0	8	No	NA	NA	NA	NA	NA	NA	NA	NA
VF_VS_783	15154	8	1	2	Yes	4306	10848	host,viral	108484306	1-10848,10849-15154	1-6,7-8	0,1	2,0
VF_VS_784	15154	15	0	11	No	NA	NA	NA	NA	NA	NA	NA	NA
VF_VS_785	15153	13	2	4	Yes	4422	10731	viral,host	442210731	1-4422,4423-15153	1-4,5-13	2,0	0,4
VF_VS_786	15150	26	5	1	No	NA	NA	NA	NA	NA	NA	NA	NA
VF_VS_787	15130	31	2	1	No	NA	NA	NA	NA	NA	NA	NA	NA
VF_VS_788	15120	17	0	3	No	NA	NA	NA	NA	NA	NA	NA	NA
VF_VS_789	15119	12	0	5	No	NA	NA	NA	NA	NA	NA	NA	NA
VF_VS_790	15117	34	4	0	No	NA	NA	NA	NA	NA	NA	NA	NA
VF_VS_791	15114	13	2	0	No	NA	NA	NA	NA	NA	NA	NA	NA
VF_VS_792	15114	14	0	4	No	NA	NA	NA	NA	NA	NA	NA	NA
VF_VS_793	15111	15	3	0	No	NA	NA	NA	NA	NA	NA	NA	NA
VF_VS_794	15102	8	0	0	No	NA	NA	NA	NA	NA	NA	NA	NA
VF_VS_795	15080	22	1	1	No	NA	NA	NA	NA	NA	NA	NA	NA
VF_VS_796	15070	18	9	0	No	NA	NA	NA	NA	NA	NA	NA	NA
VF_VS_797	15067	16	4	0	No	NA	NA	NA	NA	NA	NA	NA	NA
VF_VS_798	15066	14	0	0	No	NA	NA	NA	NA	NA	NA	NA	NA
VF_VS_799	15065	17	3	1	No	NA	NA	NA	NA	NA	NA	NA	NA
VF_VS_800	15050	25	0	1	No	NA	NA	NA	NA	NA	NA	NA	NA
VF_VS_801	15026	14	0	5	No	NA	NA	NA	NA	NA	NA	NA	NA
VF_VS_802	14997	20	3	0	No	NA	NA	NA	NA	NA	NA	NA	NA
VF_VS_803	14997	20	7	0	No	NA	NA	NA	NA	NA	NA	NA	NA
VF_VS_804	14995	22	4	0	No	NA	NA	NA	NA	NA	NA	NA	NA
VF_VS_805	14994	18	0	7	No	NA	NA	NA	NA	NA	NA	NA	NA
VF_VS_806	14973	10	1	0	No	NA	NA	NA	NA	NA	NA	NA	NA
VF_VS_807	14949	28	0	0	No	NA	NA	NA	NA	NA	NA	NA	NA
VF_VS_808	14930	21	6	0	No	NA	NA	NA	NA	NA	NA	NA	NA
VF_VS_809	14920	13	0	12	No	NA	NA	NA	NA	NA	NA	NA	NA
VF_VS_810	14919	14	5	0	No	NA	NA	NA	NA	NA	NA	NA	NA
VF_VS_811	14902	12	0	7	No	NA	NA	NA	NA	NA	NA	NA	NA
VF_VS_812	14902	16	0	0	No	NA	NA	NA	NA	NA	NA	NA	NA
VF_VS_813	14871	16	1	2	No	NA	NA	NA	NA	NA	NA	NA	NA
VF_VS_814	14867	20	3	1	No	NA	NA	NA	NA	NA	NA	NA	NA
VF_VS_815	14850	15	0	5	No	NA	NA	NA	NA	NA	NA	NA	NA
VF_VS_816	14845	19	1	3	No	NA	NA	NA	NA	NA	NA	NA	NA
VF_VS_817	14828	23	1	0	No	NA	NA	NA	NA	NA	NA	NA	NA
VF_VS_818	14826	10	0	6	No	NA	NA	NA	NA	NA	NA	NA	NA
VF_VS_819	14817	25	5	0	No	NA	NA	NA	NA	NA	NA	NA	NA
VF_VS_820	14804	10	0	8	No	NA	NA	NA	NA	NA	NA	NA	NA
VF_VS_821	14796	6	0	1	No	NA	NA	NA	NA	NA	NA	NA	NA
VF_VS_822	14793	10	0	5	No	NA	NA	NA	NA	NA	NA	NA	NA
VF_VS_823	14768	18	4	0	No	NA	NA	NA	NA	NA	NA	NA	NA
VF_VS_824	14761	10	0	7	No	NA	NA	NA	NA	NA	NA	NA	NA
VF_VS_825	14760	19	1	2	No	NA	NA	NA	NA	NA	NA	NA	NA
VF_VS_826	14754	21	4	0	No	NA	NA	NA	NA	NA	NA	NA	NA
VF_VS_827	14753	17	3	0	No	NA	NA	NA	NA	NA	NA	NA	NA
VF_VS_828	14750	18	4	0	No	NA	NA	NA	NA	NA	NA	NA	NA
VF_VS_829	14748	24	9	0	No	NA	NA	NA	NA	NA	NA	NA	NA
VF_VS_830	14747	10	0	7	No	NA	NA	NA	NA	NA	NA	NA	NA
VF_VS_831	14740	9	0	0	No	NA	NA	NA	NA	NA	NA	NA	NA
VF_VS_832	14726	14	2	0	No	NA	NA	NA	NA	NA	NA	NA	NA
VF_VS_833	14715	16	1	1	No	NA	NA	NA	NA	NA	NA	NA	NA
VF_VS_834	14691	19	3	4	Yes	5538	9153	host,viral	91535538	1-9153,9154-14691	1-13,14-19	0,3	2,2
VF_VS_835	14686	14	0	0	No	NA	NA	NA	NA	NA	NA	NA	NA
VF_VS_836	14684	20	1	1	No	NA	NA	NA	NA	NA	NA	NA	NA
VF_VS_837	14672	13	2	0	No	NA	NA	NA	NA	NA	NA	NA	NA
VF_VS_838	14667	20	1	0	No	NA	NA	NA	NA	NA	NA	NA	NA
VF_VS_839	14662	9	0	2	No	NA	NA	NA	NA	NA	NA	NA	NA
VF_VS_840	14651	1	0	1	No	NA	NA	NA	NA	NA	NA	NA	NA
VF_VS_841	14649	14	5	0	No	NA	NA	NA	NA	NA	NA	NA	NA
VF_VS_842	14624	35	1	0	No	NA	NA	NA	NA	NA	NA	NA	NA
VF_VS_843	14615	33	6	0	No	NA	NA	NA	NA	NA	NA	NA	NA
VF_VS_844	14603	17	2	0	No	NA	NA	NA	NA	NA	NA	NA	NA
VF_VS_845	14591	10	0	0	No	NA	NA	NA	NA	NA	NA	NA	NA
VF_VS_846	14588	9	0	4	No	NA	NA	NA	NA	NA	NA	NA	NA
VF_VS_847	14573	15	6	0	No	NA	NA	NA	NA	NA	NA	NA	NA
VF_VS_848	14572	14	0	9	No	NA	NA	NA	NA	NA	NA	NA	NA
VF_VS_849	14567	18	2	0	No	NA	NA	NA	NA	NA	NA	NA	NA
VF_VS_850	14564	12	0	12	No	NA	NA	NA	NA	NA	NA	NA	NA
VF_VS_851	14555	24	2	2	No	NA	NA	NA	NA	NA	NA	NA	NA
VF_VS_852	14552	38	0	0	No	NA	NA	NA	NA	NA	NA	NA	NA
VF_VS_853	14552	15	0	1	No	NA	NA	NA	NA	NA	NA	NA	NA
VF_VS_854	14543	43	6	0	No	NA	NA	NA	NA	NA	NA	NA	NA
VF_VS_855	14543	18	0	1	No	NA	NA	NA	NA	NA	NA	NA	NA
VF_VS_856	14539	8	0	5	No	NA	NA	NA	NA	NA	NA	NA	NA
VF_VS_857	14536	24	3	0	No	NA	NA	NA	NA	NA	NA	NA	NA
VF_VS_858	14524	21	3	0	No	NA	NA	NA	NA	NA	NA	NA	NA
VF_VS_859	14520	19	8	0	No	NA	NA	NA	NA	NA	NA	NA	NA
VF_VS_860	14495	12	0	0	No	NA	NA	NA	NA	NA	NA	NA	NA
VF_VS_861	14479	17	2	0	No	NA	NA	NA	NA	NA	NA	NA	NA
VF_VS_862	14478	19	2	0	No	NA	NA	NA	NA	NA	NA	NA	NA
VF_VS_863	14477	20	2	0	No	NA	NA	NA	NA	NA	NA	NA	NA
VF_VS_864	14472	16	12	0	No	NA	NA	NA	NA	NA	NA	NA	NA
VF_VS_865	14471	14	0	0	No	NA	NA	NA	NA	NA	NA	NA	NA
VF_VS_866	14461	11	0	1	No	NA	NA	NA	NA	NA	NA	NA	NA
VF_VS_867	14444	29	3	1	No	NA	NA	NA	NA	NA	NA	NA	NA
VF_VS_868	14438	15	1	0	No	NA	NA	NA	NA	NA	NA	NA	NA
VF_VS_869	14436	15	5	0	No	NA	NA	NA	NA	NA	NA	NA	NA
VF_VS_870	14429	11	10	0	No	NA	NA	NA	NA	NA	NA	NA	NA
VF_VS_871	14422	24	9	0	No	NA	NA	NA	NA	NA	NA	NA	NA
VF_VS_872	14421	10	1	0	No	NA	NA	NA	NA	NA	NA	NA	NA
VF_VS_873	14409	15	0	7	No	NA	NA	NA	NA	NA	NA	NA	NA
VF_VS_874	14407	17	3	0	No	NA	NA	NA	NA	NA	NA	NA	NA
VF_VS_875	14403	9	0	5	No	NA	NA	NA	NA	NA	NA	NA	NA
VF_VS_876	14374	12	5	0	No	NA	NA	NA	NA	NA	NA	NA	NA
VF_VS_877	14372	17	2	2	No	NA	NA	NA	NA	NA	NA	NA	NA
VF_VS_878	14357	13	0	3	No	NA	NA	NA	NA	NA	NA	NA	NA
VF_VS_879	14345	24	1	6	No	NA	NA	NA	NA	NA	NA	NA	NA
VF_VS_880	14340	19	1	0	No	NA	NA	NA	NA	NA	NA	NA	NA
VF_VS_881	14329	4	0	0	No	NA	NA	NA	NA	NA	NA	NA	NA
VF_VS_882	14326	11	0	2	No	NA	NA	NA	NA	NA	NA	NA	NA
VF_VS_883	14316	25	4	1	No	NA	NA	NA	NA	NA	NA	NA	NA
VF_VS_884	14310	35	4	0	No	NA	NA	NA	NA	NA	NA	NA	NA
VF_VS_885	14310	17	4	0	No	NA	NA	NA	NA	NA	NA	NA	NA
VF_VS_886	14310	17	9	0	No	NA	NA	NA	NA	NA	NA	NA	NA
VF_VS_887	14275	14	0	8	No	NA	NA	NA	NA	NA	NA	NA	NA
VF_VS_888	14269	15	3	0	No	NA	NA	NA	NA	NA	NA	NA	NA
VF_VS_889	14265	17	5	1	No	NA	NA	NA	NA	NA	NA	NA	NA
VF_VS_890	14259	14	4	0	No	NA	NA	NA	NA	NA	NA	NA	NA
VF_VS_891	14246	21	3	1	No	NA	NA	NA	NA	NA	NA	NA	NA
VF_VS_892	14233	12	2	0	No	NA	NA	NA	NA	NA	NA	NA	NA
VF_VS_893	14225	15	1	0	No	NA	NA	NA	NA	NA	NA	NA	NA
VF_VS_894	14220	11	0	5	No	NA	NA	NA	NA	NA	NA	NA	NA
VF_VS_895	14216	9	0	3	No	NA	NA	NA	NA	NA	NA	NA	NA
VF_VS_896	14207	18	10	0	No	NA	NA	NA	NA	NA	NA	NA	NA
VF_VS_897	14206	15	1	0	No	NA	NA	NA	NA	NA	NA	NA	NA
VF_VS_898	14204	22	1	0	No	NA	NA	NA	NA	NA	NA	NA	NA
VF_VS_899	14201	14	0	2	No	NA	NA	NA	NA	NA	NA	NA	NA
VF_VS_900	14201	3	0	0	No	NA	NA	NA	NA	NA	NA	NA	NA
VF_VS_901	14189	19	11	0	No	NA	NA	NA	NA	NA	NA	NA	NA
VF_VS_902	14162	11	0	0	No	NA	NA	NA	NA	NA	NA	NA	NA
VF_VS_903	14155	13	0	6	No	NA	NA	NA	NA	NA	NA	NA	NA
VF_VS_904	14146	10	0	4	No	NA	NA	NA	NA	NA	NA	NA	NA
VF_VS_905	14136	15	0	9	No	NA	NA	NA	NA	NA	NA	NA	NA
VF_VS_906	14127	11	0	1	No	NA	NA	NA	NA	NA	NA	NA	NA
VF_VS_907	14117	10	2	0	No	NA	NA	NA	NA	NA	NA	NA	NA
VF_VS_908	14113	16	1	0	No	NA	NA	NA	NA	NA	NA	NA	NA
VF_VS_909	14110	23	3	0	No	NA	NA	NA	NA	NA	NA	NA	NA
VF_VS_910	14109	25	0	20	No	NA	NA	NA	NA	NA	NA	NA	NA
VF_VS_911	14109	32	6	0	No	NA	NA	NA	NA	NA	NA	NA	NA
VF_VS_912	14102	26	1	0	No	NA	NA	NA	NA	NA	NA	NA	NA
VF_VS_913	14102	24	7	0	No	NA	NA	NA	NA	NA	NA	NA	NA
VF_VS_914	14092	21	1	3	No	NA	NA	NA	NA	NA	NA	NA	NA
VF_VS_915	14090	23	4	0	No	NA	NA	NA	NA	NA	NA	NA	NA
VF_VS_916	14078	18	2	0	No	NA	NA	NA	NA	NA	NA	NA	NA
VF_VS_917	14063	14	0	4	No	NA	NA	NA	NA	NA	NA	NA	NA
VF_VS_918	14062	19	1	0	No	NA	NA	NA	NA	NA	NA	NA	NA
VF_VS_919	14058	21	6	0	No	NA	NA	NA	NA	NA	NA	NA	NA
VF_VS_920	14052	2	0	2	No	NA	NA	NA	NA	NA	NA	NA	NA
VF_VS_921	14050	11	7	0	No	NA	NA	NA	NA	NA	NA	NA	NA
VF_VS_922	14048	16	6	0	No	NA	NA	NA	NA	NA	NA	NA	NA
VF_VS_923	14044	10	1	1	No	NA	NA	NA	NA	NA	NA	NA	NA
VF_VS_924	14032	12	0	8	No	NA	NA	NA	NA	NA	NA	NA	NA
VF_VS_925	14029	12	0	1	No	NA	NA	NA	NA	NA	NA	NA	NA
VF_VS_926	14024	6	0	2	No	NA	NA	NA	NA	NA	NA	NA	NA
VF_VS_927	14020	11	0	6	No	NA	NA	NA	NA	NA	NA	NA	NA
VF_VS_928	14020	14	3	0	No	NA	NA	NA	NA	NA	NA	NA	NA
VF_VS_929	14002	14	1	3	No	NA	NA	NA	NA	NA	NA	NA	NA
VF_VS_930	13996	14	1	2	No	NA	NA	NA	NA	NA	NA	NA	NA
VF_VS_931	13994	18	1	0	No	NA	NA	NA	NA	NA	NA	NA	NA
VF_VS_932	13989	13	1	0	No	NA	NA	NA	NA	NA	NA	NA	NA
VF_VS_933	13982	13	0	0	No	NA	NA	NA	NA	NA	NA	NA	NA
VF_VS_934	13967	9	4	0	No	NA	NA	NA	NA	NA	NA	NA	NA
VF_VS_935	13962	22	0	1	No	NA	NA	NA	NA	NA	NA	NA	NA
VF_VS_936	13959	16	0	0	No	NA	NA	NA	NA	NA	NA	NA	NA
VF_VS_937	13941	15	0	7	No	NA	NA	NA	NA	NA	NA	NA	NA
VF_VS_938	13923	15	10	0	No	NA	NA	NA	NA	NA	NA	NA	NA
VF_VS_939	13922	12	0	6	No	NA	NA	NA	NA	NA	NA	NA	NA
VF_VS_940	13905	29	3	0	No	NA	NA	NA	NA	NA	NA	NA	NA
VF_VS_941	13902	19	0	0	No	NA	NA	NA	NA	NA	NA	NA	NA
VF_VS_942	13895	20	1	1	No	NA	NA	NA	NA	NA	NA	NA	NA
VF_VS_943	13890	20	2	3	No	NA	NA	NA	NA	NA	NA	NA	NA
VF_VS_944	13862	8	0	8	No	NA	NA	NA	NA	NA	NA	NA	NA
VF_VS_945	13853	17	6	0	No	NA	NA	NA	NA	NA	NA	NA	NA
VF_VS_946	13851	9	3	0	No	NA	NA	NA	NA	NA	NA	NA	NA
VF_VS_947	13843	9	0	0	No	NA	NA	NA	NA	NA	NA	NA	NA
VF_VS_948	13839	29	6	0	No	NA	NA	NA	NA	NA	NA	NA	NA
VF_VS_949	13838	27	5	1	No	NA	NA	NA	NA	NA	NA	NA	NA
VF_VS_950	13832	21	5	0	No	NA	NA	NA	NA	NA	NA	NA	NA
VF_VS_951	13831	20	1	0	No	NA	NA	NA	NA	NA	NA	NA	NA
VF_VS_952	13819	11	4	0	No	NA	NA	NA	NA	NA	NA	NA	NA
VF_VS_953	13816	33	2	0	No	NA	NA	NA	NA	NA	NA	NA	NA
VF_VS_954	13804	39	2	0	No	NA	NA	NA	NA	NA	NA	NA	NA
VF_VS_955	13786	16	0	9	No	NA	NA	NA	NA	NA	NA	NA	NA
VF_VS_956	13762	17	2	0	No	NA	NA	NA	NA	NA	NA	NA	NA
VF_VS_957	13750	13	2	0	No	NA	NA	NA	NA	NA	NA	NA	NA
VF_VS_958	13748	16	7	0	No	NA	NA	NA	NA	NA	NA	NA	NA
VF_VS_959	13745	8	0	6	No	NA	NA	NA	NA	NA	NA	NA	NA
VF_VS_960	13732	16	0	12	No	NA	NA	NA	NA	NA	NA	NA	NA
VF_VS_961	13732	4	3	0	No	NA	NA	NA	NA	NA	NA	NA	NA
VF_VS_962	13728	13	4	0	No	NA	NA	NA	NA	NA	NA	NA	NA
VF_VS_963	13710	14	8	0	No	NA	NA	NA	NA	NA	NA	NA	NA
VF_VS_964	13695	26	5	1	No	NA	NA	NA	NA	NA	NA	NA	NA
VF_VS_965	13688	11	1	0	No	NA	NA	NA	NA	NA	NA	NA	NA
VF_VS_966	13678	11	0	2	No	NA	NA	NA	NA	NA	NA	NA	NA
VF_VS_967	13666	2	0	0	No	NA	NA	NA	NA	NA	NA	NA	NA
VF_VS_968	13664	20	1	3	No	NA	NA	NA	NA	NA	NA	NA	NA
VF_VS_969	13660	12	2	0	No	NA	NA	NA	NA	NA	NA	NA	NA
VF_VS_970	13658	14	2	0	No	NA	NA	NA	NA	NA	NA	NA	NA
VF_VS_971	13649	6	0	2	No	NA	NA	NA	NA	NA	NA	NA	NA
VF_VS_972	13641	11	0	2	No	NA	NA	NA	NA	NA	NA	NA	NA
VF_VS_973	13632	15	2	0	No	NA	NA	NA	NA	NA	NA	NA	NA
VF_VS_974	13631	3	0	0	No	NA	NA	NA	NA	NA	NA	NA	NA
VF_VS_975	13619	13	4	0	No	NA	NA	NA	NA	NA	NA	NA	NA
VF_VS_976	13610	28	1	0	No	NA	NA	NA	NA	NA	NA	NA	NA
VF_VS_977	13610	7	1	2	Yes	1668	11942	viral,host	166811942	1-1668,1669-13610	1-2,3-7	1,0	0,2
VF_VS_978	13594	20	6	0	No	NA	NA	NA	NA	NA	NA	NA	NA
VF_VS_979	13594	30	2	2	No	NA	NA	NA	NA	NA	NA	NA	NA
VF_VS_980	13593	14	1	2	No	NA	NA	NA	NA	NA	NA	NA	NA
VF_VS_981	13592	13	4	0	No	NA	NA	NA	NA	NA	NA	NA	NA
VF_VS_982	13587	22	5	3	Yes	7478	6109	host,viral	61097478	1-6109,6110-13587	1-10,11-22	0,5	3,0
VF_VS_983	13574	17	1	0	No	NA	NA	NA	NA	NA	NA	NA	NA
VF_VS_984	13565	12	1	0	No	NA	NA	NA	NA	NA	NA	NA	NA
VF_VS_985	13561	12	1	0	No	NA	NA	NA	NA	NA	NA	NA	NA
VF_VS_986	13558	18	6	0	No	NA	NA	NA	NA	NA	NA	NA	NA
VF_VS_987	13557	15	1	0	No	NA	NA	NA	NA	NA	NA	NA	NA
VF_VS_988	13548	17	6	0	No	NA	NA	NA	NA	NA	NA	NA	NA
VF_VS_989	13546	11	6	0	No	NA	NA	NA	NA	NA	NA	NA	NA
VF_VS_990	13540	15	8	0	No	NA	NA	NA	NA	NA	NA	NA	NA
VF_VS_991	13535	7	0	0	No	NA	NA	NA	NA	NA	NA	NA	NA
VF_VS_992	13515	26	2	0	No	NA	NA	NA	NA	NA	NA	NA	NA
VF_VS_993	13514	13	0	2	No	NA	NA	NA	NA	NA	NA	NA	NA
VF_VS_994	13513	14	1	1	No	NA	NA	NA	NA	NA	NA	NA	NA
VF_VS_995	13504	20	4	1	No	NA	NA	NA	NA	NA	NA	NA	NA
VF_VS_996	13499	2	0	0	No	NA	NA	NA	NA	NA	NA	NA	NA
VF_VS_997	13488	18	2	0	No	NA	NA	NA	NA	NA	NA	NA	NA
VF_VS_998	13487	18	3	0	No	NA	NA	NA	NA	NA	NA	NA	NA
VF_VS_999	13464	18	3	0	No	NA	NA	NA	NA	NA	NA	NA	NA
VF_VS_1000	13461	10	1	1	Yes	8189	5272	host,viral	52728189	1-5272,5273-13461	1-3,4-10	0,1	1,0
VF_VS_1001	13460	16	0	0	No	NA	NA	NA	NA	NA	NA	NA	NA
VF_VS_1002	13458	15	1	1	No	NA	NA	NA	NA	NA	NA	NA	NA
VF_VS_1003	13457	17	1	0	No	NA	NA	NA	NA	NA	NA	NA	NA
VF_VS_1004	13450	16	8	0	No	NA	NA	NA	NA	NA	NA	NA	NA
VF_VS_1005	13442	13	3	1	No	NA	NA	NA	NA	NA	NA	NA	NA
VF_VS_1006	13412	10	0	1	No	NA	NA	NA	NA	NA	NA	NA	NA
VF_VS_1007	13399	3	0	0	No	NA	NA	NA	NA	NA	NA	NA	NA
VF_VS_1008	13399	12	0	8	No	NA	NA	NA	NA	NA	NA	NA	NA
VF_VS_1009	13394	19	2	0	No	NA	NA	NA	NA	NA	NA	NA	NA
VF_VS_1010	13392	14	2	0	No	NA	NA	NA	NA	NA	NA	NA	NA
VF_VS_1011	13390	11	4	0	No	NA	NA	NA	NA	NA	NA	NA	NA
VF_VS_1012	13380	11	0	7	No	NA	NA	NA	NA	NA	NA	NA	NA
VF_VS_1013	13377	19	2	6	Yes	4733	8644	viral,host	47338644	1-4733,4734-13377	1-6,7-19	2,0	0,6
VF_VS_1014	13377	9	0	8	No	NA	NA	NA	NA	NA	NA	NA	NA
VF_VS_1015	13376	23	5	1	No	NA	NA	NA	NA	NA	NA	NA	NA
VF_VS_1016	13372	15	0	13	No	NA	NA	NA	NA	NA	NA	NA	NA
VF_VS_1017	13370	11	0	7	No	NA	NA	NA	NA	NA	NA	NA	NA
VF_VS_1018	13362	5	0	3	No	NA	NA	NA	NA	NA	NA	NA	NA
VF_VS_1019	13356	17	14	0	No	NA	NA	NA	NA	NA	NA	NA	NA
VF_VS_1020	13352	14	3	1	No	NA	NA	NA	NA	NA	NA	NA	NA
VF_VS_1021	13349	14	1	0	No	NA	NA	NA	NA	NA	NA	NA	NA
VF_VS_1022	13348	12	2	0	No	NA	NA	NA	NA	NA	NA	NA	NA
VF_VS_1023	13342	11	0	7	No	NA	NA	NA	NA	NA	NA	NA	NA
VF_VS_1024	13339	31	1	0	No	NA	NA	NA	NA	NA	NA	NA	NA
VF_VS_1025	13325	14	1	7	No	NA	NA	NA	NA	NA	NA	NA	NA
VF_VS_1026	13321	9	0	7	No	NA	NA	NA	NA	NA	NA	NA	NA
VF_VS_1027	13319	14	2	1	No	NA	NA	NA	NA	NA	NA	NA	NA
VF_VS_1028	13315	20	0	0	No	NA	NA	NA	NA	NA	NA	NA	NA
VF_VS_1029	13310	8	0	4	No	NA	NA	NA	NA	NA	NA	NA	NA
VF_VS_1030	13306	11	0	9	No	NA	NA	NA	NA	NA	NA	NA	NA
VF_VS_1031	13301	11	5	0	No	NA	NA	NA	NA	NA	NA	NA	NA
VF_VS_1032	13300	12	0	4	No	NA	NA	NA	NA	NA	NA	NA	NA
VF_VS_1033	13298	18	2	0	No	NA	NA	NA	NA	NA	NA	NA	NA
VF_VS_1034	13286	23	6	2	No	NA	NA	NA	NA	NA	NA	NA	NA
VF_VS_1035	13276	7	0	1	No	NA	NA	NA	NA	NA	NA	NA	NA
VF_VS_1036	13276	11	3	0	No	NA	NA	NA	NA	NA	NA	NA	NA
VF_VS_1037	13273	27	2	0	No	NA	NA	NA	NA	NA	NA	NA	NA
VF_VS_1038	13267	10	0	0	No	NA	NA	NA	NA	NA	NA	NA	NA
VF_VS_1039	13265	21	1	0	No	NA	NA	NA	NA	NA	NA	NA	NA
VF_VS_1040	13261	23	4	2	Yes	11068	2193	viral,host	110682193	1-11068,11069-13261	1-19,20-23	3,1	0,2
VF_VS_1041	13259	18	1	0	No	NA	NA	NA	NA	NA	NA	NA	NA
VF_VS_1042	13255	19	3	0	No	NA	NA	NA	NA	NA	NA	NA	NA
VF_VS_1043	13252	15	8	0	No	NA	NA	NA	NA	NA	NA	NA	NA
VF_VS_1044	13251	19	2	2	Yes	9012	4239	viral,host	90124239	1-9012,9013-13251	1-13,14-19	2,0	0,2
VF_VS_1045	13236	16	0	2	No	NA	NA	NA	NA	NA	NA	NA	NA
VF_VS_1046	13222	30	2	1	No	NA	NA	NA	NA	NA	NA	NA	NA
VF_VS_1047	13216	5	0	1	No	NA	NA	NA	NA	NA	NA	NA	NA
VF_VS_1048	13209	13	2	0	No	NA	NA	NA	NA	NA	NA	NA	NA
VF_VS_1049	13203	10	0	3	No	NA	NA	NA	NA	NA	NA	NA	NA
VF_VS_1050	13199	20	0	5	No	NA	NA	NA	NA	NA	NA	NA	NA
VF_VS_1051	13199	18	3	0	No	NA	NA	NA	NA	NA	NA	NA	NA
VF_VS_1052	13199	12	0	4	No	NA	NA	NA	NA	NA	NA	NA	NA
VF_VS_1053	13198	14	2	0	No	NA	NA	NA	NA	NA	NA	NA	NA
VF_VS_1054	13196	5	0	0	No	NA	NA	NA	NA	NA	NA	NA	NA
VF_VS_1055	13193	18	7	0	No	NA	NA	NA	NA	NA	NA	NA	NA
VF_VS_1056	13186	7	0	1	No	NA	NA	NA	NA	NA	NA	NA	NA
VF_VS_1057	13186	14	0	2	No	NA	NA	NA	NA	NA	NA	NA	NA
VF_VS_1058	13176	20	3	2	No	NA	NA	NA	NA	NA	NA	NA	NA
VF_VS_1059	13175	13	0	1	No	NA	NA	NA	NA	NA	NA	NA	NA
VF_VS_1060	13169	21	12	0	No	NA	NA	NA	NA	NA	NA	NA	NA
VF_VS_1061	13158	17	2	2	Yes	8865	4293	viral,host	88654293	1-8865,8866-13158	1-12,13-17	2,0	0,2
VF_VS_1062	13157	24	1	1	No	NA	NA	NA	NA	NA	NA	NA	NA
VF_VS_1063	13157	19	3	0	No	NA	NA	NA	NA	NA	NA	NA	NA
VF_VS_1064	13150	12	6	0	No	NA	NA	NA	NA	NA	NA	NA	NA
VF_VS_1065	13142	17	5	0	No	NA	NA	NA	NA	NA	NA	NA	NA
VF_VS_1066	13141	20	1	1	No	NA	NA	NA	NA	NA	NA	NA	NA
VF_VS_1067	13135	12	5	0	No	NA	NA	NA	NA	NA	NA	NA	NA
VF_VS_1068	13131	21	0	2	No	NA	NA	NA	NA	NA	NA	NA	NA
VF_VS_1069	13126	16	6	0	No	NA	NA	NA	NA	NA	NA	NA	NA
VF_VS_1070	13116	17	1	0	No	NA	NA	NA	NA	NA	NA	NA	NA
VF_VS_1071	13114	15	4	0	No	NA	NA	NA	NA	NA	NA	NA	NA
VF_VS_1072	13110	24	2	0	No	NA	NA	NA	NA	NA	NA	NA	NA
VF_VS_1073	13108	19	11	0	No	NA	NA	NA	NA	NA	NA	NA	NA
VF_VS_1074	13106	12	0	9	No	NA	NA	NA	NA	NA	NA	NA	NA
VF_VS_1075	13102	12	3	0	No	NA	NA	NA	NA	NA	NA	NA	NA
VF_VS_1076	13100	7	0	3	No	NA	NA	NA	NA	NA	NA	NA	NA
VF_VS_1077	13093	10	0	3	No	NA	NA	NA	NA	NA	NA	NA	NA
VF_VS_1078	13090	19	2	2	No	NA	NA	NA	NA	NA	NA	NA	NA
VF_VS_1079	13085	4	0	0	No	NA	NA	NA	NA	NA	NA	NA	NA
VF_VS_1080	13080	15	3	0	No	NA	NA	NA	NA	NA	NA	NA	NA
VF_VS_1081	13076	14	2	0	No	NA	NA	NA	NA	NA	NA	NA	NA
VF_VS_1082	13075	6	2	0	No	NA	NA	NA	NA	NA	NA	NA	NA
VF_VS_1083	13073	16	4	0	No	NA	NA	NA	NA	NA	NA	NA	NA
VF_VS_1084	13069	23	4	1	No	NA	NA	NA	NA	NA	NA	NA	NA
VF_VS_1085	13059	10	0	5	No	NA	NA	NA	NA	NA	NA	NA	NA
VF_VS_1086	13048	12	0	2	No	NA	NA	NA	NA	NA	NA	NA	NA
VF_VS_1087	13048	10	0	6	No	NA	NA	NA	NA	NA	NA	NA	NA
VF_VS_1088	13047	15	6	0	No	NA	NA	NA	NA	NA	NA	NA	NA
VF_VS_1089	13034	16	3	0	No	NA	NA	NA	NA	NA	NA	NA	NA
VF_VS_1090	13024	10	0	2	No	NA	NA	NA	NA	NA	NA	NA	NA
VF_VS_1091	13022	17	4	0	No	NA	NA	NA	NA	NA	NA	NA	NA
VF_VS_1092	13019	9	2	0	No	NA	NA	NA	NA	NA	NA	NA	NA
VF_VS_1093	13008	15	1	0	No	NA	NA	NA	NA	NA	NA	NA	NA
VF_VS_1094	13000	10	3	0	No	NA	NA	NA	NA	NA	NA	NA	NA
VF_VS_1095	12999	15	9	0	No	NA	NA	NA	NA	NA	NA	NA	NA
VF_VS_1096	12999	19	0	0	No	NA	NA	NA	NA	NA	NA	NA	NA
VF_VS_1097	12983	6	0	5	No	NA	NA	NA	NA	NA	NA	NA	NA
VF_VS_1098	12982	11	0	0	No	NA	NA	NA	NA	NA	NA	NA	NA
VF_VS_1099	12982	17	0	0	No	NA	NA	NA	NA	NA	NA	NA	NA
VF_VS_1100	12967	17	9	0	No	NA	NA	NA	NA	NA	NA	NA	NA
VF_VS_1101	12962	15	3	1	No	NA	NA	NA	NA	NA	NA	NA	NA
VF_VS_1102	12944	12	0	5	No	NA	NA	NA	NA	NA	NA	NA	NA
VF_VS_1103	12943	16	2	0	No	NA	NA	NA	NA	NA	NA	NA	NA
VF_VS_1104	12941	14	9	0	No	NA	NA	NA	NA	NA	NA	NA	NA
VF_VS_1105	12929	10	3	0	No	NA	NA	NA	NA	NA	NA	NA	NA
VF_VS_1106	12928	14	0	5	No	NA	NA	NA	NA	NA	NA	NA	NA
VF_VS_1107	12924	21	1	0	No	NA	NA	NA	NA	NA	NA	NA	NA
VF_VS_1108	12920	18	0	9	No	NA	NA	NA	NA	NA	NA	NA	NA
VF_VS_1109	12918	20	3	0	No	NA	NA	NA	NA	NA	NA	NA	NA
VF_VS_1110	12912	20	9	0	No	NA	NA	NA	NA	NA	NA	NA	NA
VF_VS_1111	12908	13	1	0	No	NA	NA	NA	NA	NA	NA	NA	NA
VF_VS_1112	12907	20	3	0	No	NA	NA	NA	NA	NA	NA	NA	NA
VF_VS_1113	12901	17	3	0	No	NA	NA	NA	NA	NA	NA	NA	NA
VF_VS_1114	12885	8	1	0	No	NA	NA	NA	NA	NA	NA	NA	NA
VF_VS_1115	12875	20	4	0	No	NA	NA	NA	NA	NA	NA	NA	NA
VF_VS_1116	12871	15	5	0	No	NA	NA	NA	NA	NA	NA	NA	NA
VF_VS_1117	12862	16	1	2	No	NA	NA	NA	NA	NA	NA	NA	NA
VF_VS_1118	12862	17	2	0	No	NA	NA	NA	NA	NA	NA	NA	NA
VF_VS_1119	12859	10	2	0	No	NA	NA	NA	NA	NA	NA	NA	NA
VF_VS_1120	12857	21	0	0	No	NA	NA	NA	NA	NA	NA	NA	NA
VF_VS_1121	12845	17	3	0	No	NA	NA	NA	NA	NA	NA	NA	NA
VF_VS_1122	12828	8	0	0	No	NA	NA	NA	NA	NA	NA	NA	NA
VF_VS_1123	12823	12	3	0	No	NA	NA	NA	NA	NA	NA	NA	NA
VF_VS_1124	12811	27	2	0	No	NA	NA	NA	NA	NA	NA	NA	NA
VF_VS_1125	12807	19	3	0	No	NA	NA	NA	NA	NA	NA	NA	NA
VF_VS_1126	12805	13	2	0	No	NA	NA	NA	NA	NA	NA	NA	NA
VF_VS_1127	12799	6	0	0	No	NA	NA	NA	NA	NA	NA	NA	NA
VF_VS_1128	12798	14	0	4	No	NA	NA	NA	NA	NA	NA	NA	NA
VF_VS_1129	12797	12	2	0	No	NA	NA	NA	NA	NA	NA	NA	NA
VF_VS_1130	12792	18	3	0	No	NA	NA	NA	NA	NA	NA	NA	NA
VF_VS_1131	12789	9	0	5	No	NA	NA	NA	NA	NA	NA	NA	NA
VF_VS_1132	12789	20	4	0	No	NA	NA	NA	NA	NA	NA	NA	NA
VF_VS_1133	12784	8	0	4	No	NA	NA	NA	NA	NA	NA	NA	NA
VF_VS_1134	12781	11	0	0	No	NA	NA	NA	NA	NA	NA	NA	NA
VF_VS_1135	12780	13	1	0	No	NA	NA	NA	NA	NA	NA	NA	NA
VF_VS_1136	12780	4	1	0	No	NA	NA	NA	NA	NA	NA	NA	NA
VF_VS_1137	12780	19	3	0	No	NA	NA	NA	NA	NA	NA	NA	NA
VF_VS_1138	12770	12	0	9	No	NA	NA	NA	NA	NA	NA	NA	NA
VF_VS_1139	12766	9	0	4	No	NA	NA	NA	NA	NA	NA	NA	NA
VF_VS_1140	12760	8	0	0	No	NA	NA	NA	NA	NA	NA	NA	NA
VF_VS_1141	12750	10	0	3	No	NA	NA	NA	NA	NA	NA	NA	NA
VF_VS_1142	12746	16	3	0	No	NA	NA	NA	NA	NA	NA	NA	NA
VF_VS_1143	12743	22	0	0	No	NA	NA	NA	NA	NA	NA	NA	NA
VF_VS_1144	12736	14	2	0	No	NA	NA	NA	NA	NA	NA	NA	NA
VF_VS_1145	12715	14	0	0	No	NA	NA	NA	NA	NA	NA	NA	NA
VF_VS_1146	12714	11	0	7	No	NA	NA	NA	NA	NA	NA	NA	NA
VF_VS_1147	12712	17	1	0	No	NA	NA	NA	NA	NA	NA	NA	NA
VF_VS_1148	12702	12	2	0	No	NA	NA	NA	NA	NA	NA	NA	NA
VF_VS_1149	12700	16	0	10	No	NA	NA	NA	NA	NA	NA	NA	NA
VF_VS_1150	12692	14	1	0	No	NA	NA	NA	NA	NA	NA	NA	NA
VF_VS_1151	12684	9	0	6	No	NA	NA	NA	NA	NA	NA	NA	NA
VF_VS_1152	12682	19	1	0	No	NA	NA	NA	NA	NA	NA	NA	NA
VF_VS_1153	12678	13	4	0	No	NA	NA	NA	NA	NA	NA	NA	NA
VF_VS_1154	12671	15	1	0	No	NA	NA	NA	NA	NA	NA	NA	NA
VF_VS_1155	12671	8	6	0	No	NA	NA	NA	NA	NA	NA	NA	NA
VF_VS_1156	12663	24	0	4	No	NA	NA	NA	NA	NA	NA	NA	NA
VF_VS_1157	12661	17	3	0	No	NA	NA	NA	NA	NA	NA	NA	NA
VF_VS_1158	12655	33	3	0	No	NA	NA	NA	NA	NA	NA	NA	NA
VF_VS_1159	12649	12	0	0	No	NA	NA	NA	NA	NA	NA	NA	NA
VF_VS_1160	12648	23	6	0	No	NA	NA	NA	NA	NA	NA	NA	NA
VF_VS_1161	12645	12	1	0	No	NA	NA	NA	NA	NA	NA	NA	NA
VF_VS_1162	12645	15	1	2	No	NA	NA	NA	NA	NA	NA	NA	NA
VF_VS_1163	12641	12	7	0	No	NA	NA	NA	NA	NA	NA	NA	NA
VF_VS_1164	12638	16	2	0	No	NA	NA	NA	NA	NA	NA	NA	NA
VF_VS_1165	12626	10	2	0	No	NA	NA	NA	NA	NA	NA	NA	NA
VF_VS_1166	12618	11	0	0	No	NA	NA	NA	NA	NA	NA	NA	NA
VF_VS_1167	12615	8	0	1	No	NA	NA	NA	NA	NA	NA	NA	NA
VF_VS_1168	12610	18	0	12	No	NA	NA	NA	NA	NA	NA	NA	NA
VF_VS_1169	12605	13	0	1	No	NA	NA	NA	NA	NA	NA	NA	NA
VF_VS_1170	12594	11	3	0	No	NA	NA	NA	NA	NA	NA	NA	NA
VF_VS_1171	12590	19	0	0	No	NA	NA	NA	NA	NA	NA	NA	NA
VF_VS_1172	12590	12	0	11	No	NA	NA	NA	NA	NA	NA	NA	NA
VF_VS_1173	12582	18	1	0	No	NA	NA	NA	NA	NA	NA	NA	NA
VF_VS_1174	12577	17	11	0	No	NA	NA	NA	NA	NA	NA	NA	NA
VF_VS_1175	12571	13	0	0	No	NA	NA	NA	NA	NA	NA	NA	NA
VF_VS_1176	12570	10	0	7	No	NA	NA	NA	NA	NA	NA	NA	NA
VF_VS_1177	12568	19	3	0	No	NA	NA	NA	NA	NA	NA	NA	NA
VF_VS_1178	12567	15	0	10	No	NA	NA	NA	NA	NA	NA	NA	NA
VF_VS_1179	12563	13	1	0	No	NA	NA	NA	NA	NA	NA	NA	NA
VF_VS_1180	12551	20	4	0	No	NA	NA	NA	NA	NA	NA	NA	NA
VF_VS_1181	12549	15	6	0	No	NA	NA	NA	NA	NA	NA	NA	NA
VF_VS_1182	12549	24	5	0	No	NA	NA	NA	NA	NA	NA	NA	NA
VF_VS_1183	12547	13	3	0	No	NA	NA	NA	NA	NA	NA	NA	NA
VF_VS_1184	12547	8	0	4	No	NA	NA	NA	NA	NA	NA	NA	NA
VF_VS_1185	12539	19	0	4	No	NA	NA	NA	NA	NA	NA	NA	NA
VF_VS_1186	12532	13	0	4	No	NA	NA	NA	NA	NA	NA	NA	NA
VF_VS_1187	12526	15	7	0	No	NA	NA	NA	NA	NA	NA	NA	NA
VF_VS_1188	12525	16	2	1	No	NA	NA	NA	NA	NA	NA	NA	NA
VF_VS_1189	12515	15	2	0	No	NA	NA	NA	NA	NA	NA	NA	NA
VF_VS_1190	12511	20	7	0	No	NA	NA	NA	NA	NA	NA	NA	NA
VF_VS_1191	12509	25	0	0	No	NA	NA	NA	NA	NA	NA	NA	NA
VF_VS_1192	12508	16	1	1	No	NA	NA	NA	NA	NA	NA	NA	NA
VF_VS_1193	12505	19	1	2	No	NA	NA	NA	NA	NA	NA	NA	NA
VF_VS_1194	12499	4	0	2	No	NA	NA	NA	NA	NA	NA	NA	NA
VF_VS_1195	12486	8	0	3	No	NA	NA	NA	NA	NA	NA	NA	NA
VF_VS_1196	12479	26	0	0	No	NA	NA	NA	NA	NA	NA	NA	NA
VF_VS_1197	12478	9	0	5	No	NA	NA	NA	NA	NA	NA	NA	NA
VF_VS_1198	12469	17	8	0	No	NA	NA	NA	NA	NA	NA	NA	NA
VF_VS_1199	12463	13	0	0	No	NA	NA	NA	NA	NA	NA	NA	NA
VF_VS_1200	12463	15	3	0	No	NA	NA	NA	NA	NA	NA	NA	NA
VF_VS_1201	12461	13	1	0	No	NA	NA	NA	NA	NA	NA	NA	NA
VF_VS_1202	12453	20	0	0	No	NA	NA	NA	NA	NA	NA	NA	NA
VF_VS_1203	12451	13	1	0	No	NA	NA	NA	NA	NA	NA	NA	NA
VF_VS_1204	12449	18	0	0	No	NA	NA	NA	NA	NA	NA	NA	NA
VF_VS_1205	12447	7	0	0	No	NA	NA	NA	NA	NA	NA	NA	NA
VF_VS_1206	12444	7	2	0	No	NA	NA	NA	NA	NA	NA	NA	NA
VF_VS_1207	12436	10	3	0	No	NA	NA	NA	NA	NA	NA	NA	NA
VF_VS_1208	12433	20	1	1	No	NA	NA	NA	NA	NA	NA	NA	NA
VF_VS_1209	12426	11	4	0	No	NA	NA	NA	NA	NA	NA	NA	NA
VF_VS_1210	12426	20	0	0	No	NA	NA	NA	NA	NA	NA	NA	NA
VF_VS_1211	12421	6	0	5	No	NA	NA	NA	NA	NA	NA	NA	NA
VF_VS_1212	12416	17	2	1	No	NA	NA	NA	NA	NA	NA	NA	NA
VF_VS_1213	12412	5	2	1	No	NA	NA	NA	NA	NA	NA	NA	NA
VF_VS_1214	12412	11	0	1	No	NA	NA	NA	NA	NA	NA	NA	NA
VF_VS_1215	12400	11	0	0	No	NA	NA	NA	NA	NA	NA	NA	NA
VF_VS_1216	12393	7	0	2	No	NA	NA	NA	NA	NA	NA	NA	NA
VF_VS_1217	12384	8	1	1	Yes	11436	948	viral,host	11436948	1-11436,11437-12384	1-7,8-8	1,0	0,1
VF_VS_1218	12373	18	8	1	No	NA	NA	NA	NA	NA	NA	NA	NA
VF_VS_1219	12368	23	3	0	No	NA	NA	NA	NA	NA	NA	NA	NA
VF_VS_1220	12367	13	1	0	No	NA	NA	NA	NA	NA	NA	NA	NA
VF_VS_1221	12361	20	2	0	No	NA	NA	NA	NA	NA	NA	NA	NA
VF_VS_1222	12360	6	0	4	No	NA	NA	NA	NA	NA	NA	NA	NA
VF_VS_1223	12356	13	4	0	No	NA	NA	NA	NA	NA	NA	NA	NA
VF_VS_1224	12355	12	0	6	No	NA	NA	NA	NA	NA	NA	NA	NA
VF_VS_1225	12352	10	0	6	No	NA	NA	NA	NA	NA	NA	NA	NA
VF_VS_1226	12346	10	3	0	No	NA	NA	NA	NA	NA	NA	NA	NA
VF_VS_1227	12344	27	0	1	No	NA	NA	NA	NA	NA	NA	NA	NA
VF_VS_1228	12341	8	0	6	No	NA	NA	NA	NA	NA	NA	NA	NA
VF_VS_1229	12339	17	2	1	No	NA	NA	NA	NA	NA	NA	NA	NA
VF_VS_1230	12336	18	4	0	No	NA	NA	NA	NA	NA	NA	NA	NA
VF_VS_1231	12336	9	0	1	No	NA	NA	NA	NA	NA	NA	NA	NA
VF_VS_1232	12331	12	0	10	No	NA	NA	NA	NA	NA	NA	NA	NA
VF_VS_1233	12330	23	3	0	No	NA	NA	NA	NA	NA	NA	NA	NA
VF_VS_1234	12314	9	1	0	No	NA	NA	NA	NA	NA	NA	NA	NA
VF_VS_1235	12313	16	2	0	No	NA	NA	NA	NA	NA	NA	NA	NA
VF_VS_1236	12304	4	0	1	No	NA	NA	NA	NA	NA	NA	NA	NA
VF_VS_1237	12302	13	2	0	No	NA	NA	NA	NA	NA	NA	NA	NA
VF_VS_1238	12301	11	0	6	No	NA	NA	NA	NA	NA	NA	NA	NA
VF_VS_1239	12291	16	2	2	No	NA	NA	NA	NA	NA	NA	NA	NA
VF_VS_1240	12289	13	8	0	No	NA	NA	NA	NA	NA	NA	NA	NA
VF_VS_1241	12287	13	2	0	No	NA	NA	NA	NA	NA	NA	NA	NA
VF_VS_1242	12284	5	0	4	No	NA	NA	NA	NA	NA	NA	NA	NA
VF_VS_1243	12279	18	1	0	No	NA	NA	NA	NA	NA	NA	NA	NA
VF_VS_1244	12279	15	1	1	No	NA	NA	NA	NA	NA	NA	NA	NA
VF_VS_1245	12261	14	1	2	No	NA	NA	NA	NA	NA	NA	NA	NA
VF_VS_1246	12256	17	4	0	No	NA	NA	NA	NA	NA	NA	NA	NA
VF_VS_1247	12247	12	3	0	No	NA	NA	NA	NA	NA	NA	NA	NA
VF_VS_1248	12243	18	1	1	No	NA	NA	NA	NA	NA	NA	NA	NA
VF_VS_1249	12239	10	0	4	No	NA	NA	NA	NA	NA	NA	NA	NA
VF_VS_1250	12239	6	3	0	No	NA	NA	NA	NA	NA	NA	NA	NA
VF_VS_1251	12226	1	0	1	No	NA	NA	NA	NA	NA	NA	NA	NA
VF_VS_1252	12225	11	0	1	No	NA	NA	NA	NA	NA	NA	NA	NA
VF_VS_1253	12223	19	3	2	No	NA	NA	NA	NA	NA	NA	NA	NA
VF_VS_1254	12222	8	0	0	No	NA	NA	NA	NA	NA	NA	NA	NA
VF_VS_1255	12220	26	1	0	No	NA	NA	NA	NA	NA	NA	NA	NA
VF_VS_1256	12214	18	0	0	No	NA	NA	NA	NA	NA	NA	NA	NA
VF_VS_1257	12207	22	2	1	No	NA	NA	NA	NA	NA	NA	NA	NA
VF_VS_1258	12205	14	0	7	No	NA	NA	NA	NA	NA	NA	NA	NA
VF_VS_1259	12202	16	3	1	No	NA	NA	NA	NA	NA	NA	NA	NA
VF_VS_1260	12202	20	3	1	No	NA	NA	NA	NA	NA	NA	NA	NA
VF_VS_1261	12201	23	0	0	No	NA	NA	NA	NA	NA	NA	NA	NA
VF_VS_1262	12197	13	0	10	No	NA	NA	NA	NA	NA	NA	NA	NA
VF_VS_1263	12194	4	0	3	No	NA	NA	NA	NA	NA	NA	NA	NA
VF_VS_1264	12194	20	0	2	No	NA	NA	NA	NA	NA	NA	NA	NA
VF_VS_1265	12183	15	6	0	No	NA	NA	NA	NA	NA	NA	NA	NA
VF_VS_1266	12183	11	0	5	No	NA	NA	NA	NA	NA	NA	NA	NA
VF_VS_1267	12182	24	4	2	No	NA	NA	NA	NA	NA	NA	NA	NA
VF_VS_1268	12182	19	0	0	No	NA	NA	NA	NA	NA	NA	NA	NA
VF_VS_1269	12173	16	3	1	No	NA	NA	NA	NA	NA	NA	NA	NA
VF_VS_1270	12171	8	0	5	No	NA	NA	NA	NA	NA	NA	NA	NA
VF_VS_1271	12162	12	0	2	No	NA	NA	NA	NA	NA	NA	NA	NA
VF_VS_1272	12162	8	0	5	No	NA	NA	NA	NA	NA	NA	NA	NA
VF_VS_1273	12147	14	0	8	No	NA	NA	NA	NA	NA	NA	NA	NA
VF_VS_1274	12143	20	0	9	No	NA	NA	NA	NA	NA	NA	NA	NA
VF_VS_1275	12138	16	3	0	No	NA	NA	NA	NA	NA	NA	NA	NA
VF_VS_1276	12135	19	3	0	No	NA	NA	NA	NA	NA	NA	NA	NA
VF_VS_1277	12133	11	2	0	No	NA	NA	NA	NA	NA	NA	NA	NA
VF_VS_1278	12133	7	0	4	No	NA	NA	NA	NA	NA	NA	NA	NA
VF_VS_1279	12122	14	2	0	No	NA	NA	NA	NA	NA	NA	NA	NA
VF_VS_1280	12107	4	1	1	Yes	3708	8399	viral,host	37088399	1-3708,3709-12107	1-2,3-4	1,0	0,1
VF_VS_1281	12105	6	0	4	No	NA	NA	NA	NA	NA	NA	NA	NA
VF_VS_1282	12105	19	5	0	No	NA	NA	NA	NA	NA	NA	NA	NA
VF_VS_1283	12102	6	0	0	No	NA	NA	NA	NA	NA	NA	NA	NA
VF_VS_1284	12098	18	5	2	Yes	8518	3580	host,viral	35808518	1-3580,3581-12098	1-6,7-18	0,5	2,0
VF_VS_1285	12098	5	0	3	No	NA	NA	NA	NA	NA	NA	NA	NA
VF_VS_1286	12097	1	0	0	No	NA	NA	NA	NA	NA	NA	NA	NA
VF_VS_1287	12096	24	0	0	No	NA	NA	NA	NA	NA	NA	NA	NA
VF_VS_1288	12092	27	1	0	No	NA	NA	NA	NA	NA	NA	NA	NA
VF_VS_1289	12091	7	0	2	No	NA	NA	NA	NA	NA	NA	NA	NA
VF_VS_1290	12088	7	0	5	No	NA	NA	NA	NA	NA	NA	NA	NA
VF_VS_1291	12087	20	5	1	No	NA	NA	NA	NA	NA	NA	NA	NA
VF_VS_1292	12085	12	0	6	No	NA	NA	NA	NA	NA	NA	NA	NA
VF_VS_1293	12082	18	1	0	No	NA	NA	NA	NA	NA	NA	NA	NA
VF_VS_1294	12080	5	0	0	No	NA	NA	NA	NA	NA	NA	NA	NA
VF_VS_1295	12079	13	2	0	No	NA	NA	NA	NA	NA	NA	NA	NA
VF_VS_1296	12070	4	0	3	No	NA	NA	NA	NA	NA	NA	NA	NA
VF_VS_1297	12068	19	0	0	No	NA	NA	NA	NA	NA	NA	NA	NA
VF_VS_1298	12066	17	2	0	No	NA	NA	NA	NA	NA	NA	NA	NA
VF_VS_1299	12066	21	2	0	No	NA	NA	NA	NA	NA	NA	NA	NA
VF_VS_1300	12060	8	7	0	No	NA	NA	NA	NA	NA	NA	NA	NA
VF_VS_1301	12060	4	0	3	No	NA	NA	NA	NA	NA	NA	NA	NA
VF_VS_1302	12054	18	1	0	No	NA	NA	NA	NA	NA	NA	NA	NA
VF_VS_1303	12054	14	1	0	No	NA	NA	NA	NA	NA	NA	NA	NA
VF_VS_1304	12046	16	3	0	No	NA	NA	NA	NA	NA	NA	NA	NA
VF_VS_1305	12045	10	2	0	No	NA	NA	NA	NA	NA	NA	NA	NA
VF_VS_1306	12041	20	10	0	No	NA	NA	NA	NA	NA	NA	NA	NA
VF_VS_1307	12040	6	0	0	No	NA	NA	NA	NA	NA	NA	NA	NA
VF_VS_1308	12040	8	0	3	No	NA	NA	NA	NA	NA	NA	NA	NA
VF_VS_1309	12036	12	2	0	No	NA	NA	NA	NA	NA	NA	NA	NA
VF_VS_1310	12036	13	4	0	No	NA	NA	NA	NA	NA	NA	NA	NA
VF_VS_1311	12033	11	3	1	No	NA	NA	NA	NA	NA	NA	NA	NA
VF_VS_1312	12028	23	0	1	No	NA	NA	NA	NA	NA	NA	NA	NA
VF_VS_1313	12023	14	7	0	No	NA	NA	NA	NA	NA	NA	NA	NA
VF_VS_1314	12018	10	0	1	No	NA	NA	NA	NA	NA	NA	NA	NA
VF_VS_1315	12017	14	0	1	No	NA	NA	NA	NA	NA	NA	NA	NA
VF_VS_1316	12007	29	4	0	No	NA	NA	NA	NA	NA	NA	NA	NA
VF_VS_1317	11999	20	0	0	No	NA	NA	NA	NA	NA	NA	NA	NA
VF_VS_1318	11998	21	1	1	No	NA	NA	NA	NA	NA	NA	NA	NA
VF_VS_1319	11991	18	7	0	No	NA	NA	NA	NA	NA	NA	NA	NA
VF_VS_1320	11985	11	0	0	No	NA	NA	NA	NA	NA	NA	NA	NA
VF_VS_1321	11985	12	3	0	No	NA	NA	NA	NA	NA	NA	NA	NA
VF_VS_1322	11984	24	2	0	No	NA	NA	NA	NA	NA	NA	NA	NA
VF_VS_1323	11981	16	4	0	No	NA	NA	NA	NA	NA	NA	NA	NA
VF_VS_1324	11979	12	0	1	No	NA	NA	NA	NA	NA	NA	NA	NA
VF_VS_1325	11976	15	2	0	No	NA	NA	NA	NA	NA	NA	NA	NA
VF_VS_1326	11976	3	0	1	No	NA	NA	NA	NA	NA	NA	NA	NA
VF_VS_1327	11976	4	0	0	No	NA	NA	NA	NA	NA	NA	NA	NA
VF_VS_1328	11968	16	0	0	No	NA	NA	NA	NA	NA	NA	NA	NA
VF_VS_1329	11967	1	0	1	No	NA	NA	NA	NA	NA	NA	NA	NA
VF_VS_1330	11966	20	0	3	No	NA	NA	NA	NA	NA	NA	NA	NA
VF_VS_1331	11957	8	6	0	No	NA	NA	NA	NA	NA	NA	NA	NA
VF_VS_1332	11954	16	0	2	No	NA	NA	NA	NA	NA	NA	NA	NA
VF_VS_1333	11950	11	2	0	No	NA	NA	NA	NA	NA	NA	NA	NA
VF_VS_1334	11947	19	2	1	No	NA	NA	NA	NA	NA	NA	NA	NA
VF_VS_1335	11946	11	0	3	No	NA	NA	NA	NA	NA	NA	NA	NA
VF_VS_1336	11945	13	2	0	No	NA	NA	NA	NA	NA	NA	NA	NA
VF_VS_1337	11945	17	7	0	No	NA	NA	NA	NA	NA	NA	NA	NA
VF_VS_1338	11940	11	3	0	No	NA	NA	NA	NA	NA	NA	NA	NA
VF_VS_1339	11931	8	0	0	No	NA	NA	NA	NA	NA	NA	NA	NA
VF_VS_1340	11922	14	0	0	No	NA	NA	NA	NA	NA	NA	NA	NA
VF_VS_1341	11919	14	3	1	No	NA	NA	NA	NA	NA	NA	NA	NA
VF_VS_1342	11914	12	0	9	No	NA	NA	NA	NA	NA	NA	NA	NA
VF_VS_1343	11913	14	0	10	No	NA	NA	NA	NA	NA	NA	NA	NA
VF_VS_1344	11910	13	0	4	No	NA	NA	NA	NA	NA	NA	NA	NA
VF_VS_1345	11895	20	4	0	No	NA	NA	NA	NA	NA	NA	NA	NA
VF_VS_1346	11892	15	1	0	No	NA	NA	NA	NA	NA	NA	NA	NA
VF_VS_1347	11892	11	3	0	No	NA	NA	NA	NA	NA	NA	NA	NA
VF_VS_1348	11891	13	7	0	No	NA	NA	NA	NA	NA	NA	NA	NA
VF_VS_1349	11889	16	12	0	No	NA	NA	NA	NA	NA	NA	NA	NA
VF_VS_1350	11875	5	0	1	No	NA	NA	NA	NA	NA	NA	NA	NA
VF_VS_1351	11867	14	0	0	No	NA	NA	NA	NA	NA	NA	NA	NA
VF_VS_1352	11864	21	3	0	No	NA	NA	NA	NA	NA	NA	NA	NA
VF_VS_1353	11864	15	10	0	No	NA	NA	NA	NA	NA	NA	NA	NA
VF_VS_1354	11863	13	4	0	No	NA	NA	NA	NA	NA	NA	NA	NA
VF_VS_1355	11857	18	4	0	No	NA	NA	NA	NA	NA	NA	NA	NA
VF_VS_1356	11852	28	1	1	No	NA	NA	NA	NA	NA	NA	NA	NA
VF_VS_1357	11843	13	4	0	No	NA	NA	NA	NA	NA	NA	NA	NA
VF_VS_1358	11842	15	6	0	No	NA	NA	NA	NA	NA	NA	NA	NA
VF_VS_1359	11834	9	3	0	No	NA	NA	NA	NA	NA	NA	NA	NA
VF_VS_1360	11832	17	2	3	No	NA	NA	NA	NA	NA	NA	NA	NA
VF_VS_1361	11830	9	0	4	No	NA	NA	NA	NA	NA	NA	NA	NA
VF_VS_1362	11829	8	0	3	No	NA	NA	NA	NA	NA	NA	NA	NA
VF_VS_1363	11825	12	0	10	No	NA	NA	NA	NA	NA	NA	NA	NA
VF_VS_1364	11824	14	0	2	No	NA	NA	NA	NA	NA	NA	NA	NA
VF_VS_1365	11824	7	0	6	No	NA	NA	NA	NA	NA	NA	NA	NA
VF_VS_1366	11824	12	0	2	No	NA	NA	NA	NA	NA	NA	NA	NA
VF_VS_1367	11815	17	0	17	No	NA	NA	NA	NA	NA	NA	NA	NA
VF_VS_1368	11813	22	4	0	No	NA	NA	NA	NA	NA	NA	NA	NA
VF_VS_1369	11813	9	0	2	No	NA	NA	NA	NA	NA	NA	NA	NA
VF_VS_1370	11801	19	0	8	No	NA	NA	NA	NA	NA	NA	NA	NA
VF_VS_1371	11798	20	6	0	No	NA	NA	NA	NA	NA	NA	NA	NA
VF_VS_1372	11793	15	1	4	No	NA	NA	NA	NA	NA	NA	NA	NA
VF_VS_1373	11790	17	5	1	No	NA	NA	NA	NA	NA	NA	NA	NA
VF_VS_1374	11783	8	1	1	No	NA	NA	NA	NA	NA	NA	NA	NA
VF_VS_1375	11775	13	1	0	No	NA	NA	NA	NA	NA	NA	NA	NA
VF_VS_1376	11773	16	2	0	No	NA	NA	NA	NA	NA	NA	NA	NA
VF_VS_1377	11772	18	0	2	No	NA	NA	NA	NA	NA	NA	NA	NA
VF_VS_1378	11770	15	0	0	No	NA	NA	NA	NA	NA	NA	NA	NA
VF_VS_1379	11764	11	0	4	No	NA	NA	NA	NA	NA	NA	NA	NA
VF_VS_1380	11759	6	0	0	No	NA	NA	NA	NA	NA	NA	NA	NA
VF_VS_1381	11753	12	0	0	No	NA	NA	NA	NA	NA	NA	NA	NA
VF_VS_1382	11753	7	0	3	No	NA	NA	NA	NA	NA	NA	NA	NA
VF_VS_1383	11749	9	0	0	No	NA	NA	NA	NA	NA	NA	NA	NA
VF_VS_1384	11748	14	5	1	No	NA	NA	NA	NA	NA	NA	NA	NA
VF_VS_1385	11744	13	1	0	No	NA	NA	NA	NA	NA	NA	NA	NA
VF_VS_1386	11742	32	0	0	No	NA	NA	NA	NA	NA	NA	NA	NA
VF_VS_1387	11740	10	0	0	No	NA	NA	NA	NA	NA	NA	NA	NA
VF_VS_1388	11738	9	0	5	No	NA	NA	NA	NA	NA	NA	NA	NA
VF_VS_1389	11738	21	1	2	No	NA	NA	NA	NA	NA	NA	NA	NA
VF_VS_1390	11730	7	0	5	No	NA	NA	NA	NA	NA	NA	NA	NA
VF_VS_1391	11726	17	5	0	No	NA	NA	NA	NA	NA	NA	NA	NA
VF_VS_1392	11723	25	0	1	No	NA	NA	NA	NA	NA	NA	NA	NA
VF_VS_1393	11722	8	1	2	Yes	9930	1792	host,viral	17929930	1-1792,1793-11722	1-3,4-8	0,1	2,0
VF_VS_1394	11721	14	5	0	No	NA	NA	NA	NA	NA	NA	NA	NA
VF_VS_1395	11721	14	3	0	No	NA	NA	NA	NA	NA	NA	NA	NA
VF_VS_1396	11713	6	0	5	No	NA	NA	NA	NA	NA	NA	NA	NA
VF_VS_1397	11709	14	0	2	No	NA	NA	NA	NA	NA	NA	NA	NA
VF_VS_1398	11707	2	0	1	No	NA	NA	NA	NA	NA	NA	NA	NA
VF_VS_1399	11704	13	0	0	No	NA	NA	NA	NA	NA	NA	NA	NA
VF_VS_1400	11701	8	0	7	No	NA	NA	NA	NA	NA	NA	NA	NA
VF_VS_1401	11698	19	1	0	No	NA	NA	NA	NA	NA	NA	NA	NA
VF_VS_1402	11695	8	0	3	No	NA	NA	NA	NA	NA	NA	NA	NA
VF_VS_1403	11687	11	0	5	No	NA	NA	NA	NA	NA	NA	NA	NA
VF_VS_1404	11686	18	1	0	No	NA	NA	NA	NA	NA	NA	NA	NA
VF_VS_1405	11679	15	1	0	No	NA	NA	NA	NA	NA	NA	NA	NA
VF_VS_1406	11679	6	0	5	No	NA	NA	NA	NA	NA	NA	NA	NA
VF_VS_1407	11672	17	5	0	No	NA	NA	NA	NA	NA	NA	NA	NA
VF_VS_1408	11672	15	0	9	No	NA	NA	NA	NA	NA	NA	NA	NA
VF_VS_1409	11666	15	1	0	No	NA	NA	NA	NA	NA	NA	NA	NA
VF_VS_1410	11665	14	8	1	No	NA	NA	NA	NA	NA	NA	NA	NA
VF_VS_1411	11663	19	1	0	No	NA	NA	NA	NA	NA	NA	NA	NA
VF_VS_1412	11654	16	1	0	No	NA	NA	NA	NA	NA	NA	NA	NA
VF_VS_1413	11649	22	1	0	No	NA	NA	NA	NA	NA	NA	NA	NA
VF_VS_1414	11645	6	0	1	No	NA	NA	NA	NA	NA	NA	NA	NA
VF_VS_1415	11636	7	0	4	No	NA	NA	NA	NA	NA	NA	NA	NA
VF_VS_1416	11636	13	5	0	No	NA	NA	NA	NA	NA	NA	NA	NA
VF_VS_1417	11635	7	0	3	No	NA	NA	NA	NA	NA	NA	NA	NA
VF_VS_1418	11635	5	0	3	No	NA	NA	NA	NA	NA	NA	NA	NA
VF_VS_1419	11634	9	1	0	No	NA	NA	NA	NA	NA	NA	NA	NA
VF_VS_1420	11627	7	0	0	No	NA	NA	NA	NA	NA	NA	NA	NA
VF_VS_1421	11625	13	0	1	No	NA	NA	NA	NA	NA	NA	NA	NA
VF_VS_1422	11624	4	0	0	No	NA	NA	NA	NA	NA	NA	NA	NA
VF_VS_1423	11607	8	0	0	No	NA	NA	NA	NA	NA	NA	NA	NA
VF_VS_1424	11606	14	7	0	No	NA	NA	NA	NA	NA	NA	NA	NA
VF_VS_1425	11604	15	2	2	No	NA	NA	NA	NA	NA	NA	NA	NA
VF_VS_1426	11602	13	4	0	No	NA	NA	NA	NA	NA	NA	NA	NA
VF_VS_1427	11599	18	0	4	No	NA	NA	NA	NA	NA	NA	NA	NA
VF_VS_1428	11596	15	0	1	No	NA	NA	NA	NA	NA	NA	NA	NA
VF_VS_1429	11596	15	1	2	No	NA	NA	NA	NA	NA	NA	NA	NA
VF_VS_1430	11595	19	5	0	No	NA	NA	NA	NA	NA	NA	NA	NA
VF_VS_1431	11594	17	4	2	Yes	6967	4627	host,viral	46276967	1-4627,4628-11594	1-6,7-17	1,3	2,0
VF_VS_1432	11593	13	0	0	No	NA	NA	NA	NA	NA	NA	NA	NA
VF_VS_1433	11590	16	0	7	No	NA	NA	NA	NA	NA	NA	NA	NA
VF_VS_1434	11588	9	0	8	No	NA	NA	NA	NA	NA	NA	NA	NA
VF_VS_1435	11586	9	5	0	No	NA	NA	NA	NA	NA	NA	NA	NA
VF_VS_1436	11578	4	0	1	No	NA	NA	NA	NA	NA	NA	NA	NA
VF_VS_1437	11566	6	0	5	No	NA	NA	NA	NA	NA	NA	NA	NA
VF_VS_1438	11561	12	1	0	No	NA	NA	NA	NA	NA	NA	NA	NA
VF_VS_1439	11559	12	2	0	No	NA	NA	NA	NA	NA	NA	NA	NA
VF_VS_1440	11557	10	0	8	No	NA	NA	NA	NA	NA	NA	NA	NA
VF_VS_1441	11557	19	0	1	No	NA	NA	NA	NA	NA	NA	NA	NA
VF_VS_1442	11555	12	0	8	No	NA	NA	NA	NA	NA	NA	NA	NA
VF_VS_1443	11554	14	1	0	No	NA	NA	NA	NA	NA	NA	NA	NA
VF_VS_1444	11549	24	0	2	No	NA	NA	NA	NA	NA	NA	NA	NA
VF_VS_1445	11542	14	4	0	No	NA	NA	NA	NA	NA	NA	NA	NA
VF_VS_1446	11542	6	0	2	No	NA	NA	NA	NA	NA	NA	NA	NA
VF_VS_1447	11538	12	1	9	No	NA	NA	NA	NA	NA	NA	NA	NA
VF_VS_1448	11535	2	0	2	No	NA	NA	NA	NA	NA	NA	NA	NA
VF_VS_1449	11530	28	5	1	No	NA	NA	NA	NA	NA	NA	NA	NA
VF_VS_1450	11528	13	2	0	No	NA	NA	NA	NA	NA	NA	NA	NA
VF_VS_1451	11527	16	7	0	No	NA	NA	NA	NA	NA	NA	NA	NA
VF_VS_1452	11520	11	0	3	No	NA	NA	NA	NA	NA	NA	NA	NA
VF_VS_1453	11519	22	4	0	No	NA	NA	NA	NA	NA	NA	NA	NA
VF_VS_1454	11516	15	1	0	No	NA	NA	NA	NA	NA	NA	NA	NA
VF_VS_1455	11513	9	0	5	No	NA	NA	NA	NA	NA	NA	NA	NA
VF_VS_1456	11510	4	0	1	No	NA	NA	NA	NA	NA	NA	NA	NA
VF_VS_1457	11509	12	0	1	No	NA	NA	NA	NA	NA	NA	NA	NA
VF_VS_1458	11507	11	5	0	No	NA	NA	NA	NA	NA	NA	NA	NA
VF_VS_1459	11505	14	1	0	No	NA	NA	NA	NA	NA	NA	NA	NA
VF_VS_1460	11501	12	3	0	No	NA	NA	NA	NA	NA	NA	NA	NA
VF_VS_1461	11497	14	2	0	No	NA	NA	NA	NA	NA	NA	NA	NA
VF_VS_1462	11497	9	2	1	No	NA	NA	NA	NA	NA	NA	NA	NA
VF_VS_1463	11496	11	5	0	No	NA	NA	NA	NA	NA	NA	NA	NA
VF_VS_1464	11486	9	0	0	No	NA	NA	NA	NA	NA	NA	NA	NA
VF_VS_1465	11482	2	0	0	No	NA	NA	NA	NA	NA	NA	NA	NA
VF_VS_1466	11481	2	0	2	No	NA	NA	NA	NA	NA	NA	NA	NA
VF_VS_1467	11479	12	0	2	No	NA	NA	NA	NA	NA	NA	NA	NA
VF_VS_1468	11479	18	2	0	No	NA	NA	NA	NA	NA	NA	NA	NA
VF_VS_1469	11470	13	2	0	No	NA	NA	NA	NA	NA	NA	NA	NA
VF_VS_1470	11470	14	0	0	No	NA	NA	NA	NA	NA	NA	NA	NA
VF_VS_1471	11463	13	5	0	No	NA	NA	NA	NA	NA	NA	NA	NA
VF_VS_1472	11463	21	2	1	No	NA	NA	NA	NA	NA	NA	NA	NA
VF_VS_1473	11457	8	0	3	No	NA	NA	NA	NA	NA	NA	NA	NA
VF_VS_1474	11440	19	1	0	No	NA	NA	NA	NA	NA	NA	NA	NA
VF_VS_1475	11440	12	1	0	No	NA	NA	NA	NA	NA	NA	NA	NA
VF_VS_1476	11438	18	0	0	No	NA	NA	NA	NA	NA	NA	NA	NA
VF_VS_1477	11435	6	0	4	No	NA	NA	NA	NA	NA	NA	NA	NA
VF_VS_1478	11433	27	2	0	No	NA	NA	NA	NA	NA	NA	NA	NA
VF_VS_1479	11433	17	4	0	No	NA	NA	NA	NA	NA	NA	NA	NA
VF_VS_1480	11431	11	0	8	No	NA	NA	NA	NA	NA	NA	NA	NA
VF_VS_1481	11430	13	2	0	No	NA	NA	NA	NA	NA	NA	NA	NA
VF_VS_1482	11428	9	2	0	No	NA	NA	NA	NA	NA	NA	NA	NA
VF_VS_1483	11426	9	7	0	No	NA	NA	NA	NA	NA	NA	NA	NA
VF_VS_1484	11424	16	2	0	No	NA	NA	NA	NA	NA	NA	NA	NA
VF_VS_1485	11420	10	1	0	No	NA	NA	NA	NA	NA	NA	NA	NA
VF_VS_1486	11409	11	0	0	No	NA	NA	NA	NA	NA	NA	NA	NA
VF_VS_1487	11407	14	3	0	No	NA	NA	NA	NA	NA	NA	NA	NA
VF_VS_1488	11397	17	8	1	No	NA	NA	NA	NA	NA	NA	NA	NA
VF_VS_1489	11396	16	2	0	No	NA	NA	NA	NA	NA	NA	NA	NA
VF_VS_1490	11384	15	0	0	No	NA	NA	NA	NA	NA	NA	NA	NA
VF_VS_1491	11377	8	0	0	No	NA	NA	NA	NA	NA	NA	NA	NA
VF_VS_1492	11374	6	0	3	No	NA	NA	NA	NA	NA	NA	NA	NA
VF_VS_1493	11372	16	5	0	No	NA	NA	NA	NA	NA	NA	NA	NA
VF_VS_1494	11372	10	0	6	No	NA	NA	NA	NA	NA	NA	NA	NA
VF_VS_1495	11370	13	4	0	No	NA	NA	NA	NA	NA	NA	NA	NA
VF_VS_1496	11359	9	0	7	No	NA	NA	NA	NA	NA	NA	NA	NA
VF_VS_1497	11358	7	3	0	No	NA	NA	NA	NA	NA	NA	NA	NA
VF_VS_1498	11357	19	2	1	No	NA	NA	NA	NA	NA	NA	NA	NA
VF_VS_1499	11356	12	0	9	No	NA	NA	NA	NA	NA	NA	NA	NA
VF_VS_1500	11351	12	0	0	No	NA	NA	NA	NA	NA	NA	NA	NA
VF_VS_1501	11350	13	2	0	No	NA	NA	NA	NA	NA	NA	NA	NA
VF_VS_1502	11346	2	0	0	No	NA	NA	NA	NA	NA	NA	NA	NA
VF_VS_1503	11344	15	1	0	No	NA	NA	NA	NA	NA	NA	NA	NA
VF_VS_1504	11337	5	0	1	No	NA	NA	NA	NA	NA	NA	NA	NA
VF_VS_1505	11333	13	0	6	No	NA	NA	NA	NA	NA	NA	NA	NA
VF_VS_1506	11328	9	5	0	No	NA	NA	NA	NA	NA	NA	NA	NA
VF_VS_1507	11327	12	2	0	No	NA	NA	NA	NA	NA	NA	NA	NA
VF_VS_1508	11327	15	7	0	No	NA	NA	NA	NA	NA	NA	NA	NA
VF_VS_1509	11322	18	6	0	No	NA	NA	NA	NA	NA	NA	NA	NA
VF_VS_1510	11319	5	0	0	No	NA	NA	NA	NA	NA	NA	NA	NA
VF_VS_1511	11317	6	0	1	No	NA	NA	NA	NA	NA	NA	NA	NA
VF_VS_1512	11317	9	0	1	No	NA	NA	NA	NA	NA	NA	NA	NA
VF_VS_1513	11315	20	1	0	No	NA	NA	NA	NA	NA	NA	NA	NA
VF_VS_1514	11312	8	0	6	No	NA	NA	NA	NA	NA	NA	NA	NA
VF_VS_1515	11307	22	2	2	No	NA	NA	NA	NA	NA	NA	NA	NA
VF_VS_1516	11307	13	2	0	No	NA	NA	NA	NA	NA	NA	NA	NA
VF_VS_1517	11297	13	2	0	No	NA	NA	NA	NA	NA	NA	NA	NA
VF_VS_1518	11296	9	4	0	No	NA	NA	NA	NA	NA	NA	NA	NA
VF_VS_1519	11294	11	0	11	No	NA	NA	NA	NA	NA	NA	NA	NA
VF_VS_1520	11289	12	4	0	No	NA	NA	NA	NA	NA	NA	NA	NA
VF_VS_1521	11285	12	0	0	No	NA	NA	NA	NA	NA	NA	NA	NA
VF_VS_1522	11274	13	2	1	No	NA	NA	NA	NA	NA	NA	NA	NA
VF_VS_1523	11272	11	0	4	No	NA	NA	NA	NA	NA	NA	NA	NA
VF_VS_1524	11271	13	0	7	No	NA	NA	NA	NA	NA	NA	NA	NA
VF_VS_1525	11271	14	0	2	No	NA	NA	NA	NA	NA	NA	NA	NA
VF_VS_1526	11270	10	3	0	No	NA	NA	NA	NA	NA	NA	NA	NA
VF_VS_1527	11269	13	2	0	No	NA	NA	NA	NA	NA	NA	NA	NA
VF_VS_1528	11263	8	0	2	No	NA	NA	NA	NA	NA	NA	NA	NA
VF_VS_1529	11262	12	1	0	No	NA	NA	NA	NA	NA	NA	NA	NA
VF_VS_1530	11258	10	0	6	No	NA	NA	NA	NA	NA	NA	NA	NA
VF_VS_1531	11254	5	0	2	No	NA	NA	NA	NA	NA	NA	NA	NA
VF_VS_1532	11251	17	1	0	No	NA	NA	NA	NA	NA	NA	NA	NA
VF_VS_1533	11251	5	2	0	No	NA	NA	NA	NA	NA	NA	NA	NA
VF_VS_1534	11249	9	1	1	Yes	3952	7297	viral,host	39527297	1-3952,3953-11249	1-6,7-9	1,0	0,1
VF_VS_1535	11240	5	0	3	No	NA	NA	NA	NA	NA	NA	NA	NA
VF_VS_1536	11228	21	8	1	No	NA	NA	NA	NA	NA	NA	NA	NA
VF_VS_1537	11226	19	0	2	No	NA	NA	NA	NA	NA	NA	NA	NA
VF_VS_1538	11226	6	1	0	No	NA	NA	NA	NA	NA	NA	NA	NA
VF_VS_1539	11223	8	0	5	No	NA	NA	NA	NA	NA	NA	NA	NA
VF_VS_1540	11223	14	7	0	No	NA	NA	NA	NA	NA	NA	NA	NA
VF_VS_1541	11222	3	1	0	No	NA	NA	NA	NA	NA	NA	NA	NA
VF_VS_1542	11215	15	0	0	No	NA	NA	NA	NA	NA	NA	NA	NA
VF_VS_1543	11211	17	2	0	No	NA	NA	NA	NA	NA	NA	NA	NA
VF_VS_1544	11209	14	1	0	No	NA	NA	NA	NA	NA	NA	NA	NA
VF_VS_1545	11207	12	0	0	No	NA	NA	NA	NA	NA	NA	NA	NA
VF_VS_1546	11199	18	5	0	No	NA	NA	NA	NA	NA	NA	NA	NA
VF_VS_1547	11195	14	0	0	No	NA	NA	NA	NA	NA	NA	NA	NA
VF_VS_1548	11195	15	5	0	No	NA	NA	NA	NA	NA	NA	NA	NA
VF_VS_1549	11186	10	1	1	No	NA	NA	NA	NA	NA	NA	NA	NA
VF_VS_1550	11185	9	0	0	No	NA	NA	NA	NA	NA	NA	NA	NA
VF_VS_1551	11178	13	0	6	No	NA	NA	NA	NA	NA	NA	NA	NA
VF_VS_1552	11177	16	6	0	No	NA	NA	NA	NA	NA	NA	NA	NA
VF_VS_1553	11173	10	2	0	No	NA	NA	NA	NA	NA	NA	NA	NA
VF_VS_1554	11172	13	5	0	No	NA	NA	NA	NA	NA	NA	NA	NA
VF_VS_1555	11172	15	5	0	No	NA	NA	NA	NA	NA	NA	NA	NA
VF_VS_1556	11171	17	0	1	No	NA	NA	NA	NA	NA	NA	NA	NA
VF_VS_1557	11171	11	0	6	No	NA	NA	NA	NA	NA	NA	NA	NA
VF_VS_1558	11167	13	0	0	No	NA	NA	NA	NA	NA	NA	NA	NA
VF_VS_1559	11165	9	2	0	No	NA	NA	NA	NA	NA	NA	NA	NA
VF_VS_1560	11161	6	1	0	No	NA	NA	NA	NA	NA	NA	NA	NA
VF_VS_1561	11160	2	0	0	No	NA	NA	NA	NA	NA	NA	NA	NA
VF_VS_1562	11160	12	6	0	No	NA	NA	NA	NA	NA	NA	NA	NA
VF_VS_1563	11159	13	2	0	No	NA	NA	NA	NA	NA	NA	NA	NA
VF_VS_1564	11158	11	0	2	No	NA	NA	NA	NA	NA	NA	NA	NA
VF_VS_1565	11156	17	1	4	No	NA	NA	NA	NA	NA	NA	NA	NA
VF_VS_1566	11150	12	3	0	No	NA	NA	NA	NA	NA	NA	NA	NA
VF_VS_1567	11148	16	1	3	No	NA	NA	NA	NA	NA	NA	NA	NA
VF_VS_1568	11142	19	1	0	No	NA	NA	NA	NA	NA	NA	NA	NA
VF_VS_1569	11138	14	6	0	No	NA	NA	NA	NA	NA	NA	NA	NA
VF_VS_1570	11132	12	6	0	No	NA	NA	NA	NA	NA	NA	NA	NA
VF_VS_1571	11128	16	0	2	No	NA	NA	NA	NA	NA	NA	NA	NA
VF_VS_1572	11128	7	0	0	No	NA	NA	NA	NA	NA	NA	NA	NA
VF_VS_1573	11123	15	5	3	Yes	8821	2302	viral,host	88212302	1-8821,8822-11123	1-12,13-15	5,0	0,3
VF_VS_1574	11121	12	2	0	No	NA	NA	NA	NA	NA	NA	NA	NA
VF_VS_1575	11117	1	1	0	No	NA	NA	NA	NA	NA	NA	NA	NA
VF_VS_1576	11115	14	1	1	No	NA	NA	NA	NA	NA	NA	NA	NA
VF_VS_1577	11106	15	4	0	No	NA	NA	NA	NA	NA	NA	NA	NA
VF_VS_1578	11105	14	2	0	No	NA	NA	NA	NA	NA	NA	NA	NA
VF_VS_1579	11103	19	1	2	No	NA	NA	NA	NA	NA	NA	NA	NA
VF_VS_1580	11103	16	0	0	No	NA	NA	NA	NA	NA	NA	NA	NA
VF_VS_1581	11102	1	0	0	No	NA	NA	NA	NA	NA	NA	NA	NA
VF_VS_1582	11101	6	0	3	No	NA	NA	NA	NA	NA	NA	NA	NA
VF_VS_1583	11100	12	2	0	No	NA	NA	NA	NA	NA	NA	NA	NA
VF_VS_1584	11097	17	0	0	No	NA	NA	NA	NA	NA	NA	NA	NA
VF_VS_1585	11095	13	3	0	No	NA	NA	NA	NA	NA	NA	NA	NA
VF_VS_1586	11095	22	2	0	No	NA	NA	NA	NA	NA	NA	NA	NA
VF_VS_1587	11093	13	2	0	No	NA	NA	NA	NA	NA	NA	NA	NA
VF_VS_1588	11085	15	3	0	No	NA	NA	NA	NA	NA	NA	NA	NA
VF_VS_1589	11083	15	0	0	No	NA	NA	NA	NA	NA	NA	NA	NA
VF_VS_1590	11080	9	2	0	No	NA	NA	NA	NA	NA	NA	NA	NA
VF_VS_1591	11080	13	2	0	No	NA	NA	NA	NA	NA	NA	NA	NA
VF_VS_1592	11077	15	1	0	No	NA	NA	NA	NA	NA	NA	NA	NA
VF_VS_1593	11074	13	2	1	No	NA	NA	NA	NA	NA	NA	NA	NA
VF_VS_1594	11073	14	3	0	No	NA	NA	NA	NA	NA	NA	NA	NA
VF_VS_1595	11067	9	0	0	No	NA	NA	NA	NA	NA	NA	NA	NA
VF_VS_1596	11067	13	1	0	No	NA	NA	NA	NA	NA	NA	NA	NA
VF_VS_1597	11067	20	0	1	No	NA	NA	NA	NA	NA	NA	NA	NA
VF_VS_1598	11066	17	0	1	No	NA	NA	NA	NA	NA	NA	NA	NA
VF_VS_1599	11062	8	0	0	No	NA	NA	NA	NA	NA	NA	NA	NA
VF_VS_1600	11061	8	0	6	No	NA	NA	NA	NA	NA	NA	NA	NA
VF_VS_1601	11061	12	4	0	No	NA	NA	NA	NA	NA	NA	NA	NA
VF_VS_1602	11059	8	0	0	No	NA	NA	NA	NA	NA	NA	NA	NA
VF_VS_1603	11058	11	2	0	No	NA	NA	NA	NA	NA	NA	NA	NA
VF_VS_1604	11056	2	1	0	No	NA	NA	NA	NA	NA	NA	NA	NA
VF_VS_1605	11050	13	0	0	No	NA	NA	NA	NA	NA	NA	NA	NA
VF_VS_1606	11048	8	2	0	No	NA	NA	NA	NA	NA	NA	NA	NA
VF_VS_1607	11046	5	0	0	No	NA	NA	NA	NA	NA	NA	NA	NA
VF_VS_1608	11040	13	3	0	No	NA	NA	NA	NA	NA	NA	NA	NA
VF_VS_1609	11037	10	0	2	No	NA	NA	NA	NA	NA	NA	NA	NA
VF_VS_1610	11028	26	7	1	No	NA	NA	NA	NA	NA	NA	NA	NA
VF_VS_1611	11023	23	6	0	No	NA	NA	NA	NA	NA	NA	NA	NA
VF_VS_1612	11023	9	0	1	No	NA	NA	NA	NA	NA	NA	NA	NA
VF_VS_1613	11012	12	0	0	No	NA	NA	NA	NA	NA	NA	NA	NA
VF_VS_1614	11010	7	0	2	No	NA	NA	NA	NA	NA	NA	NA	NA
VF_VS_1615	11010	4	0	3	No	NA	NA	NA	NA	NA	NA	NA	NA
VF_VS_1616	11006	8	7	0	No	NA	NA	NA	NA	NA	NA	NA	NA
VF_VS_1617	11001	25	3	0	No	NA	NA	NA	NA	NA	NA	NA	NA
VF_VS_1618	10994	12	0	2	No	NA	NA	NA	NA	NA	NA	NA	NA
VF_VS_1619	10992	15	5	0	No	NA	NA	NA	NA	NA	NA	NA	NA
VF_VS_1620	10990	5	0	1	No	NA	NA	NA	NA	NA	NA	NA	NA
VF_VS_1621	10990	14	4	0	No	NA	NA	NA	NA	NA	NA	NA	NA
VF_VS_1622	10984	1	0	1	No	NA	NA	NA	NA	NA	NA	NA	NA
VF_VS_1623	10982	13	0	0	No	NA	NA	NA	NA	NA	NA	NA	NA
VF_VS_1624	10974	12	2	0	No	NA	NA	NA	NA	NA	NA	NA	NA
VF_VS_1625	10968	12	0	8	No	NA	NA	NA	NA	NA	NA	NA	NA
VF_VS_1626	10958	10	0	5	No	NA	NA	NA	NA	NA	NA	NA	NA
VF_VS_1627	10957	9	0	5	No	NA	NA	NA	NA	NA	NA	NA	NA
VF_VS_1628	10953	16	10	0	No	NA	NA	NA	NA	NA	NA	NA	NA
VF_VS_1629	10950	12	6	0	No	NA	NA	NA	NA	NA	NA	NA	NA
VF_VS_1630	10948	17	3	1	No	NA	NA	NA	NA	NA	NA	NA	NA
VF_VS_1631	10946	12	6	0	No	NA	NA	NA	NA	NA	NA	NA	NA
VF_VS_1632	10936	15	8	1	No	NA	NA	NA	NA	NA	NA	NA	NA
VF_VS_1633	10936	8	0	2	No	NA	NA	NA	NA	NA	NA	NA	NA
VF_VS_1634	10926	11	0	0	No	NA	NA	NA	NA	NA	NA	NA	NA
VF_VS_1635	10924	10	0	1	No	NA	NA	NA	NA	NA	NA	NA	NA
VF_VS_1636	10922	10	0	8	No	NA	NA	NA	NA	NA	NA	NA	NA
VF_VS_1637	10922	5	0	1	No	NA	NA	NA	NA	NA	NA	NA	NA
VF_VS_1638	10922	10	0	0	No	NA	NA	NA	NA	NA	NA	NA	NA
VF_VS_1639	10918	8	0	0	No	NA	NA	NA	NA	NA	NA	NA	NA
VF_VS_1640	10911	12	7	0	No	NA	NA	NA	NA	NA	NA	NA	NA
VF_VS_1641	10909	16	0	0	No	NA	NA	NA	NA	NA	NA	NA	NA
VF_VS_1642	10908	19	0	0	No	NA	NA	NA	NA	NA	NA	NA	NA
VF_VS_1643	10903	9	6	0	No	NA	NA	NA	NA	NA	NA	NA	NA
VF_VS_1644	10902	14	2	1	No	NA	NA	NA	NA	NA	NA	NA	NA
VF_VS_1645	10902	10	5	0	No	NA	NA	NA	NA	NA	NA	NA	NA
VF_VS_1646	10901	24	2	2	No	NA	NA	NA	NA	NA	NA	NA	NA
VF_VS_1647	10901	13	4	2	No	NA	NA	NA	NA	NA	NA	NA	NA
VF_VS_1648	10894	10	0	5	No	NA	NA	NA	NA	NA	NA	NA	NA
VF_VS_1649	10893	19	1	0	No	NA	NA	NA	NA	NA	NA	NA	NA
VF_VS_1650	10893	11	1	0	No	NA	NA	NA	NA	NA	NA	NA	NA
VF_VS_1651	10892	12	0	0	No	NA	NA	NA	NA	NA	NA	NA	NA
VF_VS_1652	10892	4	0	0	No	NA	NA	NA	NA	NA	NA	NA	NA
VF_VS_1653	10888	16	3	0	No	NA	NA	NA	NA	NA	NA	NA	NA
VF_VS_1654	10886	9	0	7	No	NA	NA	NA	NA	NA	NA	NA	NA
VF_VS_1655	10880	12	0	4	No	NA	NA	NA	NA	NA	NA	NA	NA
VF_VS_1656	10880	13	9	0	No	NA	NA	NA	NA	NA	NA	NA	NA
VF_VS_1657	10878	12	2	0	No	NA	NA	NA	NA	NA	NA	NA	NA
VF_VS_1658	10878	10	1	5	Yes	3509	7369	host,viral	73693509	1-7369,7370-10878	1-7,8-10	0,1	5,0
VF_VS_1659	10877	16	0	1	No	NA	NA	NA	NA	NA	NA	NA	NA
VF_VS_1660	10866	16	7	0	No	NA	NA	NA	NA	NA	NA	NA	NA
VF_VS_1661	10863	15	1	1	No	NA	NA	NA	NA	NA	NA	NA	NA
VF_VS_1662	10861	9	0	1	No	NA	NA	NA	NA	NA	NA	NA	NA
VF_VS_1663	10859	11	0	0	No	NA	NA	NA	NA	NA	NA	NA	NA
VF_VS_1664	10858	18	1	3	No	NA	NA	NA	NA	NA	NA	NA	NA
VF_VS_1665	10858	11	1	0	No	NA	NA	NA	NA	NA	NA	NA	NA
VF_VS_1666	10855	18	0	0	No	NA	NA	NA	NA	NA	NA	NA	NA
VF_VS_1667	10851	18	0	2	No	NA	NA	NA	NA	NA	NA	NA	NA
VF_VS_1668	10839	18	3	0	No	NA	NA	NA	NA	NA	NA	NA	NA
VF_VS_1669	10829	8	0	0	No	NA	NA	NA	NA	NA	NA	NA	NA
VF_VS_1670	10826	15	2	0	No	NA	NA	NA	NA	NA	NA	NA	NA
VF_VS_1671	10824	16	2	0	No	NA	NA	NA	NA	NA	NA	NA	NA
VF_VS_1672	10824	15	0	0	No	NA	NA	NA	NA	NA	NA	NA	NA
VF_VS_1673	10820	12	1	0	No	NA	NA	NA	NA	NA	NA	NA	NA
VF_VS_1674	10819	17	0	0	No	NA	NA	NA	NA	NA	NA	NA	NA
VF_VS_1675	10815	11	6	0	No	NA	NA	NA	NA	NA	NA	NA	NA
VF_VS_1676	10813	22	1	0	No	NA	NA	NA	NA	NA	NA	NA	NA
VF_VS_1677	10811	23	5	0	No	NA	NA	NA	NA	NA	NA	NA	NA
VF_VS_1678	10811	17	1	0	No	NA	NA	NA	NA	NA	NA	NA	NA
VF_VS_1679	10810	8	0	0	No	NA	NA	NA	NA	NA	NA	NA	NA
VF_VS_1680	10810	16	0	2	No	NA	NA	NA	NA	NA	NA	NA	NA
VF_VS_1681	10806	13	1	0	No	NA	NA	NA	NA	NA	NA	NA	NA
VF_VS_1682	10805	15	1	4	No	NA	NA	NA	NA	NA	NA	NA	NA
VF_VS_1683	10805	13	0	1	No	NA	NA	NA	NA	NA	NA	NA	NA
VF_VS_1684	10802	15	2	1	No	NA	NA	NA	NA	NA	NA	NA	NA
VF_VS_1685	10801	19	0	1	No	NA	NA	NA	NA	NA	NA	NA	NA
VF_VS_1686	10798	11	3	0	No	NA	NA	NA	NA	NA	NA	NA	NA
VF_VS_1687	10796	16	4	0	No	NA	NA	NA	NA	NA	NA	NA	NA
VF_VS_1688	10796	22	3	1	No	NA	NA	NA	NA	NA	NA	NA	NA
VF_VS_1689	10793	13	5	0	No	NA	NA	NA	NA	NA	NA	NA	NA
VF_VS_1690	10792	19	3	0	No	NA	NA	NA	NA	NA	NA	NA	NA
VF_VS_1691	10790	23	3	2	No	NA	NA	NA	NA	NA	NA	NA	NA
VF_VS_1692	10787	9	8	0	No	NA	NA	NA	NA	NA	NA	NA	NA
VF_VS_1693	10783	6	1	2	Yes	5994	4789	host,viral	47895994	1-4789,4790-10783	1-2,3-6	0,1	1,1
VF_VS_1694	10781	12	0	0	No	NA	NA	NA	NA	NA	NA	NA	NA
VF_VS_1695	10777	15	0	7	No	NA	NA	NA	NA	NA	NA	NA	NA
VF_VS_1696	10776	10	1	6	No	NA	NA	NA	NA	NA	NA	NA	NA
VF_VS_1697	10769	9	0	5	No	NA	NA	NA	NA	NA	NA	NA	NA
VF_VS_1698	10767	13	2	0	No	NA	NA	NA	NA	NA	NA	NA	NA
VF_VS_1699	10766	28	0	1	No	NA	NA	NA	NA	NA	NA	NA	NA
VF_VS_1700	10763	9	0	0	No	NA	NA	NA	NA	NA	NA	NA	NA
VF_VS_1701	10761	8	0	0	No	NA	NA	NA	NA	NA	NA	NA	NA
VF_VS_1702	10754	20	3	0	No	NA	NA	NA	NA	NA	NA	NA	NA
VF_VS_1703	10752	18	5	0	No	NA	NA	NA	NA	NA	NA	NA	NA
VF_VS_1704	10749	9	0	1	No	NA	NA	NA	NA	NA	NA	NA	NA
VF_VS_1705	10743	10	0	3	No	NA	NA	NA	NA	NA	NA	NA	NA
VF_VS_1706	10738	34	0	0	No	NA	NA	NA	NA	NA	NA	NA	NA
VF_VS_1707	10736	11	0	9	No	NA	NA	NA	NA	NA	NA	NA	NA
VF_VS_1708	10733	11	2	0	No	NA	NA	NA	NA	NA	NA	NA	NA
VF_VS_1709	10730	18	4	0	No	NA	NA	NA	NA	NA	NA	NA	NA
VF_VS_1710	10728	24	3	0	No	NA	NA	NA	NA	NA	NA	NA	NA
VF_VS_1711	10728	19	1	0	No	NA	NA	NA	NA	NA	NA	NA	NA
VF_VS_1712	10713	15	1	0	No	NA	NA	NA	NA	NA	NA	NA	NA
VF_VS_1713	10713	9	0	4	No	NA	NA	NA	NA	NA	NA	NA	NA
VF_VS_1714	10707	16	6	0	No	NA	NA	NA	NA	NA	NA	NA	NA
VF_VS_1715	10701	12	0	1	No	NA	NA	NA	NA	NA	NA	NA	NA
VF_VS_1716	10692	27	2	0	No	NA	NA	NA	NA	NA	NA	NA	NA
VF_VS_1717	10689	12	3	0	No	NA	NA	NA	NA	NA	NA	NA	NA
VF_VS_1718	10688	26	3	0	No	NA	NA	NA	NA	NA	NA	NA	NA
VF_VS_1719	10685	9	2	0	No	NA	NA	NA	NA	NA	NA	NA	NA
VF_VS_1720	10674	12	4	0	No	NA	NA	NA	NA	NA	NA	NA	NA
VF_VS_1721	10671	17	1	4	No	NA	NA	NA	NA	NA	NA	NA	NA
VF_VS_1722	10670	16	2	0	No	NA	NA	NA	NA	NA	NA	NA	NA
VF_VS_1723	10670	14	3	0	No	NA	NA	NA	NA	NA	NA	NA	NA
VF_VS_1724	10667	9	0	3	No	NA	NA	NA	NA	NA	NA	NA	NA
VF_VS_1725	10667	9	0	5	No	NA	NA	NA	NA	NA	NA	NA	NA
VF_VS_1726	10665	12	2	0	No	NA	NA	NA	NA	NA	NA	NA	NA
VF_VS_1727	10662	34	5	0	No	NA	NA	NA	NA	NA	NA	NA	NA
VF_VS_1728	10655	11	3	0	No	NA	NA	NA	NA	NA	NA	NA	NA
VF_VS_1729	10654	19	1	1	No	NA	NA	NA	NA	NA	NA	NA	NA
VF_VS_1730	10654	14	3	0	No	NA	NA	NA	NA	NA	NA	NA	NA
VF_VS_1731	10652	14	2	0	No	NA	NA	NA	NA	NA	NA	NA	NA
VF_VS_1732	10651	11	4	0	No	NA	NA	NA	NA	NA	NA	NA	NA
VF_VS_1733	10650	17	0	0	No	NA	NA	NA	NA	NA	NA	NA	NA
VF_VS_1734	10649	15	9	0	No	NA	NA	NA	NA	NA	NA	NA	NA
VF_VS_1735	10647	14	1	2	No	NA	NA	NA	NA	NA	NA	NA	NA
VF_VS_1736	10637	8	0	5	No	NA	NA	NA	NA	NA	NA	NA	NA
VF_VS_1737	10631	19	0	0	No	NA	NA	NA	NA	NA	NA	NA	NA
VF_VS_1738	10626	10	0	5	No	NA	NA	NA	NA	NA	NA	NA	NA
VF_VS_1739	10626	18	4	0	No	NA	NA	NA	NA	NA	NA	NA	NA
VF_VS_1740	10625	14	6	0	No	NA	NA	NA	NA	NA	NA	NA	NA
VF_VS_1741	10619	16	0	0	No	NA	NA	NA	NA	NA	NA	NA	NA
VF_VS_1742	10615	7	0	5	No	NA	NA	NA	NA	NA	NA	NA	NA
VF_VS_1743	10611	15	2	0	No	NA	NA	NA	NA	NA	NA	NA	NA
VF_VS_1744	10610	15	8	0	No	NA	NA	NA	NA	NA	NA	NA	NA
VF_VS_1745	10608	13	7	0	No	NA	NA	NA	NA	NA	NA	NA	NA
VF_VS_1746	10607	9	0	7	No	NA	NA	NA	NA	NA	NA	NA	NA
VF_VS_1747	10603	13	3	0	No	NA	NA	NA	NA	NA	NA	NA	NA
VF_VS_1748	10603	15	1	0	No	NA	NA	NA	NA	NA	NA	NA	NA
VF_VS_1749	10597	13	0	0	No	NA	NA	NA	NA	NA	NA	NA	NA
VF_VS_1750	10595	15	0	0	No	NA	NA	NA	NA	NA	NA	NA	NA
VF_VS_1751	10595	7	0	0	No	NA	NA	NA	NA	NA	NA	NA	NA
VF_VS_1752	10594	17	0	16	No	NA	NA	NA	NA	NA	NA	NA	NA
VF_VS_1753	10591	10	6	0	No	NA	NA	NA	NA	NA	NA	NA	NA
VF_VS_1754	10580	8	2	0	No	NA	NA	NA	NA	NA	NA	NA	NA
VF_VS_1755	10580	4	0	2	No	NA	NA	NA	NA	NA	NA	NA	NA
VF_VS_1756	10573	11	0	5	No	NA	NA	NA	NA	NA	NA	NA	NA
VF_VS_1757	10569	17	0	2	No	NA	NA	NA	NA	NA	NA	NA	NA
VF_VS_1758	10563	7	1	0	No	NA	NA	NA	NA	NA	NA	NA	NA
VF_VS_1759	10561	10	2	0	No	NA	NA	NA	NA	NA	NA	NA	NA
VF_VS_1760	10559	14	4	0	No	NA	NA	NA	NA	NA	NA	NA	NA
VF_VS_1761	10557	12	2	0	No	NA	NA	NA	NA	NA	NA	NA	NA
VF_VS_1762	10553	9	0	4	No	NA	NA	NA	NA	NA	NA	NA	NA
VF_VS_1763	10552	13	0	0	No	NA	NA	NA	NA	NA	NA	NA	NA
VF_VS_1764	10551	14	5	0	No	NA	NA	NA	NA	NA	NA	NA	NA
VF_VS_1765	10548	14	4	0	No	NA	NA	NA	NA	NA	NA	NA	NA
VF_VS_1766	10547	14	0	8	No	NA	NA	NA	NA	NA	NA	NA	NA
VF_VS_1767	10545	17	1	0	No	NA	NA	NA	NA	NA	NA	NA	NA
VF_VS_1768	10542	21	4	0	No	NA	NA	NA	NA	NA	NA	NA	NA
VF_VS_1769	10542	10	0	8	No	NA	NA	NA	NA	NA	NA	NA	NA
VF_VS_1770	10540	10	0	0	No	NA	NA	NA	NA	NA	NA	NA	NA
VF_VS_1771	10531	8	0	0	No	NA	NA	NA	NA	NA	NA	NA	NA
VF_VS_1772	10530	10	0	8	No	NA	NA	NA	NA	NA	NA	NA	NA
VF_VS_1773	10530	6	0	2	No	NA	NA	NA	NA	NA	NA	NA	NA
VF_VS_1774	10529	10	1	0	No	NA	NA	NA	NA	NA	NA	NA	NA
VF_VS_1775	10526	24	1	0	No	NA	NA	NA	NA	NA	NA	NA	NA
VF_VS_1776	10521	8	3	0	No	NA	NA	NA	NA	NA	NA	NA	NA
VF_VS_1777	10519	26	1	1	No	NA	NA	NA	NA	NA	NA	NA	NA
VF_VS_1778	10517	13	6	0	No	NA	NA	NA	NA	NA	NA	NA	NA
VF_VS_1779	10515	7	0	1	No	NA	NA	NA	NA	NA	NA	NA	NA
VF_VS_1780	10514	8	1	0	No	NA	NA	NA	NA	NA	NA	NA	NA
VF_VS_1781	10514	10	0	0	No	NA	NA	NA	NA	NA	NA	NA	NA
VF_VS_1782	10511	9	5	0	No	NA	NA	NA	NA	NA	NA	NA	NA
VF_VS_1783	10510	9	7	0	No	NA	NA	NA	NA	NA	NA	NA	NA
VF_VS_1784	10505	8	0	1	No	NA	NA	NA	NA	NA	NA	NA	NA
VF_VS_1785	10502	15	8	0	No	NA	NA	NA	NA	NA	NA	NA	NA
VF_VS_1786	10494	11	1	0	No	NA	NA	NA	NA	NA	NA	NA	NA
VF_VS_1787	10490	12	1	0	No	NA	NA	NA	NA	NA	NA	NA	NA
VF_VS_1788	10490	13	0	0	No	NA	NA	NA	NA	NA	NA	NA	NA
VF_VS_1789	10488	14	2	0	No	NA	NA	NA	NA	NA	NA	NA	NA
VF_VS_1790	10488	15	1	0	No	NA	NA	NA	NA	NA	NA	NA	NA
VF_VS_1791	10485	11	0	3	No	NA	NA	NA	NA	NA	NA	NA	NA
VF_VS_1792	10483	7	3	0	No	NA	NA	NA	NA	NA	NA	NA	NA
VF_VS_1793	10482	10	0	0	No	NA	NA	NA	NA	NA	NA	NA	NA
VF_VS_1794	10480	19	4	1	No	NA	NA	NA	NA	NA	NA	NA	NA
VF_VS_1795	10480	6	0	0	No	NA	NA	NA	NA	NA	NA	NA	NA
VF_VS_1796	10479	5	0	0	No	NA	NA	NA	NA	NA	NA	NA	NA
VF_VS_1797	10476	9	1	1	Yes	6841	3635	viral,host	68413635	1-6841,6842-10476	1-6,7-9	1,0	0,1
VF_VS_1798	10469	17	2	0	No	NA	NA	NA	NA	NA	NA	NA	NA
VF_VS_1799	10468	14	0	0	No	NA	NA	NA	NA	NA	NA	NA	NA
VF_VS_1800	10468	11	0	1	No	NA	NA	NA	NA	NA	NA	NA	NA
VF_VS_1801	10463	20	0	0	No	NA	NA	NA	NA	NA	NA	NA	NA
VF_VS_1802	10448	10	0	3	No	NA	NA	NA	NA	NA	NA	NA	NA
VF_VS_1803	10447	7	1	1	Yes	6044	4403	host,viral	44036044	1-4403,4404-10447	1-3,4-7	0,1	1,0
VF_VS_1804	10445	10	0	5	No	NA	NA	NA	NA	NA	NA	NA	NA
VF_VS_1805	10442	9	2	0	No	NA	NA	NA	NA	NA	NA	NA	NA
VF_VS_1806	10442	12	7	0	No	NA	NA	NA	NA	NA	NA	NA	NA
VF_VS_1807	10437	10	0	7	No	NA	NA	NA	NA	NA	NA	NA	NA
VF_VS_1808	10435	7	0	1	No	NA	NA	NA	NA	NA	NA	NA	NA
VF_VS_1809	10434	9	3	0	No	NA	NA	NA	NA	NA	NA	NA	NA
VF_VS_1810	10433	15	0	2	No	NA	NA	NA	NA	NA	NA	NA	NA
VF_VS_1811	10432	8	1	0	No	NA	NA	NA	NA	NA	NA	NA	NA
VF_VS_1812	10429	7	0	1	No	NA	NA	NA	NA	NA	NA	NA	NA
VF_VS_1813	10421	6	0	4	No	NA	NA	NA	NA	NA	NA	NA	NA
VF_VS_1814	10418	16	0	0	No	NA	NA	NA	NA	NA	NA	NA	NA
VF_VS_1815	10416	16	2	1	No	NA	NA	NA	NA	NA	NA	NA	NA
VF_VS_1816	10414	6	2	0	No	NA	NA	NA	NA	NA	NA	NA	NA
VF_VS_1817	10413	9	1	1	Yes	8016	2397	viral,host	80162397	1-8016,8017-10413	1-7,8-9	1,0	0,1
VF_VS_1818	10413	9	0	6	No	NA	NA	NA	NA	NA	NA	NA	NA
VF_VS_1819	10406	3	0	1	No	NA	NA	NA	NA	NA	NA	NA	NA
VF_VS_1820	10399	9	0	1	No	NA	NA	NA	NA	NA	NA	NA	NA
VF_VS_1821	10392	13	3	0	No	NA	NA	NA	NA	NA	NA	NA	NA
VF_VS_1822	10391	12	9	0	No	NA	NA	NA	NA	NA	NA	NA	NA
VF_VS_1823	10387	18	1	0	No	NA	NA	NA	NA	NA	NA	NA	NA
VF_VS_1824	10386	9	0	7	No	NA	NA	NA	NA	NA	NA	NA	NA
VF_VS_1825	10383	10	1	1	Yes	7720	2663	host,viral	26637720	1-2663,2664-10383	1-3,4-10	0,1	1,0
VF_VS_1826	10381	7	0	2	No	NA	NA	NA	NA	NA	NA	NA	NA
VF_VS_1827	10379	1	0	1	No	NA	NA	NA	NA	NA	NA	NA	NA
VF_VS_1828	10376	12	0	2	No	NA	NA	NA	NA	NA	NA	NA	NA
VF_VS_1829	10374	9	1	0	No	NA	NA	NA	NA	NA	NA	NA	NA
VF_VS_1830	10369	14	3	0	No	NA	NA	NA	NA	NA	NA	NA	NA
VF_VS_1831	10366	12	0	10	No	NA	NA	NA	NA	NA	NA	NA	NA
VF_VS_1832	10362	9	0	4	No	NA	NA	NA	NA	NA	NA	NA	NA
VF_VS_1833	10360	14	10	0	No	NA	NA	NA	NA	NA	NA	NA	NA
VF_VS_1834	10351	14	3	0	No	NA	NA	NA	NA	NA	NA	NA	NA
VF_VS_1835	10348	9	6	0	No	NA	NA	NA	NA	NA	NA	NA	NA
VF_VS_1836	10348	7	0	0	No	NA	NA	NA	NA	NA	NA	NA	NA
VF_VS_1837	10346	14	9	0	No	NA	NA	NA	NA	NA	NA	NA	NA
VF_VS_1838	10345	10	1	0	No	NA	NA	NA	NA	NA	NA	NA	NA
VF_VS_1839	10339	18	9	0	No	NA	NA	NA	NA	NA	NA	NA	NA
VF_VS_1840	10338	5	0	2	No	NA	NA	NA	NA	NA	NA	NA	NA
VF_VS_1841	10336	23	1	1	No	NA	NA	NA	NA	NA	NA	NA	NA
VF_VS_1842	10336	6	3	0	No	NA	NA	NA	NA	NA	NA	NA	NA
VF_VS_1843	10334	5	0	4	No	NA	NA	NA	NA	NA	NA	NA	NA
VF_VS_1844	10332	18	0	0	No	NA	NA	NA	NA	NA	NA	NA	NA
VF_VS_1845	10330	11	0	5	No	NA	NA	NA	NA	NA	NA	NA	NA
VF_VS_1846	10330	16	5	0	No	NA	NA	NA	NA	NA	NA	NA	NA
VF_VS_1847	10329	15	3	1	No	NA	NA	NA	NA	NA	NA	NA	NA
VF_VS_1848	10329	9	0	2	No	NA	NA	NA	NA	NA	NA	NA	NA
VF_VS_1849	10325	12	0	9	No	NA	NA	NA	NA	NA	NA	NA	NA
VF_VS_1850	10323	9	3	0	No	NA	NA	NA	NA	NA	NA	NA	NA
VF_VS_1851	10317	5	0	1	No	NA	NA	NA	NA	NA	NA	NA	NA
VF_VS_1852	10316	9	0	7	No	NA	NA	NA	NA	NA	NA	NA	NA
VF_VS_1853	10316	6	0	1	No	NA	NA	NA	NA	NA	NA	NA	NA
VF_VS_1854	10316	5	0	3	No	NA	NA	NA	NA	NA	NA	NA	NA
VF_VS_1855	10314	13	0	0	No	NA	NA	NA	NA	NA	NA	NA	NA
VF_VS_1856	10312	13	2	0	No	NA	NA	NA	NA	NA	NA	NA	NA
VF_VS_1857	10311	8	0	0	No	NA	NA	NA	NA	NA	NA	NA	NA
VF_VS_1858	10308	14	7	0	No	NA	NA	NA	NA	NA	NA	NA	NA
VF_VS_1859	10301	4	0	2	No	NA	NA	NA	NA	NA	NA	NA	NA
VF_VS_1860	10301	7	2	0	No	NA	NA	NA	NA	NA	NA	NA	NA
VF_VS_1861	10300	16	1	0	No	NA	NA	NA	NA	NA	NA	NA	NA
VF_VS_1862	10297	6	0	4	No	NA	NA	NA	NA	NA	NA	NA	NA
VF_VS_1863	10290	10	0	5	No	NA	NA	NA	NA	NA	NA	NA	NA
VF_VS_1864	10286	10	1	0	No	NA	NA	NA	NA	NA	NA	NA	NA
VF_VS_1865	10283	13	2	0	No	NA	NA	NA	NA	NA	NA	NA	NA
VF_VS_1866	10282	8	0	1	No	NA	NA	NA	NA	NA	NA	NA	NA
VF_VS_1867	10281	13	5	0	No	NA	NA	NA	NA	NA	NA	NA	NA
VF_VS_1868	10275	8	0	0	No	NA	NA	NA	NA	NA	NA	NA	NA
VF_VS_1869	10272	7	0	2	No	NA	NA	NA	NA	NA	NA	NA	NA
VF_VS_1870	10271	12	4	0	No	NA	NA	NA	NA	NA	NA	NA	NA
VF_VS_1871	10271	9	2	0	No	NA	NA	NA	NA	NA	NA	NA	NA
VF_VS_1872	10270	9	0	2	No	NA	NA	NA	NA	NA	NA	NA	NA
VF_VS_1873	10270	13	3	0	No	NA	NA	NA	NA	NA	NA	NA	NA
VF_VS_1874	10265	19	0	0	No	NA	NA	NA	NA	NA	NA	NA	NA
VF_VS_1875	10263	5	2	0	No	NA	NA	NA	NA	NA	NA	NA	NA
VF_VS_1876	10261	11	1	0	No	NA	NA	NA	NA	NA	NA	NA	NA
VF_VS_1877	10251	13	0	0	No	NA	NA	NA	NA	NA	NA	NA	NA
VF_VS_1878	10251	17	2	0	No	NA	NA	NA	NA	NA	NA	NA	NA
VF_VS_1879	10243	10	0	5	No	NA	NA	NA	NA	NA	NA	NA	NA
VF_VS_1880	10242	24	4	0	No	NA	NA	NA	NA	NA	NA	NA	NA
VF_VS_1881	10241	9	0	3	No	NA	NA	NA	NA	NA	NA	NA	NA
VF_VS_1882	10240	13	2	0	No	NA	NA	NA	NA	NA	NA	NA	NA
VF_VS_1883	10238	11	2	1	No	NA	NA	NA	NA	NA	NA	NA	NA
VF_VS_1884	10238	5	0	3	No	NA	NA	NA	NA	NA	NA	NA	NA
VF_VS_1885	10233	20	5	0	No	NA	NA	NA	NA	NA	NA	NA	NA
VF_VS_1886	10232	14	2	0	No	NA	NA	NA	NA	NA	NA	NA	NA
VF_VS_1887	10223	8	3	0	No	NA	NA	NA	NA	NA	NA	NA	NA
VF_VS_1888	10222	1	0	1	No	NA	NA	NA	NA	NA	NA	NA	NA
VF_VS_1889	10219	6	0	0	No	NA	NA	NA	NA	NA	NA	NA	NA
VF_VS_1890	10216	11	0	0	No	NA	NA	NA	NA	NA	NA	NA	NA
VF_VS_1891	10214	14	1	0	No	NA	NA	NA	NA	NA	NA	NA	NA
VF_VS_1892	10214	14	2	0	No	NA	NA	NA	NA	NA	NA	NA	NA
VF_VS_1893	10212	8	0	6	No	NA	NA	NA	NA	NA	NA	NA	NA
VF_VS_1894	10209	7	0	4	No	NA	NA	NA	NA	NA	NA	NA	NA
VF_VS_1895	10195	3	0	1	No	NA	NA	NA	NA	NA	NA	NA	NA
VF_VS_1896	10186	4	0	1	No	NA	NA	NA	NA	NA	NA	NA	NA
VF_VS_1897	10186	20	4	2	No	NA	NA	NA	NA	NA	NA	NA	NA
VF_VS_1898	10183	7	0	0	No	NA	NA	NA	NA	NA	NA	NA	NA
VF_VS_1899	10182	10	1	0	No	NA	NA	NA	NA	NA	NA	NA	NA
VF_VS_1900	10178	2	0	2	No	NA	NA	NA	NA	NA	NA	NA	NA
VF_VS_1901	10176	11	3	0	No	NA	NA	NA	NA	NA	NA	NA	NA
VF_VS_1902	10175	16	11	0	No	NA	NA	NA	NA	NA	NA	NA	NA
VF_VS_1903	10173	11	0	3	No	NA	NA	NA	NA	NA	NA	NA	NA
VF_VS_1904	10171	10	0	6	No	NA	NA	NA	NA	NA	NA	NA	NA
VF_VS_1905	10171	13	1	3	No	NA	NA	NA	NA	NA	NA	NA	NA
VF_VS_1906	10170	11	2	1	No	NA	NA	NA	NA	NA	NA	NA	NA
VF_VS_1907	10170	19	1	0	No	NA	NA	NA	NA	NA	NA	NA	NA
VF_VS_1908	10166	18	5	0	No	NA	NA	NA	NA	NA	NA	NA	NA
VF_VS_1909	10164	8	2	0	No	NA	NA	NA	NA	NA	NA	NA	NA
VF_VS_1910	10156	19	1	0	No	NA	NA	NA	NA	NA	NA	NA	NA
VF_VS_1911	10153	10	1	1	No	NA	NA	NA	NA	NA	NA	NA	NA
VF_VS_1912	10153	12	0	2	No	NA	NA	NA	NA	NA	NA	NA	NA
VF_VS_1913	10152	11	0	6	No	NA	NA	NA	NA	NA	NA	NA	NA
VF_VS_1914	10151	8	0	0	No	NA	NA	NA	NA	NA	NA	NA	NA
VF_VS_1915	10150	15	0	0	No	NA	NA	NA	NA	NA	NA	NA	NA
VF_VS_1916	10149	4	0	0	No	NA	NA	NA	NA	NA	NA	NA	NA
VF_VS_1917	10147	13	3	0	No	NA	NA	NA	NA	NA	NA	NA	NA
VF_VS_1918	10142	12	1	2	No	NA	NA	NA	NA	NA	NA	NA	NA
VF_VS_1919	10140	12	0	0	No	NA	NA	NA	NA	NA	NA	NA	NA
VF_VS_1920	10133	16	3	3	Yes	3589	6544	viral,host	35896544	1-3589,3590-10133	1-6,7-16	2,1	0,3
VF_VS_1921	10131	19	1	1	No	NA	NA	NA	NA	NA	NA	NA	NA
VF_VS_1922	10130	9	0	7	No	NA	NA	NA	NA	NA	NA	NA	NA
VF_VS_1923	10129	18	1	0	No	NA	NA	NA	NA	NA	NA	NA	NA
VF_VS_1924	10127	15	3	0	No	NA	NA	NA	NA	NA	NA	NA	NA
VF_VS_1925	10114	17	3	0	No	NA	NA	NA	NA	NA	NA	NA	NA
VF_VS_1926	10112	14	1	1	No	NA	NA	NA	NA	NA	NA	NA	NA
VF_VS_1927	10109	10	0	2	No	NA	NA	NA	NA	NA	NA	NA	NA
VF_VS_1928	10109	15	1	1	No	NA	NA	NA	NA	NA	NA	NA	NA
VF_VS_1929	10107	15	1	0	No	NA	NA	NA	NA	NA	NA	NA	NA
VF_VS_1930	10107	11	2	0	No	NA	NA	NA	NA	NA	NA	NA	NA
VF_VS_1931	10106	11	0	0	No	NA	NA	NA	NA	NA	NA	NA	NA
VF_VS_1932	10105	22	3	0	No	NA	NA	NA	NA	NA	NA	NA	NA
VF_VS_1933	10094	6	0	1	No	NA	NA	NA	NA	NA	NA	NA	NA
VF_VS_1934	10088	7	0	4	No	NA	NA	NA	NA	NA	NA	NA	NA
VF_VS_1935	10075	1	0	1	No	NA	NA	NA	NA	NA	NA	NA	NA
VF_VS_1936	10072	7	0	5	No	NA	NA	NA	NA	NA	NA	NA	NA
VF_VS_1937	10069	5	0	1	No	NA	NA	NA	NA	NA	NA	NA	NA
VF_VS_1938	10069	9	0	0	No	NA	NA	NA	NA	NA	NA	NA	NA
VF_VS_1939	10065	11	6	0	No	NA	NA	NA	NA	NA	NA	NA	NA
VF_VS_1940	10056	10	1	0	No	NA	NA	NA	NA	NA	NA	NA	NA
VF_VS_1941	10046	17	8	0	No	NA	NA	NA	NA	NA	NA	NA	NA
VF_VS_1942	10045	3	0	0	No	NA	NA	NA	NA	NA	NA	NA	NA
VF_VS_1943	10045	3	0	3	No	NA	NA	NA	NA	NA	NA	NA	NA
VF_VS_1944	10044	14	1	1	No	NA	NA	NA	NA	NA	NA	NA	NA
VF_VS_1945	10039	16	0	0	No	NA	NA	NA	NA	NA	NA	NA	NA
VF_VS_1946	10038	7	0	4	No	NA	NA	NA	NA	NA	NA	NA	NA
VF_VS_1947	10036	16	1	0	No	NA	NA	NA	NA	NA	NA	NA	NA
VF_VS_1948	10035	4	0	0	No	NA	NA	NA	NA	NA	NA	NA	NA
VF_VS_1949	10034	14	2	0	No	NA	NA	NA	NA	NA	NA	NA	NA
VF_VS_1950	10034	9	0	6	No	NA	NA	NA	NA	NA	NA	NA	NA
VF_VS_1951	10032	13	3	0	No	NA	NA	NA	NA	NA	NA	NA	NA
VF_VS_1952	10025	6	0	0	No	NA	NA	NA	NA	NA	NA	NA	NA
VF_VS_1953	10023	9	0	0	No	NA	NA	NA	NA	NA	NA	NA	NA
VF_VS_1954	10021	13	2	0	No	NA	NA	NA	NA	NA	NA	NA	NA
VF_VS_1955	10018	14	7	0	No	NA	NA	NA	NA	NA	NA	NA	NA
VF_VS_1956	10018	6	0	2	No	NA	NA	NA	NA	NA	NA	NA	NA
VF_VS_1957	10016	7	0	4	No	NA	NA	NA	NA	NA	NA	NA	NA
VF_VS_1958	10011	6	0	2	No	NA	NA	NA	NA	NA	NA	NA	NA
VF_VS_1959	10006	16	5	0	No	NA	NA	NA	NA	NA	NA	NA	NA
VF_VS_1960	10003	11	6	0	No	NA	NA	NA	NA	NA	NA	NA	NA
VF_VS_1961	9997	21	2	0	No	NA	NA	NA	NA	NA	NA	NA	NA
VF_VS_1962	9995	13	2	0	No	NA	NA	NA	NA	NA	NA	NA	NA
VF_VS_1963	9995	4	0	1	No	NA	NA	NA	NA	NA	NA	NA	NA
VF_VS_1964	9992	23	0	0	No	NA	NA	NA	NA	NA	NA	NA	NA
VF_VS_1965	9991	10	2	0	No	NA	NA	NA	NA	NA	NA	NA	NA
VF_VS_1966	9988	15	0	0	No	NA	NA	NA	NA	NA	NA	NA	NA
VF_VS_1967	9985	11	0	3	No	NA	NA	NA	NA	NA	NA	NA	NA
VF_VS_1968	9982	6	0	0	No	NA	NA	NA	NA	NA	NA	NA	NA
VF_VS_1969	9981	18	1	2	No	NA	NA	NA	NA	NA	NA	NA	NA
VF_VS_1970	9981	27	2	0	No	NA	NA	NA	NA	NA	NA	NA	NA
VF_VS_1971	9980	3	0	3	No	NA	NA	NA	NA	NA	NA	NA	NA
VF_VS_1972	9978	12	2	0	No	NA	NA	NA	NA	NA	NA	NA	NA
VF_VS_1973	9970	6	0	1	No	NA	NA	NA	NA	NA	NA	NA	NA
VF_VS_1974	9970	10	0	6	No	NA	NA	NA	NA	NA	NA	NA	NA
VF_VS_1975	9968	9	8	0	No	NA	NA	NA	NA	NA	NA	NA	NA
VF_VS_1976	9967	13	1	0	No	NA	NA	NA	NA	NA	NA	NA	NA
VF_VS_1977	9965	12	1	0	No	NA	NA	NA	NA	NA	NA	NA	NA
VF_VS_1978	9964	16	1	0	No	NA	NA	NA	NA	NA	NA	NA	NA
VF_VS_1979	9964	12	8	0	No	NA	NA	NA	NA	NA	NA	NA	NA
VF_VS_1980	9963	14	1	0	No	NA	NA	NA	NA	NA	NA	NA	NA
VF_VS_1981	9961	9	0	0	No	NA	NA	NA	NA	NA	NA	NA	NA
VF_VS_1982	9960	18	3	0	No	NA	NA	NA	NA	NA	NA	NA	NA
VF_VS_1983	9959	12	4	0	No	NA	NA	NA	NA	NA	NA	NA	NA
VF_VS_1984	9956	6	0	4	No	NA	NA	NA	NA	NA	NA	NA	NA
VF_VS_1985	9950	12	1	0	No	NA	NA	NA	NA	NA	NA	NA	NA
VF_VS_1986	9948	9	2	2	Yes	3196	6752	viral,host	31966752	1-3196,3197-9948	1-4,5-9	1,1	0,2
VF_VS_1987	9948	12	0	2	No	NA	NA	NA	NA	NA	NA	NA	NA
VF_VS_1988	9941	15	3	2	No	NA	NA	NA	NA	NA	NA	NA	NA
VF_VS_1989	9937	14	3	0	No	NA	NA	NA	NA	NA	NA	NA	NA
VF_VS_1990	9932	19	1	0	No	NA	NA	NA	NA	NA	NA	NA	NA
VF_VS_1991	9923	19	1	1	No	NA	NA	NA	NA	NA	NA	NA	NA
VF_VS_1992	9923	13	1	0	No	NA	NA	NA	NA	NA	NA	NA	NA
VF_VS_1993	9917	3	0	0	No	NA	NA	NA	NA	NA	NA	NA	NA
VF_VS_1994	9915	13	0	4	No	NA	NA	NA	NA	NA	NA	NA	NA
VF_VS_1995	9915	10	4	0	No	NA	NA	NA	NA	NA	NA	NA	NA
VF_VS_1996	9914	6	0	5	No	NA	NA	NA	NA	NA	NA	NA	NA
VF_VS_1997	9914	9	0	8	No	NA	NA	NA	NA	NA	NA	NA	NA
VF_VS_1998	9913	11	1	0	No	NA	NA	NA	NA	NA	NA	NA	NA
VF_VS_1999	9912	9	0	0	No	NA	NA	NA	NA	NA	NA	NA	NA
[truncated: 64,377 more rows]
