# Supplementary material for: Antarctic lake viromes reveal potential virus associated influences on nutrient cycling in ice-covered lakes
Source: Front Microbiol. 2024 Sep 10;15:1422941. doi: 10.3389/fmicb.2024.1422941 (PMC11421388; doi:10.3389/fmicb.2024.1422941)
Supplement: Supplementary file 5 [file Data_Sheet_5.xlsx]

## Sheet: Sheet1
>VF_VS_4_1 2209-133599/133599
TCTTTTTCGGGACTAAACGCATTTAACATATCTCTAGCATTTCTTGTAGGCATGCTCGATTTTGCAATCTTAGAAACTGGCATTCCTTTTGTAGGATCTATTTCGCCTGTTTCGGGATCTACGTTAGTACTAGTTACTAAACTTGTTTTCTTTAACCCGTCAATTAGCGCACTACTTGCTGCACTACGCTGACTTGCAAAACTTTGCTCTTCTGCTTCTTCACCTAGGTCATTAATGCGTAATGTATCAATGTTAAATTCCAAATCAACTTTTTGACCAACACCGCTTGATGACCGAGTTTTCATAAACTGAATTTGATAGCGGCCTCGCTCACGCATTGCTCGGCTTGTAAAGATACCAATAACGTTGTCTGCTGTTTGAATCTTACTCAGGCCCCCG…
GCCTCCGTTTGATGCACTATAGACGTAGAACACATCACCGCTGTTGAATCGAAACTTCCATCCACCGCTATGATTGTACCAGCCAACAAGGTTTCCGGAGGTCATCATACCCTGCTGACCTGTGCTGGTCAAATACATCTGGCCCCAATATCCGTTCTTGCTTCCTTCGACTAAGAATGAACCGTAAGTTGCAGGGTTAGGATAGAAGTGTGTTCCTGCTCCACTGCTTGGAAAATTTAAGCCGTGTGTTCCTGTACTTTGCAACCAAGTGTCTAACTGATAATATGTATTACCAAATTTACCTAAGAATCCAGGTCCGTTGGTCAACTGACTTAGGTTAGTTAAATTAAAGTTGTTCCAAATTTTACGCCAAGTACTGTAACTGCCGTTTTCAATGCG…
CGGGTTTACCACAGTAGCGACAACTGCCAAAACATGACATCACTACTATTTATCGGATTTAATTTTTTTGGGTTAAATAGGACTATTAACCAGGTGGGAAGTAGCCGTCGATACCTTGTATTACTACAACAGGTTTTGCAGGAACTTCACCTGAAAACTGAACATACGTTCCGGTATAATATGTAAAAGTTAATGATGTTCCGGCATTAACATCACCAATTACAGGTTCACTAATTTGTACGTTAAATGTTCCAGTGATAGTCTGAACAACAGTTGTTCCTGAATTGATTCCTGCCGATCCTGAAACTACTGTTCCAGGCTGAACATTGACCACAGTGTCTAGATAAAGAATATTATTAGTCAACGAACTTGCAGCAGTTGTTCCAGTAGTTACTGCTG…
AGTTGGTGGGACAATGAGTACGGTCAAGCACCTTACACTAAAGGTAACAAACGTTTATGGAATGATTTAGAAACTGGTTCTATCAAAGATCCTTCTGGAATTATAATTAATTCTTTATATGCAAGACCCGGATTGTCAAACATAATTCCTGTAAATGAGTCTGGTGAATTATTAATGCCTGCTCAGGCAAACATTGCAACAAATGTTGATTATTTAAAAACGTCTAACAGATGGGAATTTGGCGATCACGGCCCGGTTGAATCTGCTTGGAGAAAAAGCAGTCTATGGCCATATGCTTTACAAATTTTAGCAGCATTAACTCAGCCTGCAAAATACAGTTCTTTAATGTTTGATACTAGTAGAATAGAAAAAAATATTGCTGATCAATACATATATTCT…
CTGTAAGTGCTGCCGGATATTTGTGCATCCCTTCTTTTTGGAAGGTAACCCAAATCATTTTACTAGGACGGATGTCTTGTTTAATAATCATGCCGCTGCCTCGAATAATGCTTTCATTGTGTCTCTTGAGCCCGAAATGTTATGTATTTTTTTCATAGCTTTATTTGTAATTCTCATTCGATAGGAGTTTGAATGTCCGTACCCATCTAATACTACCCATCCGTTACTAGATTTAATCTCTTTGTTTCGGCAACCGCCTACTAATTGATTTCTGCAATCTTCGTATCCATCTTTAAGATTTTCTTGGATAAGATCGATAGCCATATCAATAATTTTAACTTTTGATACTTCTAAG
>VF_VS_25_1 8843-62380/62380
GTATCGGCTCTTTCACTTCTTTTATTACCATCTAATATGTTAGATTTAGAAGGATACGGTCTCAAATTTGAGAGGCTCCAGCATTTAGAAAAATTCTCATCATTAATTGATTTATATTTCAATTTAGAATGAGGAATAATGTGGTCAACCTGCCATGTCCAAGTAGATTTGTCATTATCATTCCATTTGCTTTTTATATATTTCCCATGATTTTGCCATGTCATCCAAGGTTCAAATAATGTTTCCAAATGACACTTAAGCTCGCTCATTGTATATGGCAAAAGATTCGCTAATGTGGTGCTGATGCCTCCACGTAATTCCTTATTTATTCTTTGGTAAAGATTGGTCTTCAATCTAAACGCGGGATCTTTTGCATAACGATTACGCACATACACTTTC…
ACATTTGAACTTGTCATGATGTACCTGTAATATAAATATACGATTGAACTGTGCTTGAACCACGTACAAATTTATTGTTGTAAATGCTACATGTGCAACTTGTCAGTTTGATAAAATTGGACGATACTGACGAGTAGATATTGTGGAATGCGTTATCACTTACAACACTAGCTGCCTGAATGTCCAGTCCAGTAACGGTGCTGGCTAAAAATGTATTGTTGTTGATTACCGCATCGCCTTTTATTAAGGCCAAAGTGGTATATCCATAAGTCTGAACGCCAGCGTTGTAATAATTACCATTATCGAAGGTATTCCCTTCTATAACTATGCTGCTATTCATAACTCACGCTCCGGCTACTGGATCTACTATGACCGCCGTATTTACTGTCGTGTACCCAT…
>VF_VS_70_1 1-42453/45550
ACTTGCTTAATAATGGGCTGTCCGCTAAAATTTTTACTTTTGCTCATAGTATTTTAGTTTATGGTAAAACCAAATTACTAAAAAGCGGGAAATTCTAACTAGAAAATCCCGCTTTTGAATTATTTTTATCGGACACTACTGTTATTTATTTACTTAAATGTTGAGTATTCACCATCAACAAAGTGAATATGTTGTGCCTTTCCACTCTTGTGTATAATAACGTGAGATTGAAACCAATTACTTGGACCAATATTATAACCCACTCGCATAATAGTAGAAGTTCCGACGGCCAATGCTCCGTCTTTCCTACCTGGAGTATGTGAATGTCCTGTTATTATCTTAGTATTAAGTTTTCTAAATTGCTGAAGTGATCCTCTTGATCCACCTGATCCAATATCT…
GCACCTTGTTCCATATTGAATTTCAAAAATGGAACTGCATATCCTGGTAAATTATATTGCTCTATTAACGATCTAATGCTAATCCATTCTGGATCACTTTCTAATCTAAGTTTCTCTGCATCCGTTAATTTATATGAGTCAAAGCCCGCGGCTTCAGCTTTAAGCTTAATGAAATATTGCTTAGCTGTGCTTATGTTCTCGTTTACAGATATCTCCACTTTTTTTTTAAATTGATTAAACGAACTAATATGAGAATATTTAGACTCATTAATTTTTTTAATCAATTTAATCCTAAGAGATTCTTTTAAGTATGACGCTAATCTTCTTACTTCTTCCATATCTCTTGCATCTAATGCATCATCAATGAGATTTTGTAATTCAGAATTAGACATTGCTTTA…
>VF_VS_71_1 1-42235/45499
ATCAGTTCCCATGACCACTGAATTATATCGTATTGAACTAGAAGAAGGTATAAACTGATCTTTTATGTTAATAAGTGGAGGCGAATACCCATCAGGGTTAACCCATGATATTGCAACATAAAGAATATGGTTATAAATTTTTATATAGTCTAAATTAGTGAGAGAGTGTCCACCTCCTGATGTTGTAGGAAATGCAATATCAGCAGTTTCAATATAAGTGATATGTGATGTTCTATTAATAATACATTCAGAGTAAAGAGGTTCTTCGTCAATTATTTCAACCTGTTGTGAATCACTAGAGTACTCGGGATTACTCACATTTAAGTTATCTAATGTAACTCTAAATACATAATTTAACGAAAAAGATACTCCTACAAAGTACCCACCATCCCAGTATCT…
CTGAATCTATAGTGAGAACTTCAACGACTTCACCTATTCGTTCACCCTTTTTCCATTGATATTTCTTAATAAGTGTCACTTCCTGTTCTTGTATCATATTTAATTATATAAATGTTATATATGTTTTTGATAAAAAGTTTCTATATAATTTAAAGGCTATACATTTACATAATCAATTATTAAAAACAAACCAGAGATTAAAAGAGTAATTTTTATTTTTTTTGATATTTCTTTTTAAATGAAACAAGCCACTTTATTGATTTTGAACTTCCTACTATAACATCAAAACCAGTGCAATACATACGATAAAACAACTCAGTTCCATTTTCATTAAGTAATTTCTCAAGTGTGGCAATTTTAGGTATAAATAATTTATTAAATCCCATTTTTATTTTTATA…
>VF_VS_75_1 8794-44083/44083
GGAAACTTAAAGAGCGCCCATATTGTAGCAACACATTAACTGAGGCAGGATTCTTCGGTATGATACGGTCGAACCTAAGACGGCTCTCCCTGAGATGGAAACCTAGAGGTGACTATCTGAATTCTATTAGAAGGCCTAAGGAGAACGGAGGGAGAAGCAAATGGGAATATCCATGTCAAGTGTGCAAGCAGTGGTTCATTAGAGCTCACGTCGAGGTGGATCATATAGAGCCTTGTGGCAGCCTAAGAAGCTTTGAAGACATAGGACCATTTGTTAAAAGAATGTTATGTGAGAAGGACGGATTCCGTGTATTATGTAAAGAATGTCACCAAGTAGTTACGAACGAGGGGAGGAAATGACATGCCGATATATGATTATATGTGTGGAGCATGTAAGGAA…
GTAAGGGAAGGAGCTTAAACGCCTTCTCGTAGTCTCTAAAGTCTCCTATACCTCCCACAATCTCTAATGTAACATCTTGACAGACATGTTCCATCTTGTGAATTATGCATCCAATATCATTTGACATGTGGTTCTCCTTTTAGTGAGAATTTAGAGGAAACTTGCCAGAAACTAGGCATATTCCTATTAGAATAAGAATGAGGGACTTTCACCCTCTGTGGAAAGCCGTTAGGCTTGTCCTCTTTCCTGGCAGCACCTTGTCGGGACTTAACGTACTTCATGCGCTGTTAGCGCCTTCACGTGTTCCACCTGCAGCCTGATTAATAGTAGCAATAGACGGGAACGCCGCCTTTAATTTTATCTATTAGGTTGGAGCTAATGGCAGGATCTACAGCTAAG…
>VF_VS_76_1 1-38433/43824
ATCAACTTGATCGTGATCCTCGTGGCCTACTGCTGCGATTAAATGTCTAAAAGCTGCATCAAGGATCCGAGATACTTTTATACCTTTTCTATAATTATGCAACCCATATTTGCGGGCCCCTAGCTCCGCTACTTTTCCGAGTTCCATTAGTGCATCAGGTGGTAGACAAGAGAACATTGGTTTACCCGTATCGTTCTTTTTGCCCTCCGTTGAGACCATTATAGCATCTTCTACAGGTTTTGCAAGCGTATTATCTATTGTTGTTGTCTTCATATAATCTTTATGATTAGCATCCTTCCAATTCTTGAGCCACAAAGTATCCGGACCAGGTCCTCTATATTCACATTCAAATTTATAATGGGAATGTTTTAATATATCATCCTCATTATATATAGTAAC…
CGATTTTCAAAAAGATTTTGGCGACGATCTAACAAAAGTAATGCAAACTTCGGCTGATAAATCCGGTGGAAATAGTTTTCAAGCCGATCGGATAATGCAAGGTCTATCAAAAGATAACGAATGGGCTAAGCAAGTTGCTGATAGCGGCAAATTAAACTATTATTATCAACAAGCTGCATATAATAGCGCAAAAAAAGATTTATTAACTGAGGCTGGATTAGATAACCCGGTTTCTGTTAAGCAATTACATGACGTTATTGACAAGGTCATTGGTACGGCTACTAATCCTGTATCTGGCGGTGTAAAAGCACAGTATAGCCCAGCAGTAATAACACAGTTAGGTAGATTACGCGATGATATTGGGGCATTAGCAAAAACAGATGGTAAAATATCTGTGTC…
>VF_VS_96_1 1962-40871/40871
TTAATATTAGTTTTAGTTTTAACTCCCTCATTATTGTTTTATGATCTCTTACATCTATCATAACATATCCAATCCCTTTTATAAAGCATTTAATATTCATCTTTCGTTACCCCTTCTTTAACTCTTCTTTTATAATATCAGGATAATGTTTTATCATATATGTTAAATCATCTGGTTTGTCCATTTTTAATTTTATCATTAGCATTTTAAAATCTGCTGGCGAAACAACACTCTTCTCTTTCTTGTCAGATCCCCAAAACCAATTTGGATATACCTTTCCCTCCATAAAATAATACCACAAGTTCATTGAGGTCACCTTATCATCCATATTAGAATTTACTTTCGCAGAATGTTCAGGGTATTTCTTCCCAAAATACCTAGTGAATATAAAGGCGTTTA…
CAGAGTAAGTGGTCATTGATAGATTATAGATATCAATTTCCTTTAAGTATTGATCATCTATTAATTTTTCTAAGAAAGTTTCACTTACAACATAATTACCTGATTCTATTAACCTCATAAAATCTGTCTTATTTATCTCGTAAATATTATCAGATATAAAATCTTCTGGTATATTATACTCTCTTACCGTTGAAATTAGACCGTGTTTTTTTATATGATCTAATAGGTAACTTTTTGTGAAGATTACTTTATATATAGATTCTTCTTCTTCAATAAATTCTATTTCCTTTTTCATTCTATTCCTCTTTCTTTTTTGAATCTTCTCCATTTTTCTAGATCATTCTCCATTAATTTTCTGATCCTTTTGGAAAGGTTGTAAGTAGCTTCTTCACAGAAAGA…
>VF_VS_132_1 4189-35278/35278
TTAGCCACTCCCTCGCCTTGTTTAGTCTCTCAAGTCTTTCTTTTTTGTCTTCTTCGATCAATGATTTTGAATGGATAACCTTGTCTGCATTATAAGCAAAGTAATTCCAGCTTGGATAGGCGGATGCCTCAAAGTAGTAACCAAGAAGATCGAGGCACTCCTCTAGCCCATAGGACTCGATCAGGGCATCCGCTGCCCACTGCTCTTTGTTAATATTAATGTCTGACCTGCTGGTATGCCTAGCGTTGTGAAGCTTGTTATACCTAGATAGCAAGATCATTCTAGACTTGCGATCAGCCATTATTCATTAATTTCTGAGGAAGCCTCTTTAACCTTTTCTGCAAGCTTGTCTTCAACAAACTCATAAACTCGCTCAAAGGCTTCTGAGATGTTTTCACC…
>VF_VS_197_1 1-25789/29310
ATCAAATAATCCCGGATATTCTCCTGCTGCAACCCAGATGAAGAACGCAACTGAACCGATGAAGAGCAGTGCTGAGACGATGTAACGGTCATCAGCAAACGCATACAGTTCAGCAATCACAACGATAACGAATAAAGCAATTCACCACATATTAATCTCCTCTTATCCACATCGCAGAATTGGCTGGAGTTTCAGATACCTTTACCATCCTCAGTTTCACACGACCGTCGCTGTAACCGTTATCACCTAACCAGATCTCGTTGATATAATCAGCGAGCCACTTGGCAATACCTTCACAGCCAGTTCTTTCAACAACTACCATCTTACAGAGTCCCTTTTTATGGAGCTCTTCAAACGTATTGAACTCTGGATCATCTTGAGCGACAAGTAGAGTGTGAT…
>VF_VS_251_1 1-24709/25831
CGGGAGCCATAAAGAATACAGGAGCCTCTATCTTTACCGGGAGAATGAACTGGGGATTTCGATTTATCTTTAACCCTACTGTTCTTAGCTATAGCATAGGACTAACTAGTTCTGTAGATTGGACATTAGGAAACGAGAATAACGCCGTGCTTGTTGCTCCTGGAATTGGTGGAAGTATGGGGATAACCTTACTTTTAGACCGAGTAGCGGACATGAATACTGTGCGTAGGTGGGAACTAGATGGCAAAGTGAAGTTACCTGGGTGGCCAGACTACCCAATCGAATTAACCAAGGAACAATGTGAGAATATCTTACGTCGTGGAACAGAGTACGACTTAGAGTATTTATTTAGAGTAGTCAATAACGACCCACAGAAAACTGGAATGATTGGCACTGCCG…
>VF_VS_286_1 6884-24306/24306
CAGACCCAATCCTTAAGTACGAATTCTCTATTCCCACAGATACGCTCCAAATCAGACTTTCGACCCTTCTCGGTAAGTAGCTGTTTCACTAACTTGAAGTTCCCTTCGAGAGCTTCTGAGTCTTTGAGGTGGAACTCTATCTCGAGCCCACCACTCCCCTTCTCCATGAATCTAGAAATCGACTCGATACTAAAGTCCTGAATCCACCACAATAGTGAACTGAAGTTCCGCACCTTGTTTCGTAGTTCCACCTTCTTCTCAAAGCTATGGAACGGTAAGTATCCTTCTCCCATGATCTTGTTGAAGTGAATCGTTTGATCTCTAGCAAACATTCTGCCTGAAAGTCCACAACGTAGTGCATGATACGCGTACATTGCTGATGCTACCCTCTGTCTACGA…
>VF_VS_356_1 3613-22449/22449
AAAAATTAGCGTGCGATGACAGTCACACTGTTGGACATATTGATAATTTGGGCTTCAGTTAGAGCTTCTGCTAAGCCAAAAAAGAAATGAAAGGATTTTATTATGACCGTATATTTAATTTCGTTTGTTGTCGGCGTTTTGCTGTTTTTAATAAGCAAGAAAAACAAACATGTTGAAACAAAATCATGTGTTGATGATGGCAAATTACATGCTGTAGAAAATGATAATGGCACAAAACATCGATTAGATGGTCCTGCCTTTGAATGTGCTGATGGAACTAAAAAATGGTATCTCAACGGGCAACTTCATCGTATTGATGGTCCTGCTGTTGAACATGCTGATGGTTCCAAATCATGGTTTGTTGATGGACAACTTCATCGCATTGATGGTCCTGCTATT…
>VF_VS_381_1 1-6296/21667
AACTAAAAATAATAAAGTTATAGAGAAACTTTTTTGTAATCGTATCGAGACTATAACCAGAGAGACGCCAAGGAGGCCTTGAATGAAAAGCCCATACTGTAACGTAGTACTGCCCGAGGATTTCCGAAAATATGAGCATATCAAAATATGTAAAAACAAAACTTAAAAAAGAAAAAAGCGAGTTGGTTAGTGTCGCTAACCAACTGAAATTAACAGCTGCCGACGGAAAAAAGTATTTAACAGATACATATGATTACGATGGAATCATCGAGCTTGCGAAAAATTTTCCAAGCAAACAGGCAAATCGCTTTATCGAATGGTTCACATACAGTGATGAAACGATTGACGGAAAGAGCAAATCAAAAGCATACGCTCTTTTTGATAGTTCCTTGTTCGATA…
>VF_VS_411_1 15239-20705/20705
CTATTGTTGTTTTATATATTAGTTCTGTTTGGTCTAATGCGAAATAAAGATTCTGTAGTTGGTGAATTATTTTCATAAATAAGTTTTGTTATTTCGTAAATCGAAGGCGCACCAATCGTTCCGAACTCATTGTATATTTCTATCATAGTTATAATTTTATTAAGTTTTTCATGTCTGCAATAGTGTGACAATTTGGGACGTTTCTTTTACTTCCATATTTACACATCTATTGATTCACGCAATCTCATATATTTAGGAAAACGTAACTTGCCACTATTCGTATAACCGAAATAATGAAACGTAGCTGTTTTACCTTCATACTGTTGAGGGTTGTTCAACATTTCTGTTGCTTTTTCATGATTAAGTCCTTTACCCAAACCTGCTTCTTGTTCCACACCA…
>VF_VS_417_1 9044-20614/20614
TTGGGAATACAGTAATAATGACATAATCCTGATTTTTTGCGATGTACTGTGAGAGGTGGGTTTCATTTAAGAATAATTCCACAACCGTTTTTTTCTGTTTTACATATGGCACTGCTACTACTGGAACAATACTATCCAATGATTTATCCACAATTTTATTTTTTCTTTTCATAAACTGATCCCATTCGACACTATTTGTAACTTTTTTTCATCAATGCCTTTTAATAATTTTTGGTGGGCTAATGACTTAACAAAGATTCTGTCAATGTTTTCCAGTCTAGGGATGAAACTTGCACTATGAACTACATCGTGAAGATCTACATAAAACTTCTTGGCTGAGATTTTATCAGAGAGTGTTGCATCTCTCCAAGAAATGAAAATGTTGAACTTGTCCTTTTT…
>VF_VS_448_1 8909-20035/20035
AAAAAAATGAAAATAAATTAAAAAAAACATTGCCAATTAGAAAACTTTTAGTATATTTGCAATGTATTTAATAACAAAGGGAATAAAATCCCATTTACAAATTTAAAAAAATAGAAATAATGAGAAACATAGGTACAACATATCAACCGAAACAAACGCAAGGCGGGAAACCGACTGGAACGGGTATGTTATATCTAAAAAGAGGAATTGAAGAATTCAGCTAATCTTTTTATATAAAAAATATAACAAACCCGATTCAGAAATGATTCGGGTTTTTTTATGTCCATAATTTTCTAAACGGGACAAAAATAAAGTTTAGAAACGGAAACAAAGTGTTTCCATGCCTAACGGCAGTTCTTTGACATCGTGTAAAAATTGGGTTAGTACTACACATAATTG…
>VF_VS_588_1 10174-17451/17451
GTTGTAGTGATCAGATAATAAGTTATTATAAATAACACAATCATTTTTTTAAATGGCTTTTTTATTTAAACATTAATGAATTGTATACATACAGCAATGAAGGATCTTACAACCCATAGAACTCGTAAAAAACGATCTGCAGTATACAACCCGTATGCGCGATTCTACACAAAGGACGACAAAGAGCATTTCGAATCGTTGACTTCATCTGATCAAAAATCTATTGTAGATTCCGAGAATTTTGTTCATGACCACAACCCATTGTCTATCCCTATTCGATTCAAGATCCTGAATTCTAAACATAGCGTTGACATCAAAAACATGGCTATCTCAAAATTAAACCAATTACAAACTTCAAACGGTGACAATTTGAAAAGCATGCAATGGATAACGTCTCTA…
>VF_VS_594_1 3844-17359/17359
ATAACTATTGTACTTTCTTTCTGCTCAATTGTCAAGAAGATTTATAGTTTTAAATACAGTTTCTAGTTTAGTTAAATTGACTTTGCTTTGTAATGTATTACGTAGACCGTGATGTAGAGGCTTTGGCCATTTGGTAAAGCTGCACCAAGCATACCCGTCATGTTCGTTATTAAGTATAGGAATAAATTCTTGCTCAACTACGCAAAGGTATGTGTGAAAATAGAATTTACTATCGGGTGAAACAAAGCTCTCCAACGGCAGTGTTTTTTTAATTACAGGAAGTTGACCAATTTCTTCTTGGATTTCCCGCTTGAGTCCTTCCCATGGTGTTTCGGCACCTTCGTTAGTGCCGCCAACAAGCCCCCACAGATTAGCTCGCTTTCCCTGAGCTCTATGGAG…
>VF_VS_736_1 7319-15558/15558
ATAGGATTTAATAATTTATACAACTATAGTATAATTGATGATTATATCCAATCTAGATACAACTATACAATATCCAGAAACGAATACTTTAGATGTAGATGACCTTGAATTTGAAGCTCAATTATATCAAACGCATGTATTAGATAGACCTATGGTTATTGCATTAGGCAGACCCAAATATAATTATATTGACCAACAAGATTCGTCTAAAAATAATGTCATATATTATCCCGTATATAGTATAGTACGAGATAAAGTATATGCTCAAATAGGGCTCTATGAAATAGAGATGGAAAGACAATATGAAATGTTAGATCAAGACGGAGATATGGATGTGGATAAAATGAATCCATTACGATTGTATTCCTTTGTTACACCGGATTATTTAAATACAATTAC…
>VF_VS_750_1 6213-15446/15446
GCCCTGGAATATTATCTCAAGTCATAGTATATGACAAAATGGAATGCATTTCGCCGTATGCACGCAGGTAAAGGATATACTATGAGGCAATTAAGCGTAATGTACAGGTCTCAGCGGGGTGGTAGACCGACAGAGAAACGAATCGCCATGTACGATCCAGGACACTATTACTCCGAGTTTAAGTACTACATTGTCCGTAGCAGTGAGATTCCAGGTACAGAAATAGATATGACCGAAACATATGGTGGAGACGCTGCTGATCGGGAGGATGACAGAGTCATGCTGTTGCAAGATGCAAAGATCGTAGGTGTCTATACCCAGTTCCAGATGGCTATGGACATTGCAAAAAATGAGCACGACCGAGGACTGACAGCAGTAGTGCATGGTACTGATTCGGAT…
>VF_VS_752_1 3536-15443/15443
TAATAATATGGGAATAACAATAAACAAAATCGCACAATTTATAGAGGGTAACCTTAAAATGTTAGGTGATAAACTTAATATTATACCAGAGCATGAAAGTGAACAAGTAAGATATAGAACCGAGATTTGCAAGAACGATTGTGTTAAATATGGATACTGTGTTAATTGCGGATGTGATCTACCCGGTAAATTCTATGTTAAGAAATCATGTAATAACGGAGGAAGATTTCCAGATTTAATGGATGCTGAATCATGGAACAAATATAAAAAGGAAAATAATATTACATTCGAATGATAATATACGTTGATATAGATGAGACTATTTGTAAGTCTCCAAATAGTCGAGAGTACGATAAAGCTCGACCTATAAAGGCAGCAATCGACAAAGTTAATTCATAT…
>VF_VS_783_1 10849-15154/15154
AACTTTTAGAACGTTTTATACTAAAACAAATCATTCAATGGATTATTATCTAGAAAACAAGAACCGCAAATCCTCCACAGAGAGCTGGGCCAACGCACTTTGCGAACCATCAATCGCTCCTTCAAAAACCAACATTTTCTTATCTTGCAACTCCATCATCTTCTCCTCGATAGAATCTTTAACCACAAAACGAATCGCTTTCACTGCCCGTTTCTGTCCAATGCGATGCGCCCTTTGAATAGCCTGCATTTCAACTTGACCAACGAATAAAAATACAAAACTTTATATATAAAAACACTTACCTGCCGGGTTCCACCACGGCTCCAGCACCAATACATGAGAAGCTTCCTGAAGATTCAATCCTTCTCCACCCGCCTTCAAACTCATCAGTATCACAGA…
>VF_VS_785_1 1-4422/15153
CCGTATTTGCAGCATCTGCGAGGGATAAATCTCGTTCTATTGGCAGTTCAGGTTTTCTTAGATCTGCCGCAGACTCAGCCCGATCGTAAACAGTGGTATGTGTTACGGCTTTACTACCTGCCTCAAAGCCCTGTTCCTGATCAAGGGGCATACTCCAGGTTTTACTGGGGCGATCGAACTGAAAGGACGCGCCTCTAGGGCCATCATATTGATAGGTCGTTTCGCCAAGCGTGGTGCGGGTGAAGCCCGATTCTAGAAGGTGTTGGTTGACTTCTTTGTTTGTTAGTGACGATCGAGTCATAGTTTTAGCCTTTGGTGTAGCTTGTTGAGTTCGTTGCTTATCCAGGTGGGTTTTGACTGTATTCAAATGGCATCGGCAAGGACTGCACCAACATAGAA…
>VF_VS_834_1 9154-14691/14691
CATGTTAATCCCGGCCCGTAAAATGAAACCTTCTGGTACTATCAAGCACCAGCTTGAAAGGGGGCTTGTTTGTCAGGCCCTAGGTTGCGGTGAAAACTTAACTATCTATGAAGGTGCAGGTAGTGATAGTTATTGTAATACACATCAGCTGAGAATGAAAAAACACGGCGGTATGGCTCGCCCAGATCGCCCATATACTTTTCATAAATCATGGTGCTGTGATTGGTGTAAATATGACCCGCGGGAAGATAAACGTTTTGATCGTAATACCGATGATGTTAAGAAATTAAGTGCCCAATCAGCTACATTAATCTGTGACCATATAGTTACTCGCCAAAAAGGTAAACTACTAGGTTGGACAGATGAGCAGATCGATGCACCAGAAAACATCCAAACGCT…
>VF_VS_977_1 1-1668/13610
ATAAAGTATTTTTAAATACTTTAGTGGCTACTTCATGGAACGCGTTTGCAGGCGACATAGTTGTCAAGTCGAGGGATGCAATTGAATTACATCAGGAGAAATATAATGCGAATTCCGTGATTCCACATAATGTTCTTGCTTCTGATTACCTCACGGATTGCCATCAGGCTCTTTTCTTTCAACAAGATGCTCTTGTTTATTAAGAAATTAGCATTTGATGGCTTTTATCCACTACTAGTAGTGCTTTAAAAATAGATTTTTGTTGTGTTAATATGTGTTAAAAAAAAAATTAAGATTGAGTGAGAAGTGTGTCATTTTGATATTTAGCGGATTATAGCCCCCCTCTTCAACTTTGTTACGGAATGAAATCCGTTGAGAAGTGAATGTATTTGTGTGTAA…
>VF_VS_982_1 6110-13587/13587
TACTATATGTAAACGGCGACAGTCATACTGCGGCAGCCGAATCAGTAAATCCACACGCATTTGCAATGGATGACGCTCAATTATTTTATATGGGTCGTGCCCCGCATCCAGAAAATTTTGCAGTCAGTTGGGCCAAACGTCTAGGTGATGCATTAAGAGCAGGTATTCATTGCGGTGCCGAAAGTGCTAGTAGCAACACACGTATAATAAGAACAACCAAACAATGGCTAGAAAAGATACGCAACGTTGATGAAGTGTTGATGGTTATCCAATGGAGTACATGGGAACGTGAAGAATGGCTAATTGACGATGTTTACTATCAAATTGGCGCCAGTGGCATGGATGATGTTCCGGAAGACCACCAACAACGATACAAAGAATTTGTTGTTGGTGTAGATT…
>VF_VS_1000_1 5273-13461/13461
TTATGGCTAAATATAAAAAGACATACCATCAAGTATCAATCATTATTAATATTTATGTTCGATCAAAGATAAATACCAGTAAACTGGTATTTATTGTAGATTCTCGACCTTTAGGTAGAGAATCTGAGATAAATCTGTTGGAAACCCTTCAGGTTTCCAACAGATTTATTGTAGCTATGTTCGATCAAAGATCGAACATAACTGAGATAACCCAAACAAAGTTTGGGTTATTGTAGTATTATTGGTATATACATTATGATATGTATATATTGTAGCGAACGACCTAACTACGAGATGGGACTTTGTCCCATCCACAGCAGAATCTTTGATTCTAAAGGTCGTTCACAAAGATAAATACCAGTAAACTGGTATTTATTGTAGTATTATTGGTATATAACT…
>VF_VS_1013_1 1-4733/13377
CCTGTAGCACCATCAGCACCATCAGCACCATCAGCACCTGTAGCACCGTCAGCACCATCAGCACCATCAGCACCTGTAGCACCTGCAGCACCATCAGCACCTGTAGCACCTGTAGCACCGTCAGCACCATCAGCTCCGGCAGCCCCTGTAGCACCTGTAGCACCCTTATTTGCCAACACTTGCCACTTGGCTGTATCTGTTGGTAATGTTCCTGCTACTGCATCGACAAACATCACATAAGAAGAGCCGAGATAATCAACACTATCACCAACTATGTAGTCAGTTTCAGCAACATAAGCACCCTTTGGCACTAATCCCCCAGTTATAAAAATGGGGTCTTTTTGGTTTAATAAATAAACTGCTTGTACTGCCATATTTTTAAGTTTTAACTATATCAAT…
>VF_VS_1040_1 1-11068/13261
GTACCTTCAAATGGCTAAGGAATTTGATTACGAAGTCACAATTTATCGAATCAAGGGTCCGTGGGACGCCAAACTATTCGCGTCCCGAAACACTCATGGTGTAACCAAAGAGATTGTTCAAAGGCAAATCAACAAGTATCAGCCGCTTGAAAGTGAACAAGAATATGCATGACGATGATGAAGAAGAAGATGTCACGCCGCAACAAAGTCGGTGCTGGACGTGCAGACATGGCATGACGTTGCAAGAGAACGACGTGCAAACTTTCATGCAGCCAGAAACGATACAGGGCAATCCGTTCGACGGTGACAGTGCAGAAAGTCCCGGCTTTTCTCAAATGTCGATTGACATCCAGAAGGTGCGATCGGTATGTTTCTGGCGTTCGCAGCCCGGTCAGTCGA…
>VF_VS_1044_1 1-9012/13251
GAACACTTGGAACATCTTGTGGAACTTCAACTGGTAAGACTGCTCAACTTTATGTAAAAGATATGAAAATCCGCCGCTTAACCCCCTTAGAATGTGAAAGACTTATGGCATACCCAGACAACTGGACAGAGGGATTGAGTGATACCCAGAGATATAAAACACTAGGGAATGGGATTGTAAGTAATGTGGTCGAAGAAGTTGTTAGAAGATTATATGAAGAATAATATATGATTAAAATAGAACAATACCAAGACCAGCCATCATATAGAGTTATAAACCACTATGGTGAATGGATAGTAGTTAGTAAACATGAATTATTACCCCTAGCAAGGAGAATAATAGAGCAATTTGGCTCAAAGGAACATTGTGAGAATTGTAAAGCAGATTTAAAATAATATG…
>VF_VS_1061_1 1-8865/13158
AATGGAGTTAATCTCTCAGATTCGGTTGATTTATGACAACTATATGTTCGATACGCAGATTTTGGCAGCAAGCATCCGACACACCATGCATATTGTAAGATGCGCAGAAGAAGGAGCTGATGTGGCTACTTGCCCATTGAGTGTGATTCTCGGATTGCTAAATCACCCGTTGACAGACATCGGCCTTGCCAAATTCTTAGCCGATTTTGAAGCAAACAAATAGACCCGAATGTTAGTCCGCGTCTATGAAGAGAATCCTAACCCGAAAGCCATTCGGGAAGTTGTGGATTGTCTGAAACGAGGCGGGTCATCATCTATCCTACCGATACCGTTTACGGAATCGGGTGCGACATTAACAACCGAAAGGAAATAAATGATGAAGGAGATCCTATTAGAATC…
>VF_VS_1217_1 1-11436/12384
ATCAAGAAGAATTAAAGTGGTTAGAGCCTAATAAGAAAGAGCAAAAATTTCAAATATTTAAAACACAAGAAATAGTATGATTAAAGCAACAAGAGTAAGTAACACAATTATATGTGTTATTGAGAATAAATTATATCAGAAAAACTTTGATTCTGATGTAGAAATTTTAAAAGTATATGAATTATTGTTAAATACTGATGATACTCAAGAAGAAGAACTTATTGTTATAAAAAATATATTTGCTCCAAAAGCTACTAAAGAAGAAATTGATACTGAAAATAAAATTAAAGAACTTGAAAAAGAAGTAATAGAGCAGAAATTATTATTAGAATGGTTTAATTCTATTAGAGAAGAAGGAAATGAAAACTTTGAAGTTAGTGGTTTTAAGTTTTATGTAAA…
>VF_VS_1280_1 1-3708/12107
CTTCTGATTACCTCACGGATTGCCATCAGGCTCTTTTCTTTCAACAAGATACTCTTGTTTATTAAGAAATTAGCATTTGATGGCTTTTATCCACTTCTAGTAGTTTTAAAAAATCGATTTTTGTTGTTGTTTAAAAAAAAAAAGAAAAAAAAAGTGAGAGAGAAAAAGGAGAACGATGATTGGGATGTTGTATGGTGTTTCGAACTTGCTGCTTCTATTATCTCTCGGGACTTCCACGCGTATAGTCGGAGATCTCAAAATCTCGTCACAATGGAGAGAAATTGCTTCTTTTTCATTTGGTTCAAGTTCGGATTTAAAAATCCTGGAAGGACATGTTAAAGTTTCTCATCCCTCTGTGTTGGCTATATACAACGACGAACCTCATTCGTGGCCGTATTT…
>VF_VS_1284_1 3581-12098/12098
TAATGGCAAAGATACGCAAAGCCGTCGAGATAGATACTAATGTCTGGGATATGGCCATGCAACGAATAAATTACATCTATGACATGTTTGATGAAATTGTTGTGTCTTTCTCGGGAGGGAAGGATAGTACCGCAGTTCTAAACACGGCTTTGGTTGTTGCCGAGGAACGTGGCCGTTTGCCATTACGAGTTGTGTTTTATGACGAAGAAGCAATTCCATTCCAGACCGAAGAATACGTAAGACGGATATCGAAAGATCCACGCATAAACCTAGAGTGGTATTGTCTGCCATTGGAACTACGTAACGCCTGCTCACGCAAATTTCCGAAGTGGTATTCATGGGACATTGACGATAGAGATAAATGGGTCAGGCCACTACCGCCCGAGGGGATTACATCTC…
>VF_VS_1393_1 1793-11722/11722
AGTTAGATAAATAAATTTATAGATTTATAGATTTATATAATAGTTTTTTAAAATATTATTTATTATTATTTTATTAGATTTTAATTTATCTAAATATAAAATAATTATTTAAAATAAATAAATAAATAAATAAATAATAATTATTTAAAATAAATAATAATTATTTATTATTTAAAATAAATAATAATAAATTATAAATATAAAAAAATAAAAATTAATGTATAATTAATATATAAAAAATATATAAATAAAATATAAATATTATCCTATTTTAAATCTTCAAGGGTATAAATTAATAATTTATTTTTAAGAAATCCATTGAATTATATTATTCAAAATTATATTATGAAAATTATTAAGCCAATAATAGATTATAGATATAAAAAAAAAAAAAATAAA…
>VF_VS_1431_1 4628-11594/11594
ATTATTTATTTAGAATTTCATTATATATTTTTTGATAATCTTCAGCACAATTTTTCCATGTTCTTAGCTGTAACTCTGCCTTAAAACTTAGATTCTCTCTTTGAGAAAGTCCCTTTTGTATTGCTTCTTTGATGGATTCTTTGTTTCCATGTTTACATAGTATAACATCAGGGATATTTTGTCTTTCAAATCCTGTTGATATGACAATAGGAACTCCTTGTGTGCCAGCTTCATCAACTGCCATTCCCCAAGTTTCATTACTTGAAGCCTGTACATATACAGAACAATTTTTATACCACTTTTTGAGTGTATCTTGATTCATAGCAGGATATAACATAGCACCTTCTGATAGACAAAGTGTTGTGTAATCTTCTGATACACTCTCACCAATCATAATGT…
>VF_VS_1534_1 1-3952/11249
ACCGCCGATGGTGTTGCCGTCTGCGAGAGGGAGATAGTTGGGGTATGAACCGAAGCGACAGCAGCGACAACATCAGCAGCAACAGTGATCGTGTCCCCTGCCGACACCGATACCGCTGGGACAGTCGCTACCGCACCAACAGTTGCCGGAGTAACAGTCGTTGTTGGAGGACCAGACGAACCGGGAGCTACACCAGGGATCTCACCGTGATCCCAATAGTCGAATGTCCCGGCATCAGCCCCGCCACCAGCACCAACGATTTCGCCGTGATCCCAGTAGTCGAACGTCCCGGCATCAACCGTCCCGCCACTGACAGTTTCCCCCGCCGTCTGGCTATCTACACCGGCAGCCGTTTCCGTGACAGTGAACGAGACCGTAATAGTCGCGGTATCTGAACCG…
>VF_VS_1573_1 1-8821/11123
CGGCAAGACCTGGCACACCCTTCAAGTCGGTCACGGCAACACGCGGCAAGGTTGTGCGTGCCGAGCCCATTGCAGCCCTGTATGAGAGCGGCAAGGTCCACCACATGGGGAAGTTCCCCGAACTGGAAGACGAACTGTGCGACTTCACGACAACCGGCTATTTGGGGTCGCAGAGTCCCAATAGGGCAGACGCCTGCCTCGTCGCGGAAACCATGGTGGCCACGGACAACGGCTTGCGCCGCATAGACTCGCTGCGCAAAGGCGACAAAGTCTTGACAAGAAAAGGTTTGAAGCGGATACTCTGGTCTGGTATTACACGGAGAAACGAACCGGTAAAGTCGGTATATCTGACAAACGGATCGTTCCGGTGGGTGCTTCAGGGCACCGATGAACACCCCG…
>VF_VS_1658_1 7370-10878/10878
ACAATTAATATTTAAATTAAGAAATAATAATAATCCCCATTACCAATTACTTTCTTAATTTTGTAATCTTATAACTTATAAAATATGTGGCTGTCACCCACCCCGCCCTTCGGGCACCCCTCCCAGGAGGGGAATAAAAACATATTTTAAATTTTAAATTGGAAACTTTAAATTTGATATTTTAAATTCTTACCTAAACATACACATCATAAAGAACATTATAGTTTCCGACAAGAATGTCGGAACTACGAATCACTTGTCGAGAATATTCATGAATGCCTCCGAGAAATACTCCACAGGTGTATGCGTATCCGTATTACAAAGAATCACAATCGTAATTCCTTTCACAGTATTATAAAACACGTGGGAATTATACCCGAATATTGATCCGGGATGCCC…
>VF_VS_1693_1 4790-10783/10783
ATACCGTCCTAACTGATGAATGAGTTGCTTCAACTACAATTAGAAAGTATTCAAGAATGAAAGAAACCATGATTCATTTAAATTTGATATCAGTACGATCCTAAGTACACTCGCAAACTAAAACTCCTGACAACTCTATCGAAGGATGCGGCTTCGAAGATGAGATGCAACTCGAATTTGATCATCCTTCCATAAATACATATCTAGTAGAATATTTTATAGATATTATGTTTAAGCTCCAAGTAACTTTTTAAATTGTCAATTCGGAACAATGAAGTTTCAAAAGCAATCTTGCATTGAGAACAAAATTCAAACATGATCATATATGAATATTCGATGCGTCAAACATTATCAGTGAGTCTAAGAACACTAAAGTCAATAAATCGTTGCAATTTTTCT…
>VF_VS_1797_1 1-6841/10476
AATAGGTTATCAGGATTCGATGATAAATTCGACAAAATTCCCATTGCCTTTATCTGAATATCCTTCTTATCTGGAAAGTTCCTCATGGCCTCCAATATTGAATCAGCAGCACCTTTAGTCACCATTGTCACTATGTTAGCAGAATTCACCGCTAAATTCCACAAAACTCCCATTGCTTTTACCAGAATATCCTCTTTATCAGGAAAGTTCCTCATGGTCTCCAATATTACATCAGCAGCACCTGCAGTCATCAATGTCACTTCGTTAACAGAATTCACTGCTAAATAACTCAAAACTCCAATTGCATTTATCTGAACATCCACCTTACCAGGAAACTTCCTCATGATCTCCAATATTAAATCAGCAGCGCCTTTAGTCATCAATGTCACTTGGTTAATA…
>VF_VS_1803_1 4404-10447/10447
TTATATTTTAAGTAGTTTATTGACAACTATTTTTTTAGGCTTATAGACCTTGAACTCAGGCTTATAGCCGCCATTAGACCTTGAACTCAGGCTTATAGCCGCCATTAGACCTTGAACTCAGGCTTATAGCCGCCATTAGACCTTGAACTCGGGCTTAGACCCTTTAAATGTACCAGTGCCAGGATTTATCGCAATCTCTCCCAATGGTTTTGTTAATTTATCATCTGACATTGTGAATAATTCAAATACTAAACCACCTGAATCCTTCTTTGGAGCAAGTAAGTATTCAACGCCCTTCCATTTTCTGACTTCAATTTGTTCAACTTGAGCCTTTGGAGCACTCTTAGAGCCAAGTTCTTTTGCTAACATTACTTCAGGGGATGCTAAATCGCGTCGCTC…
>VF_VS_1817_1 1-8016/10413
CTTTTGAGAAGTATAATATTCATTGATGGTAAGTGTATCATATTTCTTATGGATTAGTTTCCTCAATCCTTTATTCATCGTAGGCATTGTATATTTCATTTGAGTGCTTCTACTCCAATTACCATAACCAATTAGGACATTATCACCAAAGGTTTCCTTGATTTTATCGAGGAATGTATCTATGCTTTTCTTACCATAACTATATTGTCTAAACTTCATTTTTCTCCAAACATCACGCTTGTAAAACTCGGTTGTTTCTTTATTTAGTTTATCCTTTTCTTGTAGAAACATCTTGAACTTTTCATAATCAACTGACTTACTGTTTTTACTGGATAAATGAGTTTCTTTTTCTATGATGTTGTTTCGTTTCTTTTCTTGTAATAATATCCTTTCATTACG…
>VF_VS_1825_1 2664-10383/10383
GATATACCTCTCAGCCACGAAAATCAAATATGGGGGGCTATAATCCGTTTTCAAATGATGTTGGCATATTAGAATTGACAATCAGTAACAATCTCAAGAAGCCCTGACATATGATAACAATTATTAAAGGTACTGGGGGTACAACATTCATGACAATTTATTCTCGTGCCCTAGACACAATCAGTGTGAAATGTTTGACTTCCCTCTCTCCCAGAAACGGAGGTCATTTAGGTCTTCGAGTTAGTAGAAATGCAAAGCCGTGTTTGCGAGGTATTTTTAGTACTAAAGAGAATATATTTTATTGTAGAAAATGAGGGAAAATATGAATATATAATCGTGGTCGAGAAAATATATATATACCTGGTATTTTGAAAACTGAATTTAAAAATTCTGAAATTC…
>VF_VS_1920_1 1-3589/10133
ATTTTTACTGACGTAATATAGCGAATACTTGATTTACTCCATTGATATATAAAGCAACACGATTATTAGTTGCTTCTGCTGGATTAAAGACAACTCCAATATGATACCAAGTAGCTAAAGTGGGAATCCAGTTTACTATAGCTGAGGTTCCACTAAAATTTACCCCATCAGAACTGAAACCAAACAGAAGTCCTTTTTGACCTCCACCGCTTGTATCATCTCTATAAACGAATTGATAAGCCTTTTCATTTGCTCCATCAGTCTTACCGCAATATGTCCTGATAGTATCTGCTCCAGCATTACTTTCGTGATTTACCCACATTGAGATAGTCATTGCCCCTGTAATAGAAACAGAAGCATTGTCTGCTATAGATAAAGACTGTGAACTACCTGATTCAA…
>VF_VS_1986_1 1-3196/9948
ACGGTGGAACAGCAAGTTTTGGACAGAAGTTCCAGTAGCTATGACAGTTAGGGCAGTGCCAGCAGCGTAGTTCTGACGAAGAGCAGGGGATACTGCGAGAGTCGTGGAACTGACAGAACCGGGAGCCACAGTGTAAGGTCTAGGATCACCTGCGATAGTGAACAAGTCGCCAGCGTTAGGAGGAGTAGTAACTCCGGTAACATTGAGCAACTTAGACCCAGCAACGTTAGCAGTGCCAGTAGTGGTGATAGTCCCAGCTAGGGCTCGTGTATGGGTTAACACGTTAGGGTTAGCATACCAATCCAGACCTAACTTCCGACCAATGAGTCCTTCTCGGATAGAGATGTCAGTTCCCGCTCTGTCAGCACTGGTGAACTGGGGAAGCATGGAAGCGTTAGC…
>VF_VS_2028_1 4168-9846/9846
ATTTATGTACTATTGAATATTTGTGCACTGTGTCTGATAGTCGCTCTCTATATCACCATTTTTTTTATTATATTGTTAATTACATTCCCCCTATAGTGGCTAATATTACAATGTCTGATACTAAATATCAATCAATCCATATCCAGTGGGAACTTCTATCTTGAACATTATTAATGATATGAATGTTATATGTTGGTTGTTATGGTTATGGAGATAAATCAAATTTACATTTCTCTTATATAGTTTACTGGTATTTATCTCGGTTATGTTTAATATATATTTATAATATAAATGGCGGATATATCCATACAATCCTTGAATATAATATTTACACCCTCTGATACTAAAGTTTGTTATTCCAATGAATGTACCTCCAGTTCTTATCTAAAAATACAGATC…
>VF_VS_2052_1 792-9798/9798
CCCCATCACTTCATCCATTCAACACTTCATCCCTTCAATTTTTTTACCTCCTGATGCAAGTTGCGTCATGTCATCGGCATGGAATAGTCATTGCGTAAACGCGGCAATTCAACTAGAAAACCTCATCTGAGATTAGGGCACAAGTAATCGGGGCTATGGGTGGTCCCACCTGGGACAAAGCCACGTCCGTGTGGCTCCAGTAAACTGGGCTAAGGATGGTCGCAGCTGGGACAAACCAGTGACGGTGGCGGAAGTGAACAAAAAGGGAGCATTGATAACTGATTGTTGCCGGTCGCTAGTGGTCCCTGGCGGGAGGATGCTTGCACCGTACGTCACGCAGCTTGTTACCCCAATGTTACCCAGACAGGTTGGATGTATCAGATCTAGATGGACTGTGGC…
>VF_VS_2134_1 1559-9612/9612
AAGTGCTCAGAGATAAGGCTGGAATAAACTCCAACCTCAAAGCTTCTATTGGTAATGCCAATCAAGCATAAAAAGTGTGAATTTTTCTTTGGCAGAAGTCTCTTAGCTCGTATGGAACGAAAGACGTGAAGGGGTTACGTGTCAATGCTTGGGATCCGTAGTCCCAGGCTGTCGGTGCTGAAGGTGGGATGTCGCAGTGGCCGGTATGGGTCGCATCCAATATGCGTGTACGCTCAAAGTAGTCAGCCAGCAGCGGTTAGGGGCGTCAAAATGCGGGCTCGCGCATAACGGCCATAGCTGCTCGTGGCCGCTAGCCTTCCGATCAGACTAGGGTTTAGCTGGCACGGTACGTCCATTACCGACCATGAGGCATTCTTTTCCTCCTCGGCTCCGGAGTCC…
>VF_VS_2161_1 1-4513/9562
CAAGGGGGTTCGTCAACTGATATGACATGGACTACACCTACTATAGGAACAGTTACATCAGTAGCATTAACAGTTCCTTCATTTCTAAGTATTTCCGGCTCTCCTATTACAACATCAGGTACTTTAGCAGTAACATTATCAGGAACTGCATTACCTGTTATAAATGGAGGTACAGGATCTACCACAAGTACAGGTTCTGGAAGTGTAGTTTTAGCTAATACACCAACACTTATCAAACCACAAATTATTTCTTTACCCGATACAGAAGGTTTAATTACAAATACAGCTCTAGTAAATTCGACTCAAGACGCAGGAATTGTATATTGGGAGGCCATTTCTGATACATTTTCTGGATCTGGATACACATGGGGACCAATTCTTAATATATCTAATACTACA…
>VF_VS_2185_1 1-4183/9520
CTAAGTTACTAAACTTACTTCTTTCAAGTAAATGTGTTTTTAAATTTTGACTTATCATGATACAAAGATACTAATTTTTTATTATACTCAAATCACTTATTAATTTTATTGCCATTTCAAGTGTTTCTTCGTATGTATCACCCTGTTCAACAAAGACTTTTCTTACATCCCCAACATCATTGAAATTAACCAATTGAACGTGCCAAAGCATATGTAACGGCTCTTGACCAGCATCATGAACCATCCAACCATTTGGTATCTCAATAGTTTTATTCTTGTTGATTTGTTGTGTCTTATTTTGGATTTCTTTAATTAATCGATTTTTTTTCTTTGTCTGGTAATCTACAACAAAATCTAAAATAATACTAAATATTATTAGTGTAATCATTACAACTGGAA…
>VF_VS_2216_1 1-6910/9460
ATCAACCGGTAACGTTACCGCTTGATCCTCGATACAGGGTCAGCGTGAGTACATGCGCGCCTATAGGTCAGCACATGACAAAAAATCAACCGGTAACGTTACCGCTTGATCCTCGATACAGGGTCAGCGTGATAGGCGCAGGCCATCACGCCATGTAAGTGAGCGCTTACTATGAAGTGAGTGCTTACTATGAAGTGAGTGCTTACTACCACCATAAGTTATGCCACGCAGGAGGGGGGGCATCAAGCGGCAGGCCGGGTGCGGCATTGGAGCCTCTACTGTGACTCTCCCCTCATGTCCATGACTCTGCCCATTACATTGAAGTAAGCACTCACTTATGCTAGGATGCGGTATGGACGCTAAGGCACGCAAGGAATTGAAGGACAATAGGCGCGAAGC…
>VF_VS_2237_1 9094-9418/9418
GGCGTCACTCCTCTCTTCGATAGCCAAGGGCTGTGAACGCATCCCGCAATGCGTCTTCCGATGGGTAGCCTCCCTGGTCGTCTTTGTTTTCGACTTCGCCGGAGCGATGATCGGAGAGCCACGAATAAACGTCGGATTTCCAGCCTTCCGGCAAGGCGTATTCCCGCTTCAACCGCCAAGCGGCATCGGTGATGTTTTCGATGGTGGCTTCCAATTCCCGGTCGGAGTAATCCGACTCATCAAGAATCGGATAATCGTCCATCGCCTGGGCGAGTTCGTGATACTGCTTGAACGCCTCGGTGCTTTCGCCGTTGGTGTCGAAGAC
>VF_VS_2277_1 1-6646/9351
CGGAGCAGATACCAAGCCTTCGCCTAATTGCCGGTGAAGGTTGCATCGCTGAGCCAATCGACCACCACCGGTCGATACTTGCCGGCGTGGATGTTGTCGCTCGGGACCGAATCGTTCGACGAAGCGCCGCCGGTGTTCACGGTCGTGCTCTGGTACAGTCGCTGCGCGATGAACTGCAACTCGGGCGGCACGAGCAAGATGGATGGGAGGCCTCCGATCCGTTTGCCGTCGGGCGACTTCAGTTTGCGGAAGGCCAGAATGCCTGCCTGCAACCCGGTGCCGTTGATGTCGAGCGCGGTGCCGGCACCCTTGATGAAGTTGCCGCGCGCCTCGGTGAAGAAGGTCGCGTTGTTGATGTACCGGGACCAGAACACATTGTTGAAACTGCGGGCCGCGCCG…
>VF_VS_2409_1 1562-9109/9109
TGGCAGATTATCCTAGATGTTTAAACAAACTAGGGTGTTCTTGTCAGTTGGTATCAGCTAATAATAGCACTTAAGTTTACGAAGGATGTGTAGAAAATTACGAATTAAAATTAAAGGTAAAGAAACGAAATGAAAGTTAAAAAATCATACTCGGCAGCTGAAATACTAGACGGTTCTAAAATTGGTTACGAATTTGAGTTTTATTCAAATTTAACAATTGAAAAAACTGCTCGAGGTTTAGCTAAGTATCTTCAAAAGAGGGTAGTTATTCCGATGGCACTTAGCAATATTAAAGAACCTACACCTCTTTACCATTCGCCAATTACTCCTACTTCAGATATCTTTAAATTGGAGCCCGACTATTCGGGCGGCAAAAACATGATGGAACTTGTTACGGGC…
>VF_VS_2698_1 2738-8630/8630
AGAATCGCAATCAAAAAATAATAGGTTTGGATTATCTAACCAATGGACTACTGCTATTGTAGATCATGTAGTTTTAGATGATAACGACCCAAGAATTGCTGAATTTGAAAACGTATCGGATGATGTTGAATCATTAGATACTGATTTGGTTGGTTGTATCTTTGTAAGAGAAACCACAGATTTAACTTCCAATAACAAACAATTTCCTATTGCAAAACCATTTAATGATTCAGTAGGTATTCCCATAAAAGGTGAAACTGTTAGAATATTAAAAGATGGTAGTAATCGATTTTATGATAGAATCCATTCTGCGGATATTAATAAAGGAAATGCAATAGAAGATGCTGATATTTCGTTATTTGGTAAATCCGAAAAACCCTCCGAAAGTAAATCTAAAGA…
>VF_VS_2728_1 1-4353/8578
AGATGATCGTATTTCAAGTATTGGATATAATGGAATGCCTAGTGGATGGGATAATAATTGTGAAAATATAATTGGTGTACATAAAAACGAGCCGGTATTAAAAACTAAACCTGAAGTAATTCACGCAGAAAGTAATGCAATTACAAAGTTAGCTAAAAGTAGTGAAAGTGGGGCGGGTGCAACTATGTTTATTACGCATGCTCCTTGTATGGATTGTGCCAAACTGATATATCAAAGTGGAATAGTTACTGTATACTATCGTAATGCTTATCGTAACACAGACGGTATTGACTTTCTAGCAAAGTCTGACGTTGAGGTCATAAAGATAGGGGACTAATTAAAGTCCCCTATTACTAGTCTTTAATTATTCGTCTCCATATACTCTGAGGACTTCTCTAA…
>VF_VS_2812_1 1-5748/8450
AATATATACCCACACTCGTAGCGTTTTTTAGAAGACAGACATGAATGATTATTTAAAGCAAAGAATGCTTGACAAAGAAGAGAATCTGGCGTATAATTCACCCATGAAGGAAGAGCCCCCTGGAACACCCCATCCTGTTTTTATCGTCTTATCTGGCAAGAAGCAGGTAGGGAAAGATACTGCTGCACTGATGGCCTCCAAGATGCTGTACGAAGCCAATAAGACCTTTAAAATTACTGCGTTTGCAGAAGTCCTTAAAGAGATAGCTATCACCGTACTAGGTCTCAAACGAGAGCTTGTGTACGGTACTAACAACGATAAAGATACACCGACGCATATTGTATGGAATACATTCCCGTTGAGTATTCGCTTTAAATATAGAGAAGATTGGTATATGCC…
>VF_VS_2815_1 499-8448/8448
TGCAGTCCGTTTCATTCTTCACACCCGGCGTCCCCGTTCCGCAAGGGAGCAAGCAGGGCTTCGTCATCCACGGCAAGCACGGTGCGCGCCCCAGAGCGATCCTGGTAGACGCGGGCAAGGCAAAGACGCATCTCAAGCCGTGGCGGCAGAGCGTGTACTACGCAGCTGCCCAGGCGCTTCTACGCCGTGTAGGCGATCCGTGGGACTGCGCGCGGCCGATGATCGTCGAGGCGACATACCTCTTCGCTCGCCCGAAGTCGCACTTTGGAAGTAAGAATGGCGCTCCCTATCTCAAGGCGAGCGCCCCCAGGTTTCATACGAACAAACCGGACATCGACAAATTGGAGCGGAGCACGCTCGACGCGCTCACTGGCATCACGTTCAACGATGATTGCCAGG…
>VF_VS_2839_1 1-5334/8406
GGAGATAAACATTGGTATTTGAATGGTAAACTTCACAGAACTGATGGTCCAGCAGTAGAGTACGCTAATGGAGCTAAGCGTTGGTATCTTAATGGAGTAAAACAACCAGAACCTAAAGAAGAACCTGTTTGCAAGACTAGCGATAGTGGAGATAAGCGATGGTATCTTAACGATAAACTTCATAGAATTGATGGTCCAGCAGTAGAATGGGCTAGTGGTACTAAGATTTGGCATCAGAATGGTGAGCTTCACAGAGATGATGGTCCAGCAGCAGAGTACACTGATGGTACTAAGCAATGGTATCTTAACGGTAAACTTCACAGAACTGATGGTCCAGCAGTAGAGTACGCTAATGGTACTAAGAGTTGGTATCAGAATGGTAAACTTCACAGAACTGAT…
>VF_VS_2840_1 1448-8404/8404
CTTGACCTAGTCTCCTGTGATTTGCAAACCCGTTGTATTATCCCTAAAATCGCGTTAAGATGGGCAAACTATGGTGCGAAAGTTCAAAGGCTCGTTCGGGGCCTACGCGGGCCTTCTTTTCTTTGGAGCGACAGTATCGTATGCCGCGTGGGAGTCTTTAGAAATTTTTCCCAAGCAGGGTTGTCCATGAAATCGACGCTCTCTTCTTCCATCGTGTCGATACTATTTAAGTCGATAATTGGCCAGCCAGACTCGCTTACGCCTATGCAGCGTGTTTTAGACATTTTATCCTCCCTTTTTGCGACCACTATTATTTTTAGTATACCACAGTAATTAGAATACCACTGTTGGTACTATTTGTGGTATGATGAGGTTGAAAGGTTGGTGGAATATTGTGGC…
>VF_VS_2865_1 3787-8371/8371
AATTTATCTATGTCTGTTTATGCAGGTTGTCCTCTAAAATTACTGCCAACGTTTTGGCGCTTGGCGAAGAAGCGGATTTAGAAGCACTAAACTGTCTGCCAGCACTGAACTTGATACGAAGCACAAAGCTTCATATAACCACTGAACCCGCTTTTTTGCCAAACGCCTGTTATAGGGCGTTTTTTTTCTTACCGCTACAATATGGGCACCAAGAATTTCTATGTCTAATGTTATTTGGTTTAGCTTCCCATTTATGTCCCAGTTCGCACTCCCACATTAGTTTTGTTTGAGAATTTATGTATTCAATTGAAATACATTTTCCATTTCTCAATTCAGCTAATTTTTGCATTTCAATTATACTATCTTTTTTATTTGAGATAGAACATTTTTTGCACCAAG…
>VF_VS_2912_1 1-5546/8321
ACTAAAACAGCAAGAAGTATCAAACTTGCGATAACAATTGACGGTATCTGTAGTTTCTTGAATTTGTTTAAGAAATCTTCATCTTCTTGTTTGAAAGACGTGGCTTCCGTGCACTTGTTGTATGTACGTAAACTAAATGAATTTACTATAATTAATTGAACCAATCCAATACCTAATAGAACGCGAAGTTGGATTGGTTCTGAAAACGAAGCCATTCCGTTGATAAACAATATACCGAATAACAGACCGATACCAACACCTAAATATCCCCATGTAAGACCGATTAATGGTTGAAGTGTTTCCATAGGACTTTGTTGATTTTCTTTCTTAGGACAATTGTTTATTTCTTCTGATTTCTGAGCCCGACCAAAATAGTAAACAGATTGTATCGTTACAACT…
>VF_VS_2964_1 2685-8246/8246
AAATTTGATTCTAGCAACCTAGTATTAGCTTCATAGTATTTCTTTTAAAAACTCTTTCCAATAAATATCGTACATGTATTCTTTTAAAATCCTCTCTTTAGCTTTCTTCATAAAAGGTAATCTTTGGTCTCTGTAAGCTGTGAAGTGCTGAATCTTAGACCTGTATTCTGCTTTACTATTACAGTATGGTACTTCATCTTCTGAGAAAAACTCTTTTACTATTGGGGCGTTATCTGATATTGCGAACCCTCCGCTTAGTATTATATTAAATATCCTATCGTTAATCATTCTTCCTGGTAGCTGGGTAAAGTCTGATACCATCTCTTTCTGAAAGTCTCCATGTAAGTTTGGACAAACTATCGCTGACTTGTAGTAGTTCTTAGCATCTTCTATTGGGCA…
>VF_VS_2969_1 1-6690/8236
CTTCTGATCAATAGCCTTTTGATAGTTGAACTGGGTCATATCAAAGTCGTTTTGCCAGCTCTGTTGCTTACCCTTGGCATCGAAAGCTTGTTGATCTAATGGATTAATATCAAAGAAATGGTCAGCTCCGCTACCGCTACCACCCTCACTAGCTAGAATTTTAGTTAAATCAGGGCCACCTACACCAGTTAATCGTCTTCCAAAATGGTCTACTGTATGACCCTGGGCATTTTGATATGCTTTTTTATTTGGGTCATAGGCGTACATAACAACTCCGCTTTTGTTAACTACATCGCCATTAGCCCTAACGAAATTACCATCGCCAAGCGGGGTCATACCGGCTGTAAATACGCCGGTATTAGTGACTGCCTTTCCTATAAAGTCGCCAATTCCCATCAA…
>VF_VS_2990_1 748-8206/8206
TATAACCAGCCTAATTCTACAAACTCTCGTCTCATTTTCCAGTTCCAATTAGAACCATATTTATTATACAATATTTCGCGCATATTATCACTTGCTAACCTTGATCGATCATCTGCGCTCATGCTCATGCGATCCATAGTATAACCAATGTCAGTAACTTTCTTTACTCTGGTATCCTCACAAACCCAGAGCGATCGCCCTTGATCCCGTGCTTTCCATGACATTTCTAAATCAATGCCCCATGCATAAAGCATCCTATAATCAAATTGTCCGTTTTCATCAAACCAATCAGCCCGATATAGGCTGCTAATATTATCTATCATCCACGTCTGTCTGCAGCAAGCACCACCTCTCGTGATTAGATGATTCCATGATGTCGTACTATCTGTAGTTAATGCG…
>VF_VS_3172_1 1-4098/7986
AAGGAAAAGACAACAACGCGAGCGCTTGATGAAGTCAGTGCTGCAATGCCGAAAATAAAAAGAGCGACAGTCAGAAAAAACTGGAATAAAGCACTTACCGATCGCAGCCCCACATTCACCTTTGGAAAAAAATAGGTACTCCAGATCTGTTTCTTTGAGCTAATTGATAACCCTTCTAAATTGCGTCCATGGCACACCGCAATACACAGGAGGACATATGCAGATAGCCCGAGAGAAACCAGCTCATCACCACAACGTAAACATAATTCGCCACAAAGCAGTTTGCCAAAAGCTGCAGATCAGCAGCGCCAAGCTGTTCGACATGGTGGCGCGCAGCCAGTTCCCCAAGCCATTCGCTTTAATACCGGGAGGTCGCGCAGTTGGTTGGCTCGAGTCGGA…
>VF_VS_3218_1 1-3373/7931
CAAGCCCTTCGCAACCTTTGTTGGGATAGTGAAACTGCTTCAACTTCGGCAACTCCCGTTCTGGCAACCGCGGCGTCCCTCGCTGGGATTCTTTGATACATCTGCGGCAGAGTTCGCCGTGGTTGTAGCCAGTCCACCGTTCGCTCACTTCGAGTCGCCGTCCGTCGTTATCTACCGGATAAACGACCGAACGTGGACGGTCACATTCGTAACAGATACCGTGGCCGCCTTCGTGGAACTTTTGCTGTCCCATTTCTTGCCTCCCTTGTAGGAACCTCCTACAACTAAGACCTTACTCGTCTATGGTAACCAACGCAAGACCATCGGTGTTCGGGCGCGCAGAAACCTTAGCGTGGGTATAGGTTTTACGGGGGCTAGATATTTCTTTGAGATTAGTTT…
>VF_VS_3247_1 6243-7900/7900
GCGAATAATCTCCTATGCTCCCGCGCTAGTTCTGCGTGGATACCACGCAACTTCTACGTTATTCTATACATAAGAGGCGACAAATAGGTACGCCTCGGGACACATTTAGGAGATTAAGTTCATGGAAACTTCACTACCCCCAACCCTGCATAAATTAGCCGGCGTCACCGCCCGAACCGGACTCTCCCGGAGCGCGCTTTATCGCCTGTTGTACCACCCTGAGAAGAACCCAACCGGACGCCTAAAGGTAATCAAGATAGGCCGGGCAGTGCGTATAAGCGAGAGTGAACTAGCCCGTTTTATCGAATCACTAGAGCAATAAAAGATGAAACGCGCCGTTCACACCGACGCGTCTCTTACTCCAATAGTACTGAATCGTTTAGGCGATTCTTATGGCTA…
>VF_VS_3252_1 1132-7893/7893
ATTGCCATTTATTTTTTTATTACTTCCGGTGCACATACATCTTACACTCGTTAGTATATTATATATTATACTTAAATAGTTACCTTAAGTTTCCGTCCTTATCACTTAATTTATCACATTCTTGTATCATTTTGTTCGATAAGAAAAGCATGTATAACAGGTTAGCATAATGACCAACCTCAACATGGTTCTCATATCTATAATCGTCAAACTTTTGGTTTTCAGATAGAATCATTTGAACACACCATACTTGGTTATGATTCTTACATGAAGATACTATTATCTTTTTATCTTTAAGAATACCCTTTAGCTTTCTATCACCATCATATGCTTTTAAACCATAGGGATTTAAGCTTTCAATCTTAAATAAGATATTGTATATCTTTTCTAACATAGTTT…
>VF_VS_3268_1 1-4472/7869
ATGAATGCTCTGATGAAGTTGGCCAAGTCCAATGAAAGTGGTGACGGGGCAACTATGTTTATTACTCACGCACCCTGTATGGATTGTGCTAAGGGTATGTATCAAGCAGGAATCAAACAAGTGTTCTATAAAACAGAGTATAGAGATACGTCTGGATTAGATTTCCTAAACAAATGCGGATTAGAAATAGAACAGGTAAAAGAAGATGAATGAAAGATATATGCTAGTAACCTACATTAAAAAGCCTAACGGCCAGTGGGATGAGATTACAGAGTTTAAAAGAAACATAAGAACTACTCACATGCAAACTGCAAAGGTCATCCTAGACTTCAAAGAGAAAAAGTGTGTCAAGAATGGGCTTAACCCTGAATCAGGCTATGATGACATGATTGAGTTTTA…
>VF_VS_3309_1 1-5647/7824
GTCCACTACAGCGTCAAGGTCTAGCCCTCCAAGCGCATAAGCTTCTCGACTCTTCTTCTCTTCTTGATGGGCGGAGTATCTAGCTGGATCTGAGATGAACAATCTCTCTAAGAAGTCTAACTCTCGCCTCTCAAGATCACTCTTGGACGTTAAGTACTTGTGTATCGAGACTAGTGCGAGTTGTACATCGCTTAACTGTACGCTTTTTAGCGCACCCAAATCATGTAGAGTGTTGGCGTGTCGATGTAGGTATTTGTCGGTCTGCCACAGAGCACCGTTACTTTTCACCACGTACTAAGCTTCCACCCTCACCGAGAACGCCCATTGCTTCTAACACCGTAAGTGACCTCAACTCTAATGCATTCGTTGCATTGTAGAGAAGGTCGATGATCGGCTCAT…
>VF_VS_3320_1 1-4711/7815
TGATCTTCACCTTGTCGATCCACGGGCGGTGCGGCGTGTGCCCCGAAAACTCCGCCCAGCCCTCGACGGCGCGTTCCTTCAACTCCTCGAAACTGCCGATGACCTCGAACTGCGTCGGGTCCGCGTCATCGACCCACACCGGCAACGCGAGCCCCCAATACCGTTTCTTCGAGATCATCCAGTCGCCCATGTTCTTGAGCCAGTCCAGCTCGCGGGCGGTTCCGTTGATTGATTCCGGAAGGAACTTCACTTCCGGGTTGCGGACCACCTTCATGATGTCGCCACGGAACCCCTCTTCACTAAGCCGCGGCCCCATATTGATGAACCATTCATCAACGAGTCGATAGAGTAGTTCCGTCTTGCATCTCCAGCAGTGCGGATAACGGTGAACATATCGTT…
>VF_VS_3339_1 1-6164/7795
AGATGGTCTTATTGCTCCACCAGCTGCCTTAGCCATAGTTAACATCAAAGCTCTCTCGAAGTCTTCACCTGCGTTAGGATGTTCTAAGGCAAATTTCTGGAATAACTTCCAGTCTGTAATTCCAGATTTGTCTGCTATTACCTCTCCAGTTTTATCAACTAACTTCTGTCCACCAACTGCCTGTAGCACAGTTCCGATAGCAGCTGAGAACGGAACAAACAGCGTCACAGCTGCGTCTCCAGCTGTTCTGAAGCCTGCTTTTGTTACTCCTTTGAAGACGTCTCCTTTCTGTATGTCTTTTGATGCTTCTTTGACGTTCTCTGAGAATTTGTGCGGTACTTCTGAGTATTGCTGGTTCAACATACCAAAAAAGTTTGGGATGATATTCAATCCATTAAG…
>VF_VS_3346_1 1-3617/7788
AAAAGAAATTACATTGAGATTGTCTATGACACAGATAGGCTTGCATGGCACATGGTTATGTATTTTAATGGGGAAAGATTTAGGGGCGAAAATGGCTATTTTCCTCTTATGTTTTTTGACAAAAAAAATGATGAGACTTTCTGGCAGAATTTAAAATTCTTTAGAGATCACATTAAGCCACTATCCCATTCAAAGACCGACAAAGAGAAAAACGAAGAAGCTCAAGATGAGTATGAGTATGAGCATTCAATAATACAATTAAAATGCGACATTGCCGAGTCAGAGAAAGAACTTGAAATTTTATGGAAATTTGAAAATATTGGCGGTTATCTTATTGGCAAAAGAGAAGAAATTATAAGTCTTGAAGGTCAAGTTGCTTTCAATAAACGAAAACTAGAG…
>VF_VS_3506_1 4980-7627/7627
AGCCGTGAACACAGAAGTTATTGTCGCTCTAGTGGGCGCGGCTGCGCTCGTCGTTACCGCGCTTATCCAGAGCCATCGCCGTAATGACGCAAACACTCGCCATTGGGCTGAGAATAGACGCGACCACAGCTTTGTTGTCGACAAAATTGACCAGATGGGCAAGGCCCTTGGTCACTCAATCGATCGCGTCGAGGAAGTAGCGATTCGCACTGAAGAGAAGTTCGACTTACATATCAATGACCACCTCACCGGCAGGCTAGACTAACTGCATATGGGAAAAGCTAAAAAGCCCGGTGGTGGTGGGATCAAGTCTCGCTCACAGGAGCGCACGCGGCTGAACTATTTGACGGGCAGTGTTGAAACTGTCCCTGGAACCAAGGCCGGAAAAAAGCGCCAAAA…
>VF_VS_3540_1 1-1151/7589
GCGGGTGTCGCCACGGTCGCCGGAACGGGAATCGGAACCGGGTCAGACTTCCCCGCAATGACCGCCGGTTTTTCGGGCTTGGGTGGTGCGGTTGGGGGTGTTTCCTGCTTGCGAACGACAGGCTCCGAGGGGCGCGCCCCGTCGGTCCGCAGGCCCATATACACAGGGTGCCGCGGCACCTTGTTCGCTTTGGTCATCTCCAAATACTTCACGGTGATGATGCTGCCGACGGCGGGTGGGTTGTCGCGTTCCTTGTCGCTCAACCCCGTGCCCACGCGGAACTCTTCGCCGTCGCCAATCCGGGCGCGGAGCGCACCGACACGGCCCTTGTGCCGGCCCTTCCCCGCTTCGTAACCGATCACCGTGGCTTCGGTATCCAGGAATTTCTTCACCTTCAGC…
>VF_VS_3564_1 3141-7571/7571
AGAGACACCTTAACAGAGTTTCGGGGAAGATTCAAAGTCACAAGCAATCGCAATCATCATGGGCAAATTTCGCACCCCAAAAAAGCTTTGTATATATTTCAAGCAACCATGCAGTCGAGGCGCGATGATGATGCCTCGTGGATTCACTTTCTATCAGTCTTGCTTGCCGATTCAATCCCGTAATTTTCATCGAGGGGATTTCCGCCCGAAAGCGTCGATTCATCTGTAGAAGATCACAGTGCAGTTTCGATATAATTCCGCGTGAAGGCATCCATTGTTGGGATTTCTCTCTTTCTGAATTGATTATAGAGCGTTTCGAGGATCAATCAACCACGCGAAAAAACTTTTCTGCGGGATTCTGCACCTTCATAACCCCGAACTCATTTGGGGAGATTGAGT…
>VF_VS_3586_1 1-2734/7544
AACAGGGTTTCTTGCGCTTCCAACGAGGTTTCTTGTCCCGCACTCCCGGACACGCGCACGTATAAGGCTTCTCTACGAGTGGGAGCCACGGGAGTTTCCCCCAACATTTCATCTATCATCCGAGAATCAAAACGTCTTTCCCGACCAAACGTTGTGTACTCAACTTTTCCTTCATCACACCAACGACGCAACGTGTCCGGGTGTATACTCAATCGTTTCGCTGCTGCGGACACTCTTAGACGCTCCATATGTTCTATATCGGCGGGTAAAGAGTTTAATGGCAGAAAACCCCAAAAACTTTGAAAAACTTCAGGACAGTTTCATACCCTTTCCTAGAGGTACTCGAAGTCGTTGAGGGTCGTTAGACTCTCGTCCAATGGTTAGACAAGGACAACCGGC…
>VF_VS_3619_1 1-3659/7513
GGTGTAAAGAAACGATCTCGATTCCACAACTATTCTCGCTGTACGGCGCTCAGAAAGGATCTCCGCCGGTGCAATGGATACAGGACCGGGCCTGGGCAATTCTGTAGCTTCCATCGCGGGACTCTTGAGTTTATTAACGAATACGACGAATACAATAAGGACGACGGATCCGACAGCGACGACAGCGTCGACGACAGCGACGACGACAGCGACGACAATGAACTCTTTGGTAACTTTTTGAAAGTATCTAAATTTTAGCTGTATTCCTATTTGTGATGTTGACATTCTTGTCTGTTATTATCCTTGTGTCATTGACACAGGATGGCGTGCTGCGATCTATTCTTTTAAACTGAATAAACTTTCATTTTAAGTTAATCAGTTGTGAGTTGTGAGCTGTGA…
>VF_VS_3677_1 2870-7463/7463
ATATTTATATTTTATTAAATAAAGTATAAATTATATTTACCATTTTCTTATATTAGATATCAAGTGAAACGGTATTTGATGCGGATTTTTTTCTTCGACCACTGCGTTTAGGCATGGTCCCTTCAGCTTGTAACTCTTTGAGGTCACTAATACTGATTGTACTACTATCATTTGCTGGTTGCGATTGTGAAAATGAAGGCGCTGATTCCTGGATATTTATGGTTTTGGTTTTAAGTCCGGATAAAATATCCGTAATATCACCGGGTCCTTTCATTTCAGCTCTTGATGGTCCAGCAGGTCTTCTGGTAGTTCTATCTTGAACGTCAGGTCTTTCATAATTTTCTCTCAAACTGATACCATCATCTACAAAATTACTTTTACTATAATTTAAATCAGGTC…
>VF_VS_3679_1 1-6181/7461
ATGACACGAGCCGTCAGTCCATGCGATTGAGTCAGCGAACAGCATCACAGCAGATGCACCGCTTATCATGGTTTCTCCAACTTCGCCTGAACTGACGCAGCAATCAGCCACTACCCCGGCGCCAAAGGTCGAATTCACGGAGACTCCGTCAATACAAGAGGCGATTTCGCACACTTCCCCAAATGTAATCGAGCGTAGTCCATCGGCAACACGCATCGATTCGCAGACAAATGCATTGGAATTGGGAATTGAAGACGAATCACTAACATCATTCCAGAATCCCGCCCAGCCTACAACCGAAACCGCGCCACTCAGACCGGGCGAAAATCAAGTCACCCTACAGCGTACTCCCGCGGATAGTGACTCTGAAAGCAGTGCGGCGAGTACCGCCACAACAAC…
>VF_VS_3743_1 712-7409/7409
CGTGCCACAATCCAAATGAACTTCGACTTCGACCGTCGGGTTGCCTCGGCTGTCGAGGATTTCACGGGCCTTGAGGGTGCGGATGGTGGCGTTGCTCATCGTGTGGTGCGACGTGTGGGTTAGCGCGAGCTGTTCGCAGGCGCGGTCGTGTTGGGTGGATCGTGGAGAGTGTTGTTTGGATATGGGCTGGCGAGATGTGGTCAAGACGTGTGAAAAAGGCCGACCGGCTCCGAGTTATTGGGGTCACTTCGGATCGCGCCGCGGGCGTCATGCCCGACGGTTGTGCGACGTGGTGTAAATCGAGTCGGAGCCGGTCGGGTTCGAGGGCCGCAAGGAACGGGAATATCGTGGAATAATTCACCGTTCTGCGGTAACTTGCCCTTTTCACTTGTTCCCAAG…
>VF_VS_3757_1 1-6196/7400
CATCGTGCAGAATGTCCATCAGAGGCCAAGAAGGGGCAAGAAGCTTCTGATTTCACAAAGGCTCTAGTTAATAACGCAACAACCACTAAAGTAGTTATAATGAAGTGGGATAAGTATGGAGGCCGAGTTATCGGTGATATTATACTAGATGGTGAGAGTTTAACAAAACAATTACTAGAACACGGTTACGCAAGAGAATATTATGGTAAAAAAAAGGAGAGTTGGTGTAAATGAAAAAATTAATTATAGTATTGGCACTGTTTGTATTACCTGGGTGTGCTATCTTAGATAGTTACAATATGGCAAAATTTGACAATAATGAATATTACATAATAAATCAAATTAGAACATCTTCGGCTTTAGGCGAAAAACATTGTGGCACTAAGTATGCAAAACCAT…
>VF_VS_3770_1 3133-7392/7392
TACTAAATATATTATGAGAGAAAAAAACATAAAAGCAGAAGTAGCAGTACCTAAGATATATTCTTTGTTAATATCAACAATTCCAGACAGGAGATTCTTGTGGCAGGAAGTTGCGTATTCTTTAGAGAATGCCTTTCTTCAAGCTAAAAAGGTATTGAAATCAAAACACCCAGAAGTTGATTTTAATAGTTCTAGTATAAGTTTGTTTTACCACTCTACACTAGATGAAATTCTAGAAAGGTCAGGAGATGTCGTTTCAGAAAATACTCCAGTAGTAGAAAAGCCTATGACTAAAAAAGAAAGAGTTTCTACTATAATGAAAGAAATAGTGGATAATAAAGATGTTCTTTTGTATCAGAAAAATAAAGAAATATTTTCAGATGCAGAGAGAAAATTTTT…
>VF_VS_3783_1 4227-7377/7377
TGGCTATCACAGCCTCCGGTTTGTACGTGTCGAACATTATCGACGTGTTCGACACCACCCAGCTCGCACTCGACTTGGATTTGGAAACCCACAAGGTTGCCCTCTACTTGGACGCGTTGGCTCCGAACTTCTCGACTGACACCGGCTATTCGGCGACTTCGGAAGCGACCGGTTCGGGGTATACGGCGGGTGGGAACACTCTCATCACCACAGTGTTCACTGCGGCTATCACCGGTTCCGCCGTGTTCGACGCTGCTGACGCTGCGTGGACTTCGTCAACTATCGCGAATGCGATGGCCGCCATCGTCTACGCCGACGTGTTGGCCGGCAACAACCTGATCGTCCTCTCCGACTTTGTTACTGCAGTGTCCACCACTTCGGGCACGTTGACCGTCCAGT…
>VF_VS_3800_1 4790-7364/7364
TGTCTCTCCCTGTCGCTGTTGGGGGTAGCGGACCCCGGATCGGCGCAGGCAGCGCCCTGAATCCGATCCGGGGGTCCACATCAGTTACCGCCGCGCTGTGCGGCTACCGGGTTTCCGCTCAGAGGCGGAGCATGCGGAACGCGTCGTCGTTGACGCTGTCCGCACCGACCCGGAAGTACAGGAACCAGCCGACCTGGCCGGTCGGACGCTGGTTGGCACCGACGACCAGCGGGTTGTAAGCGATGGCCGTGCCGACACGGTCCACCACCTTGTAACCCGTGGAGAAGTCGCCGAGGACCGCCACGTCATCGTTGGAGCCCGACACGATCGTCGAGTCCATGCTCGACGCGTTGTGCACGTCGTAGCCGATGAGCGATGCGGGGCGACCGCCGCCGAGGT…
>VF_VS_3861_1 4285-7318/7318
AAGGAGTTTTGATATGAGTACAGATGAGCGAGTTGGCACAATAGTAGAAAACATTGACCGTCGGTATGATTTAGGCTCGAAGCTTAAAGACGGTGTTATCTCGATCATTCTCAGTTTATTTATATTCACTGTTTGGGGGACAGCAACTAGTGCTCGTGAACAAGGTTTAAAAAATGCACAAGACATTGCAGTTATACGGACACAATGGTCAAGTGTTATAGGCGACTTACAAGAAATAAAAGACATTCTGCGTCGAGGAGTTCCCGACCAGAAATTTACAGGGAGGTAACAGTATGGCATTCAACGGAGTTGTATGGAATGAGTCCATCCCCACTAACTCAGACTTAGCCGCAGAGATAGACGATTATATGCGGGATATTAAACTCGCTGTACGTAGCC…
>VF_VS_3870_1 1760-7304/7304
TTGTTCCACACATATCTATTCACATACGGAGTATAGCTAAGAACTGTTTTAAGTACCCTATCAGAGCAGTTATCTATGTCATAGGCTGTTGGTGTGGGTGAAGCTTCAAAGTCGCTTGTAGCTACCTTTAAACAGTCCAGAATGTTAATCATATTGATACTAGTGATAAGCATACCGCCCACATCAATGACTTCAGGTCTTTCAATGGTATTGCGTAGGGTTATTGCAGGAAAACCCATTATAGAGCTTTCTTCAGATATTGTACCGCTATCACTGATTACACATTTAGAGTTCATCTGGAGTTTCATGTAGTCAAAGAAACCAAATGGTTTATGTATTATTACCCTATCATCAAGAACAAACTTATTCTTTTTCATTCTGTCGAGCATACGAGGGTGA…
>VF_VS_3922_1 3387-7258/7258
TTGCTGCGTGGCGAATCAGAGCAAAGGACAGGTTAGTATATGTATGCGTTTGTGTCGGAGATGGAATAGGAAAAGGGTATAAGGGGAGAACAGGAAGAAGAGAAGGAGAGGAGGTATATGATGTGATAGTGCATGCCAGGTCATGTCAAGTCACACATCAGTATCAGAATGTGCCCTGTGCAACACGTAACTGCCACCCCGAGGGGCAGTGGTCGGTCCAGTGCCTGCCCAGGAAGTCACGAAAATCAGTGGGTGTGCAGCTATCGCGCTTATATGGCCTTGTGAAAAGAAGCCACAGGAAGGTATGGGAAGAATAATCTTCCACCTTTGGTGGGGCAAAAAGAGGCACAGACTGCACGCAGTAGACACGAAAGTGGAGCAACAACCGACCAACTGATA…
>VF_VS_3933_1 4617-7245/7245
GAAAATAAACCGAGATAAACAACAAATGAACAACAAAATTCCCTATCAGGCCCAAACAGAGGACTATACCAAACCCAAAGTGTTCGTCGCCACCCCTTGCTATGCCGGGCAGGTTCATGTGAAATTCATGGAATGTGTCATGGGACTCCAACACGCCCTACTGACGAACGGTATCGGGTTTGAGTTTTACACGATACCGTTCGATTCTTTAATCCCGCGTGCCCGCAATGCATCGGTGACCCGATTCATGGGAAGCAAAGACTCGACCCATCTCCTCTTTATCGACGCCGACATTCAATTTCATCCCTTGAGTGTGGTCAAAATGTTGCGTGAAACCAAAGACGTCATATGCGGGTGTTATCCAAAAAAGGCGATTGACTTTGAAAATTTAAAAAAAAA…
>VF_VS_3984_1 1816-7212/7212
AGCACATGTGATAATTATATAATAATATTATTATATAATTACGATATAGTGTAAAATGTTGTTATTAAGTGTATGAAGTGTTGTATTTCTATTATTTTATCTATTACTAATTCTATTAAATTGAAATTTTCCATGGAACCATGTGGCCCAATGTCTCCCTGTGGACCAGTTACACCTATAGATCTCTCATAAGTAAATTCACGTATATATTTATCATATTCAGATTCGCAAGGAAATATAATATGTGAATCAAACATTTAATATTTCGAAATATTTATTTATATATGTTCTGAAACATATATAATTTACTCTGTAAGGCCCTTTTGCCCTCTAGGTCCAGAAAGACCACCATATCCAGGATGAGGAAATTGTAAACGCTTTGATAGAGCGATATCATAA…
>VF_VS_3996_1 2390-7203/7203
CGGCGCGTTGGTAATTTTAGAAGTATATTTTTTTCTCTCTAAAAATTATAATGGTTAAGAGACACGATAGACAGCCTGACGGTAAATACCACATTGGATCTCAAAAGTATGATATGTTGGAGGGATCCCGCGCACAAGTTTGGCACGAAACCGCGTACCAAACCCCTGGTGGATTAAAGAAGTCTCAACTCAAGATGAATAACGGACGTATTGTTTCCAAAAAGAAGAGCGAGCTCGCCAAAACCCAAAAGCACCTTAAGGGACATCTCCAACCCAAGGGAAGTGGTGTTTTTGGTACCGTCACCAAAAAGAGTGGCACTAAAAAAAGACGCAGAACCCATAAGAGATAATTTAAATCTTAATATCGTGAAATAAACGTTGTAGTATAAATAATAATAA…
>VF_VS_4074_1 4372-7157/7157
TACCAAATAATATAATTAAAAAAAATAATATGTATAATACATATTATTATATAGATATCAACTTGAATAATACATATTGTCTAGATATCAACTTGAATAATACATATTGTCTAGATATCAACTTGAATAGTACACATTATTATCTAGATATCAACTTGAATAATACTAGATATCAACTTGATACATATTATCTAGATATCAACTTGAATGGAATTGGTTTAACATCTTTAGTTGATATATATGTTGTAAGAATATGAGGGATAGCTCGGGATCGTTGTTCTTGTGGATTAACAGGATTAACAGTGTTCTTTTCACCACAATCAAAACAAGCACCTATAGTGTTATCAGAATAATAATTATAGGCCTCTTCTAACGACGGTTTATATTTACCTAACATTT…
>VF_VS_4077_1 3798-7156/7156
GATAATAATTTATATTATTATTATTATTTTCCCATTTATATTTTAATAAAATAATTGTAATTATTAAATGGAATCAATAATAAAATCTTTCAAAAAATCTTTCAAAAAAAGTAAACCCAAAAGTAAAAAAAGTAGACCCAAAGGTAAAAAACGTACACCTTCAGTGCGACAAAGTCGCCGCGGCGAAGCCGTGCTTCCCCGTAGGGGTACACGTTCGCGTTTAGTATGGGGAGGTAACAAGAACGATATTAAACTCAGTAAACCACATTTATATTACAATTTCGGAAAGCGAAGCAGGAGCAGGGTCGCTAAAAGGTACAAGTCAAGAAAAAGACGCAGTTAAGTTAACACCGAAGTGTTTTTTAAAATTTGTTATTAATTAGTTACTACTTACTTCCT…
>VF_VS_4116_1 2267-7134/7134
CACCAAACAGTGACGTCGGATACACTCTTGTCAACTGTTTGTCATTCAGATTTTGGCCGCGAAACCCCACCACTTGTGGGTGTCAAAAACTGCACGCCATGCTTTGGGTCAATCTTCAGAAGCGGCAAGATGATTGGAGGTTGCCCCATTTCTTTTAGAAGCACAGAAATGAACGCCCTCATGTATGGCCAGCAACAATTCATAGCCACATTCGCTACTTCCTCTACCTCTTTTGTGGATGGCTGGCGATCCACCATAAACTGCACTTCATATCTACAAGCAGCGGTGACTCGGGAACCTTCGCCACTATCTTCTGGATTGCTAGCCCAGAGAATCTCCGACCCTACGCGATAACTCAAGATGTAGGCTTCACCCTGATTTGTTGGTTCAGCAGCCTCA…
>VF_VS_4287_1 1-3767/7002
AGTGGGACGTCCAGGTCGCTGCCCCCGCCGATGAACTCGGAGAGCCAGTCGCACAGCTTGCCCTCGTCCCAGCGGCCGGGCCGAAGCGGCAGTAGTCGTTCGCCGCTGCCGCCGCTGAAGGCCACCAGGCCGGCCCACCTCCGCTGCCTCCTGGCGACCCACGCGAGGGCCAACGCCAGTGCCTTGGCGGTGTGTGCCTTCGCCCCCTGCATGCTGCCGCTCTCGTCTATGACGACGATGATCGGCCCCTTCCCAACCGGCTCAATGGCATGGTGTTCACGACAGAAGGCTTGACGCTCAACGATCCGGCGAAGTGTGTCGAGTTCCAGTTCCGGCACCACGAGTTTCACCAACTCGGACGGGAGCAGTCGCCCGATGTCGCCACCGGGTTCGACCCCG…
>VF_VS_4313_1 2072-6988/6988
GGAGATTAAAACAATGTCAGATTTTGATTTAGAAGAATTTGAATGGCAAGAGCCAGATGATTATGGAGTATCAATACCTCCTGATGCTAAAGAACCTCCTTTAGTTCGCTTGGCTTTGGATGTACTTATTGAATTAGAAGATGTTGTTTTGCGTGATTGGGTAGATAAAGTTTTACCTCATCTTCTCGATTACTTTAGCCTAACTCCTGCGAAGGGGATGAGCTTAGATACTGCACAGGAACTAGCACGCAATGTTAAACCTGAGAAGCTAGAGAAGGTAATCAATAAACTAGTTGAACACAAAGATCAAAGTCTCGCGATTCACCTACTCAATGCTGCTGTTGGAGGTTGGACACTTGTAAAATTAGCAAATCTAGAAGAAATTGATCAAAGACTCTA…
>VF_VS_4352_1 1-1782/6964
TCTTGTGAGTTCCAATATAACTTGAGACGAGACCGAACCATTTCACTCGAAGAGAGGGCTACTACTCAACGGACGACCGTGAGAATAATCCAGCGCAAGTTGAGAAAACATACCAGAATCCAGTAGAACGTGAGAAAACCGCCACCGGTGTTAGACACAAAAAAAGCGACACTGCTGTAACAGTGCCGCTGAGACTTGCGGGTATGCGGTGCTTAGAATGGCACATCGTCCATGTGTTCGACTGAGTCTTCGTTATCGCCAACGCGATCCAGCAAAACAAGGCGGCTTGCGGTCAGATCAACACTGGCTTGCGGATTCCCACTCTGGTCAAGCCATGCCCCGCTACGCATCCACTCTGCCATGACCAACACCTGTGAGCCTTTTTGGATGTACTGACTT…
>VF_VS_4418_1 1-3474/6915
ATGTATGTATGTATGTATGTATGTATGTATGTATGTATGTATGTATGTATGTATGTATGTATGTATGTATATATGTATGTGCTGATGGATGGATTTTTTGCATGCATGCATGCTGCATACATGCAGATGGGCATGCAAGTGTGCAGATTGTTTACCAGGTATCGAATGCCGTCGCTTCCTTCTGATCATCGCACGGAGTGTCATCCGGTGCCGCTGTGTACTCGCACAGGCCCTCCACGCAGACGCCCGGAAGCTGGCAGGATTTCGGGGCCGGGCACACGACATTGTCGCAGGCATCAGGCAACGCATCTGCGCGCACAAACACCTCCAACGAATCCAGCGTCCACGCATTGTAGCTGCCCGCCAGCCAGGTGTCTGAGTAGCCCCCGAGGCTGTAGC…
>VF_VS_4426_1 905-6910/6910
TATGAAAGTAATAATGTACATGCCGTTTACAGGCTTAGGAATGTACGGAGGCTTCAGAGGTGTCAGGTGGCTCCGTAATAGAATAAAGATATGTAAACAGTTTGTTATCCCTAGCCTTCTGCAACAGACAGATAAGGACTTTGTGCTATGGGTATCATGGAGAAAAGAAGAAAGAAACAACCCACATGTACAAGAGTTCTATGAAAGTATCAAAGATACATTGAATGTAGTCTTTACCTACTCTGGTGTATGTTTCTGGGATGATAAGTATGAGGACACAATAGCCCGTGAGAGGCTCGCTATGGCTCTACATGGGTCGTTACCTGCATTATTGGACTCTATAGGAGATAGCACAGAAGTAGTCATGGTAATACAACCAAGTGATGATGTGTATCATAT…
>VF_VS_4481_1 3035-6873/6873
TGGCCAGCGAAACCAGTGTTGCCAATATGGGTTTACGGTTTATTGGTCAAACGGCTATAGTAAGCAGGACTGATGGCAGTGACAACGCTAATATAGTCAATGATATTTTTGATGATGTCAGAGACGACCTTCTTCGATCTCATCCTTGGAACTTTGCCACCAAACGCATTAAGCTAGCGCAATCATCAACCCTCCCTGTTTTTGAGTTTGATTTCGCTTACCCTTTACCTGCTGACTGGATAAGCACTATGTCAGTTCATAGTAATGATGCCGGGCACTCTACGGTTTTACATCGAATGGAGTTAATTGGAACACAAAGAGCGATTGTAAGCTCTGCCGATCAAATCTATCTTCGGTATGTTGCTCAAATAACCGATCCTAATTTATGGGCAGCAGACT…
>VF_VS_4572_1 1-600/6809
CAAATCTTCGCGGCCCGCATAATCCGTAATGACTTGCGAATCCGGGTGCAGAAATTCGAACAACAGCGTGAGGTTTTCGAACTCCGGGCGAAGCGGCAACAGGAGCGGATATTTCTCGGCCGCAATCTGCCGCGACGTACGAAGATAATCGAAGTGCGACAATTTCGTCGGCGCATCGTCGTCTTGCGGGCCAGCACAAATTGCGCCTTCGATCATCCCGCGCGTCGTGAACCAAACCTGCCCGCCATGTTGGAATCGCTGAATGAGCGTGCCATCGAATTTCCGCAGGAACAGCAACCGCGAATCCGGCCCGATCTCCATCAAACTCGCGACATCGGTCAGCGTCACGTTGCGTTCGCCGAGGTTGTAAATCTTCACCAACGGCAACGAGACGAGTTC…
>VF_VS_4787_1 3297-6658/6658
AGTAAAGCAAATGAGATTCAAAAGCTACAGTTTCATGGTGTCTTCGCAGAAAATCGTTAGGACGTTGACAAGATGCACTTGTCAGACCCAGACTCGGAATGACTGCAAGATACAGATTAGCATGCTTTAAATACTAGGCATGCATTTCATTTCGCTAACTTCATTCCGTCATGCTGTTGTCGAGTTGACTCGTTGCTGTTCTTGCAAAGCCCCATAAACAACAAGTTGACTCGTTGCTGTTCTTGCAAAGCCCCATAAACAACAAGTTGACTCGTTGCTGTTCTTGCAAAGCCCCATAAACAACACCTCCATCCATCAATCAAACTGTGGCACACCACTACCCTTGAACCACTTCGAATCAGTCAACCATATCTTGCAGGCGTAAAATCTCACCTTAGA…
>VF_VS_4798_1 2652-6651/6651
TCTATTATTTTTTACTTATATTTGCAGAATATGGGTGTTGTATATTACAGAACATCCAACGAGAAGCTAACATCTCGGAAACAAAAACTGTGTTGCATAGGATAGGAGGCCGACAGTTCTGGCAATCGCTTTCAAGGAGTGAACCAGAGACCCGAAGTACGATGAAGGCTATTCCTAAACGAATAAAAAGATTCAGACGTTGGCAGCGTTTGAGGGGGGACGGAAGTGTCTATGCAATTGACCACACACGTTAGATAAAAAGGTGTGGTAAACCACGAGGTGGCTCTTCGGGGATATAAGCCTTGTCATGTTCAATCCACAAGGAAACAGCATCAAATTCAAGATTAATAGGCTAGAAATTCACTATCTTCACGTATGGAAGTTAAAAGATTAGTGATT…
>VF_VS_4826_1 1-6298/6637
ACGGGCGGCGCTGTCCCGGCTTGGATCGCCTTCTGTTGATTGACCAGGGCATTGAAATCTACGGGCGGCGCTGTCCCGGCTTGGATCGCCTTCTGTTGATTGACCAGGGCATTGAAATCTACGGGCGGCGTGGCGAGAGCTTGTGTCATGGTGCTGACCCTTTCTAAAAGTGTTCCGGTTGTTAGACCTACGGTTAAAGGTATTGGGCTGTTACTCTGACTATACTGTGGTGGCTTATAGTTTGCAAGCCTGTTCTCATAACCCTCTAGGCTCTCAGCACCACAACAGATGGTTCTAAAAGCGCATCCCCCATATTTATTACATGCTCGGTCTCCTGTTGGGGGGTCGGGAATATCTGACCAAGTGTTAGCAGCTTTACGAACATACATCATCTCCGTT…
>VF_VS_4866_1 482-6617/6617
CAGCTCGCCCCCAGCTTCAACACACCAACCGTTGTCCCGATTGTCTTTGCACTCTCCAACATCAAGCTCCCCTTAGAATTGGTCACGTCGCCACGTACTTTGCGAGAATCACCCAGGCATCGGGCTTGCCGACCTTCGCCAACACCACCATGTCGGCCGTCGACAACGACATGCCATCAGGCTTGAAACCGACAGGCAGCGACACCGAATCCCCGGCGAAACGAACCTCAACCGGCGACACGCTGGTCACCTTCCCCCACGTGATCTCCTCGTTCCTCGTTGAAACTTGACCTAACATCAGACCCCCCTCAGGCTCAAAGACATGTCGGAACCGTCAAGCGGCAACGACCATGCGGTGACAACAAAGTTGCCGTCGACCGGTATCGCTGAATCCATGTA…
>VF_VS_4928_1 2361-6579/6579
ATTATATAATCGCACTACTCGCAATCATAGCCGCATCCGAAGTAACCCGGCTTGTTCTCACACACAAGAAACCAACCAAGAAACGGCACTTCCAAATGAAGCTAGAGGGAGTAACCAAAATGGTATACGACCTAGAGTTCAAGCGTTACAAAACAACAGAGATACGAGAGGACATCCGCAAGGAATATGACATGATGATTTCACGCCAAACAGCAGTAAAAATGAAGATAGAAACATATCCAAAAGATGGAGATAAAGCAGAGAAAGGAACATTAGAAGATCAGTTGGTATTAGTAGACAGAGATGTGTCACGCTTTGAAGTGCAAATGAAACAACTTGACGAAGAAGTCAATGGCGCACAGCCAACAGTAGACAATCCCGGTGGACTAGATGGAATCA…
>VF_VS_4966_1 1-5671/6558
GGTTGGCAGCTAGTTTTTTGAAAATGGATTTCCAAAAAAATAACAGTCTCTTTGTCTAATTAGACAAAAAAGAGACAAAAAAATTATTTTTTAAGTACTGAGAAACTTTTATTCGTATCTAATTATTTTGGAGACAAAAAAGAGACCAAAATAATTATTTTTGTCTAATTTAGACAAAAAAGAGACAAAAAAGAGACAAAGAAATAAACAGAAATTCCTTAATATTAATTAGTTTTTTTTTGTCTTTTTTTATGTTTCTTACAAAAAGAGATGAATAATATTAAGAAACTTCTGTTTATTTCTTTGTCTCTTTTTTGTCTCTTTTTGTCTAAATTAGACAAGATCACGAAAAGCATTAAAAGCACTTGTATTAAAAATAGACAAAGTCTAATTTAGACA…
>VF_VS_4998_1 1-4372/6537
GACGCTGCACAAACAGCGCTTGTTTCGTATTCCACGACCGTGATGTGAACGCCAGTGAGAACATCAAGCAGAAACTGTACACGACTTTGGTGGGAGACTCTCCTTTGGAGTGTTTCAAACGACGAAGTCGAGGCCAAGCCAAGGGCAAAGTCCGTACAGAATCCGCACCCCTATCGAGCCCTGTTAACTCTCTCGGCTCACCACCCATATCCTGCCCTTAGGGCTTTAAAGGATAGTACCGTTCTCCATGGTGCAGTAAAAATGCACAATGCTGCCCGGCGCAGAGGTTTGTCCCAAGGCAAAGTTTATGGCTCCGTAGGTTAACACTTCTGTTTCTAGCTCAAAATTGACAATGCGAGGTATCACACTTTTGCCCTCTGTGTCCAGTCTTAACTGACC…
>VF_VS_4999_1 2594-6537/6537
ATATTAACGATACATCTTTTAACAGAGGCAGCGCTTTCTTTCCCGGCTATGCTTTAACTTCAGCTAGCAGCCAGCTCTTAAGGCATCGGCTGAGTTTTTTAATTTGGCAAGCAAAAGCGCATCGCTTAGCTGATAGCTAGGAATTAGTGCTGGCTTGAGGTAGCAGCGTCTGCATTGCCCTGAGGGCTTCTTGAATAGTGTCAGCAGAAGAGATGACGGAAATATCTCCTACTCCTTCCAAGCGCAGGTCAGTCCAGAGCATAGCTGGCACTCCTGATCCTGGCAATCCTGGATAGGAAAGAATTTGTGCCAGGCATGGCTGATTAATAAGCTGGTCTGCTATTAATCTGGCTTGCAGTGCTTGTCCGTCCTTGAGGGCTCGGTCTCGGCTGGATCGAT…
>VF_VS_5150_1 1-2838/6447
AACAGTTAAATAAGTGACTATGCAAAAAACACTAGCAGACAAATTAATACCCTGGCTAACCTTACTATCTGGATTGGCTATATCAGCGGTTGCTGTATGGTATTCAGTAGCAGGCCTTGTAGCTATATTCGCCGCATCAGCACTAGCAATTATTATTATGGGAGTAGTGTTAGAAGTAGGTAAATTAGTTACTGCAATTTGGTTACATCGTTATTGGAACCACTCAACTAGTTGGTTAAAAATATATCTATCCTCGGCAGTTATATTCTTAATGTTTATAACATCTATGGGTATCTTTGGATTCTTATCAAAAGCACACATTGAACAAACATCAATGAGTGGTGAACAAGTTGCACTGATTGAAGATATTGATGAGAAGATGTTACGATCAAATGCTAA…
>VF_VS_5157_1 5446-6444/6444
CGAGGTTCAATTAAAGGTTGTCTACTTTTTACCTCTTGTAGAAATCCACCGCTCGATATCTTGGCGAAGCCCTACAGACCCCCACTTCTATTCTCAACTACCTGCTACCAGTCGAATTCGAAGCCCACTACTATCATCGCAACGAGTCAAAAGTCTGGCTGTTTTAGAACTGACTTCGTTTCCAGGAACCCGTCGCGATTCACTTCGTCTATTCCCAGCTATTGCCATCCCAGAACCTTTCTTCACCATTAAGTAAGTAGAAACCAACTTCCTCAGGCAGATCCCATTTCTCACCGTCCCAATAGTGATTCATGCCCCCAAGTTCATACAGACCTGGCTCCTCACCCTCCAGAAACCTCGAACCATCCCAAAACATCGCGATACCGTCCTTCATAATCC…
>VF_VS_5297_1 2579-6366/6366
AAGGGCAACACCGGGCGATTTTCCAACAACTTGTCACGGTGAGGGAAGCTCATGCGTCACGACTTGGGAATCTTGCCCCGCTGCTCTTCAAACTGGAACGAGTCATGTCCGACGCCGCTATCCTCGGAGAAGATTTCCCCCCCCCCTTCCGACCAGACCTTCCAAAACCGCCCAAAGCCGAGATAGACGCCACGAAGCGTCTTATTCAACAGTCGATTTTCTATATGGCCAACCACAAATTCGAGGATCCACCTCTACACCCTCATCGTGTTGTCAATGGTAACACCTTAATCGTCTCGCTCCTGAACAAGTGTAGCTCTCCGAGTCTCATTTGGGCGATTGATGAATTGAGCAAGCAGGGATTCTTGATTCTCAGGCCAGCGAAATGTCAGGACATGC…
>VF_VS_5316_1 3436-6357/6357
TTTAGATATTGACACTTTATGCCCTCCAATGTTTGTAATATTTATATCCAAAGTGTACTAAATAGTGTATAGGAATAGTAAATCATGAAAAAACGTACTAGAAGTATACTTGAAGAACTTAATAATGTTCATGGTCATAGAGACCATGAACATCTTATTGACGCCACTGCTAATAATATTATTGAAAGTGCTATTAATCTATTAAGTAGAATACATTCTACATACGATGTTGACACAGCAGGCGAACTTGAAAGACGTTTTATCAACAGTATCAAATCAAATGACCCACGCAAGTTTAAACGCAGCATGAGCAGAATAATTGAAGGCAAGAAAAATGACAATTCTTAATGAAGGTGGAAACATATTCTCAGGCACATCAGACTTTGATCACAAACTGAT…
>VF_VS_5322_1 1-2868/6353
ATTCTCTTCGAGAATCTGAGATAAAGTTGTTAAAGACCCGAAGGGTTAACGGAGCCAACCTTGAATGAGCTTCGCTCATTTTAGGTCTCCAACTGGGAGGGACAAAGTCCCTCTGAGTGCCTAGGCACAACTTTATTGTAGCTATGTTCGATCAAAGATCGAACATAACTGAGATGAATATGTGCGAGCACATATTTATTGTAGTATTAAGACGCATCTTATATGAGATGCGTTTTTTAATTATGTTTTTTTTTAATTGTTAGGATAGAATGTAATAGTATGTTCATCCTGCATACAGAACACTTTCCACTGACCATTTATTAAAACAGCACGGGATATTCGTGCTGGTTCTTGATCAGCAGTATTGGCTGGGTCAAGAACCTCAGTAATAGTGATAGA…
>VF_VS_5329_1 954-6349/6349
TTTATAAAATTCCAAGAAGGAGATTTGTCCCCTCTCCAGATAGTTACTTCGTCTTTGAGTTCATTCACTGCTTCGACAACTCCGTACATGTGAGCTTGTCCTTTAAATCTTTTGTAATCATGACCTGCTACGATTCCACCTTTCTTTACTTTCTTTCTCCATGCTTCAATGTCTGCTTTTACATTTTCGTAACTATGGTTTGAATCTATGTATACAAAATCAAGCGACTCGTCTTCAAAATCATTCACTGCTTCAAGACTAAATTTCCTTATAATCTCTACGTTTAAATTCTTTAATCTCTCTTTTGTTTCCTCAAAAAACCCATCTAACTTATCTTGAGAGACATGTTCTCTGTACCCTTTGTATGCTTTCCAAGGGTCTACAAGGTAGAGTTTACTT…
>VF_VS_5334_1 3072-6346/6346
GGCTGATCTCCTTGTGTTCGATTATACCGGCTCGCCCATATCAACTGGCCTCGACGCGGAAAAACAATTCTTCGCGCATTTCTTGACAAAACTGGGCTTGGAACGCATATCCAGTAGTGTACAGTAATCCACTATACGGCGGAACCATCACACCGAGCCTGAGGCCACTTGTGGTCAGCATCAACACCATCGACAAGACATTACCAAAGCCGCTCTACGTCTGCTTCAACCACCCCGGCAGCGAAATCACCACTGAGGAGTGGGAGTTCATCCGGGCGATGGAAGCATACCAGGCGAAGTTTCGCGTCCGCTACCCAACCTGGCGCGAAGTGCTCTACGTGCTGAAAGGGCTTGGCTATCGAAAGACTGGCGAGCCAGGAACGCAAGTGACCGAGGCGA…
>VF_VS_5335_1 1-5383/6346
GTCTGTTACACTTCAGGCGGTGGAGAATCTGCTAATTTTACATACGAAGATCACGGCGATAATGGCAATTCAGGTTTTTATTTTAGTACACCACAGGCAAATAAAAACGCATTTGTAAACTTACGTGGGAAGTATTATGATCTATCAGATGATCGTTTAAAATCAGATGAAGTCCTGATAGAGAACGCAATGACAACTATCAGAAAACTAAGACCGCAAAATTACATGAAATGGTCTGAAATGGATTATGGTAAAAATAGCAATGCAACATCTATCTTTGAATCTGGTCTTATCGCCCAAGAAATTTTCTACGGAGCTCCAGAAGTACGTCATTTAGTAAACGTACCAAATACAGCAGATTCAAACGTCATATATTCAATGAGCAATGTAGATTACTCA…
>VF_VS_5372_1 4945-6325/6325
AGTTTTTTTTAGCATGACACTTAAATCTCTCACTCCAAACAAACCTTCCTTTCTTTATGTCAAAATATACTTTTACTGGTTCTGTGTTGTTTAAATATGCCTCAAGTGTTTTTTTGCTCGGCATCTTTTTTATTTTCATTAAAACGCTATCCAATCCACGGAAATCATATCAGCTTCACTAACAAGCCATCTATGGTCTTTCCCTTTGGTGTGGATAGTTAAAAACTCATCTTTAAAATAACCATATTCCTCAACATCATTCCATTCAGCTCTTGTAATTTTCTTTTTGTTTAATACTTCCCCGATAGCATCAGAAAAAGACAAGGAAATTGTCTTTGGTGCTGGAGGAACTGGACTGGTAGTTGGTGTTCTACTTAATAAACCCATTATTTTTCACCC…
>VF_VS_5586_1 322-6223/6223
TTACAAGGATCTAGTAGAGCTAGCATCTGTTTTGTAGATTTCTCTCATTTTAACACCCACCGATTGAGCAAATTTTTTTGCATCACAGCAGGAACACACGTGCTTGTAGTCGTTGGTGGCTCTCGCAGGATTCACGTTGGCTCTGGGTCTTAGGAACACTGTGTCACAGCTGTCACAGCGAAAAACAAACAGTGTATTTTTACGTTTAAAAGTATGGTAGGTACCCAGTTTGCTCTGGCGCTGATACAACCGGATTGTTTTTAAAGTTTCTACAAACATTATGGTTATACCTATTTAATAAATACACACACAAATAATATGGCTAAATTAACGATAGACACCGGAACCTCAGGAAATACCGCAACAGGTGACTCATTGCGTGGTGCTTTCACGAAAGTG…
>VF_VS_5600_1 1-584/6217
CCCTAACCCCAACCCTAACCCTAACCCTAACCCTAACCCTAACCCTAACCCTAACCCTAACCCTAACCCTAACCCTAACCCTAACCCTAACCCCAACCTCAACCTTCACCTTCCAATCTCACACCCTTTCCCAGGACGTGGCACTCTCAGAAGCCACCACCGGCCTCCTGAGCTCTACCTTTGACTCAGACGATGTCCAAAAGCGCAATGGAGAGCTGCTGGCGAGATGTCTCCATCTCAGTACCAAGCTAGAAGGAGAACGTAAATTGCGTATGGAAGCACAAAGGGAAGCGAAGTTAAATATTAAAAATAGTAGTAGTAGCAATAACAGTAGTAGTGCAGGTGCTGGAGGGGATAATGATAGTAGCAGCAGCAATGATGGTGGTATGTTAGAATTAA…
>VF_VS_5603_1 1-3513/6216
CAAAAGACATTTATACAGAATTGTTGTCTACTTTAAGCTCTATTCAAACGTCTGTTGGAGTGATGGTTACAGGGTGGAAAGATGTTTATACTTCTTATTCTACTTATCCATCTTTTGATCAAGATGTGTTTGCGGCACAAGAAGAAACTATAATTAATTTGCTCTCTAGTTTGTCAAATCAGCTTTATTCTTTGCGAACATATTTAGATGCAGGATTTTCAACATATCCTCCTTCTAGCGGAGAATTGGTTGTTATTAATGACTACTTGGGTGCTATAACAGATAGCATGGACAGTTTATACTACTTCTTAAGAAATATTTATCCCGGAGATTATATTACCATAAATCTTTCTACATATTCATCTCAATTAAATACTTATGAGTCAATCCTTGATTATT…
>VF_VS_5612_1 2390-6214/6214
CGTTTCTCACAGGAGTTCATCAGCATGGCAACTCGATCTCACATCGGTTACCGGGCGGAGACCACGTACGGTACCGCTCTCGTCGTTACTCGGTTCATCCCACTTGTCTCAGAGTCGCTCAAGACCGAGATCGAGCAGATGGAGTCCGAAGGCATCATCGCTGGTCGTCGTATCCTCGACTCCAACCAGTGGACTGGTGGCAACATCTCCATCAGTGGTGATATCCAGCATGAACTGTATCCACGCGGTCTTGGACCAATCCTGCGGTCCGCGTTCGGTAACGTGTCCTCGGCTGGTTCCAACCCGACGACGCACACGTTCACCGTTGGTGACCTGACCTCTTCGTCTAGGTCGTTGACGATCCAAGTTGGTATCCAAGATGTAGGTGGGACGGTTCGT…
>VF_VS_5699_1 1-676/6172
CTACGCAAGGCTATTGAACATGGCTATTCGCGGCTTAAAGGACATGAACTATGACGTTTCGGGAGAACCGACATGGGCTTTGCTAGAGCTTGACGACATGGGTCGAGCCACCATTCCTGATGGGATGGTAAATATTATAGGAATATTCATCAACAGCCCACAGGGGCTATTAGAAGTCGTTGAAGGAACTAAACTAGCCCCGACAATAGTAACTGCACAAGGAACTGAAGAAATACTGCCAAATCAGATTAACTACGACAACGCAAACTTGTTGGACGGAAATTTCATAAACCCCGCGCGACACTTCCAAAACGGACAGTTTATCGGAGCCTTCTACGCGGGAGTCGAGAGCAACCCTTTCAAGTACCGAAGAAATTACGACACGAACAAATTTGAGTT…
>VF_VS_5763_1 1463-6143/6143
AACTAAAACAACAAATAAATAAAGATATGTTAAAAGGTATAGCAGGAATATTAGGTATAGGATTACTTATTGGGGGAATTACAGTAGGCGCCCATATTCTAATTACTAAGCATGTGTTCCCATTTAGGAATTTGAATGTAGTGCATCATTATAAAACGGCAATAGCTGCCAATGTACACCCGAATGTTATTAATATTTCGGATTGTATAAATGTCAGTGTGGATTTAATCTTAACTAAGGATACTGCCATTATGTCAGTAAACTCTGCCATTCTGTCAGTACCACCTGCCATTCTGTCAGGTAAACCATATGGGGTAGGCCCTAATGGGGAAATTCTTGTTATTACCGCAAAAGGAGATAAAATGGCTTTTATTAAAGTAAAAACAAGTGAGGTTGAAC…
>VF_VS_5881_1 2509-6092/6092
GCTTATCTATATTCTATGCACCTATCACTAGGATGGAGAAACTGCATTAAAACAAAATTTTACATGGCGCTTTCTCAAAGTAACCAGCACTATTTGTGTCAACGTACATACGGTTGATCGCGTGATCTCTCCAAGGTGTAGTAATCGACATGTGTGTAGTTCATCATTAATAGGATATTGTACAGGGCAGATCGTACGGAGTAACGACATACACACATATTTTTATCTCATGAGCGTCTTACAAGTAACGAAAATTCATTAGGGAGCGCTACAGGAGGCCACACTTGTTTTGTCTCAGCTTCAAGTGTGTGAGATTACCGCTGGGTTAACAACGGGAGAACACTAGAAAGTGAAAACAAGTGTCAGGCCTACTGAAACTGCTTAGGAGAATTTTACAGA…
>VF_VS_5972_1 1171-6052/6052
GAAGTTTACTATAACAAAGGCTCTTCGGAGCCTTTTCTCTTGACAGATCATTCGGCCTATGTTTAAATAGTAATATGAACATTACAATAGCAGGATACGGATTTGTTGGGCAAGCACACCACGCAGTGCTTAAAAACTATCATCGCATTACGATAGTAGATCCAGCATTTCCTGAGTACAGTCATCCTATGCCTAAAGATACAGATGCACTAATCGTATGTGTATCAACTCCGCCGCATGAAAGTGGGGAGTGTAATGTCAATAACGTGTACGATGTAATATCAAACACACGTTCAGATATGCCTATTCTAATTAAGAGTACAATTAGTTTAGAAGGCTGGGATGTAATTAGAACAAAGTTTCCTAAGCATAGTTTAACATTTAGCCCAGAGTTCCTTG…
>VF_VS_6017_1 1757-6037/6037
TATGTACAATCCAAAGTTTAACTATCACTTGCTTACTAGAGAGCAAGTTGACGGTAAACGTCTCTATGCTACCCCCGACGGCAGCAGAGTTCCTAGTGTAACAACTATCTTAGACAAAACAAAGCCTGCTGACAAAGTGGCTGCATTGCAAAATTGGCGTCGTGCAGTGGGCGAAGCAAAAGCACAACAAATCACAACCGAAGCCGCCAATCGCGGCACACGCATGCACACCTATCTTGAAGACTATGTAAAGACAGGCAAGATCAAGGACAAGGGCACCAATCCGTTTGGGTGGGCAAGTCACGCCATGGCCGAAGTGGTCATTGATCAAGGTCTTAAAAAGGTCGACGAGTACTGGGGTGTAGAAGTTCCGTTGTATTTTCCTGGGATATACGCAGG…
>VF_VS_6038_1 1-3437/6028
ACGTGCAGCTACCTACGGTACTTTTGTGGGGGCCGCTGGCATTACTCAAGGATTGAAAGCGATTATCCGCGACGGTTCAGGGGGAGCCACCACTTTTTTAGCCTCCGACCAGCAGGAAGCACTGGACATGATATGCAGTAAGATTGCCCGCATAGTGAACGGTAACCCTAACTACGTAGATAGCTGGGTGGATATCGCAGGGTATGCACAGCTTATAGCTGACAGACTTAACGGAAAAGTACGCTAGGCAATAAAAAACTGCACGATACAGGCAAGGTTGTGGTATGGGAGGGGTTCAAGTGGGACATTGCAAATGCTCCCGTTTTCTACAGTGAGGACTACGGAAGCGTGAACCCAACACACTGGCAAGCCCTTCCCGCCCCGCCAGAAGCCTAACAA…
>VF_VS_6130_1 159-5994/5994
ACACGAAAGCTGAGGCCGCAGCCACAGCGATCTTTCTCCAGATCGTTGATAAACGCAAAGCCTTCATTAAGGCCTTTTTGTTCCCAATCCACGGTAATATTATTTAGATACACATCTGATTTAGCATCAACAAGTACTACGAAATCTTTTTGTGCATAGTTAGTTACACCGACTTCAGCAGTGTATTTGTCAACATACTCCACTACATACGCAAAGCCCGAGCAACCAGTAGTTTTAACGCTAATCCTGATTCCAACGCCATTACCTCGTTTAATAATGTTCTCGTTAATCTTTTTTGCGGCGAGATCGGTTACAGTAATCATATTAAACTCCGTTGAAATGTTGTTTTGTGCTATATTTAGTAGTAGTGTTTCGCTATTACTAAAAATGCCATATGAT…
>VF_VS_6162_1 1-4451/5981
ACACATCAGCACTATAAGTGTCAGTAGACAGGTTGTAACCGCCACCGGCTGACTCAGTACCCGGAGCGCGGCGCTGAGCCTCGTCACGGAACCAGTCATTTTTGTCATATTTGAAATACTTATTTGATTTCTTGTCAACTGGAACGACCGGGAAAACCTTATCCGCGATCATGTTCTCCGCTTTTTGCATATAAGCAACAGAGATGTTTGTCAGAATTGCGTCAACATGGACGTTACTGATTGTTGGCTGTGGCATTTTCTATTCCTCCTAGAGTCCGCGACCGGCGTTGGCGCAGGAAATTACGGCAGTTGCGACTGAAGTGCTAACACCAGAGGTAACGAAAGTTCCAACTGCGTAAGCAGCAGCACCAGTCGTACCAAAAGCCAAAGTTACAGCCT…
>VF_VS_6218_1 1-4517/5963
AAAAAACACTCACACGCAGATGCAACTTGACCAAGTAACTGACCAGTCAAGAATTGACGAAGTGGTCGCATTTTGTGGACAGATGTGGAGCATCCCAACTACCCCCACCTCAATGCCGTGTTCAAACCCATGCAGCCTTATGCGCTCTAACCTAAAACGGATAAACACCAACCAGTACTGGGTGGGGGAAAAAACAGATGGGGTGCGTATGTTTTTGGTGATGGGATTCCGTGAGGGCGCTGACGGGGAGGACCACGAGTATGCCGTCTTGGTAGACAGAGCGTTCCGAATTTATAATGTGTTGATGGAGTCTAACTATGACAACTACTACGCCGGTAGCTTGTTTGACGGTGAGTTAGTGACACTTGAAGACGGCTCACTACTGTATGTCGTGTTTGA…
>VF_VS_6222_1 1-5369/5961
CGAGGCAGGGGAAAACGCTCCCGTCTTCCGATCTCGAAAAGGCGGTCATCTGGACGAATCCCAGATTTGGAGGATCGTTCGCAAGGCATCGAAGCGGGCTGGGATTGAGAAGGCCGTATCGTGCCATTGGCTGCGGCACGCCCACGCATCGCACGCCCTGGACCGTGGCGCACCGATCCATTTGGTTCAGGCGACCTTGGGGCATTCCTCGATCTCGACCACGGGCAAATACCTGCACGCTCGACCGACCGATTCGAGTGCGAACTACCTGCCGGTGGGGTAAGGAGTCGATTCGCTTCCCCGACGCTGCCACGCCAACCGCGTCTCACCACGGCTAGTGACCTGGGAAACGACTTCATCAAGACCCATGAACGCCTCCCAAGTCTCCAAGCCGAGCGA…
>VF_VS_6244_1 1424-5949/5949
TATGTGTGGTCTTGTAGGTGTAGCAGGTAAGCTAGTATTCCAAGACGAGGTGTTCATGAAACGGCTCCTCATTCTTGATTACTTCCGAGGGACTGACTCGACAGGCATGGCGTCTATCATTGGTGAGGGTGACCCTGAAGTAGTAAAGCGGGCTACCCACCCGCTCAACCTGTTCGACAGTAAAGAGTTTCAGGGAATATTAGACCATCGTAAGTCTTTTGGTTTCATTGGTCATAATCGTGCAGCAACTATCGGTGTTGTTAACGAGGTAAATGCCCACCCGTTCCAGTGTGGTGCTATTACTGGTGCCCATAACGGGACTCTAGACAAAGCCTCATGGCAGCGTCTTGAAGAAGCCTCTGGTGTCAAGACAGCGGTAGACAGTCAAGCTATCTTTGA…
>VF_VS_6274_1 1-3487/5939
GATCGTCGGACGTGCTGATCGGTCACTTCTCCCCAGTTGATTCGAGATAGCGTCTCGACGAGTCGGGGTAACTCCGGGGCGACGGGGGACGCGATGGGTGGATCGACTCCCATCGCTTTCTGTGTCGCTACGGAGAGTGGGGGTAACACTCCCTTCCCCACCGCTTCGACGACGGCGAACTGTTGGACGGGGAGATAGCAACAGGCGTACTCCAGCAGCATCCATTTTTCGATGATGTACCGCACCTTCGACATCGCGGGTTGATCGCGGACCTCCTGATCGCTCGGTGCGCGGACTTTTAACGGCAGGAACCCGATCGATTTTCCACGCATCAACCCCGCCTGCACGAGTGCGAAACACTCATCGGGTGGCCAGTCGGCATCCTTCCATTGATCGGGT…
>VF_VS_6277_1 1738-5939/5939
AAAGAGCTGTAAACTAAGATTAGGGCCCTACTTCGGTAGGGCTCTTTCTTTTTAAGGTACTAAATATAGCATATGGACACCCCCGGTTTTGCTGGTTAATGTACTAAAGGCTCTGTACAAAAAAGCTGTACAAACTTAAACCTAAAGATGTACAAAACAGAGCAGATAAGAAAACTAGTAACTATTGAACTCTGATGAATACCTTGACAGCTCGTTTCTCTGACGTTGTTCTTCGTTCAGATCCTCAACATCCTTTAGTATGTAATCTAAAGATCCTAAGTCTAATTCTTCTTTTGCTCTTGTTACCGCAACATATGCCAGCATGAGTTCATCTCGCTTAGGGATAATATACTTTTTGGCATCCTTGTCATACCTATAACCCCAAAAATCATCGTAGAT…
>VF_VS_6338_1 1-1558/5915
CAGCGTTTCGAGTTGTTCCTAGAAATCCTCGGCAGGTCTTAGCAGACCCGTCAACTGACTCAGCTGAGGAAACGTCTAGCTCAACACCTAATGCCCACCTCTCTGACGCCGAAAAGGTAAGAGAAGAAATAAAGTCACGGAGAAAAAATCTCTTCAAGAGATAATTCTTCAATTTAAAAAATAGAGGTATTAAATGGGACAGCAGATTTTTTCCGTGAACTCGCTCGGCGGGTTTTTCACGAACAATCAGTTGTCGTCTCAATTAAGATACAAAGCCCAAACAATGCAGAGATTTCGTCAGTTCGTGGATTTAGAACCAGCAGCTGGCCAGAATCGTGGAAATAAAGTTTTCTTCGATAAAATCTCGAATGTTGCAACTGCGGGCGGTACGCTTATTGA…
>VF_VS_6380_1 1-4937/5899
ATTAAATTTGAAGTATTATCAGGTGGAGGTCCTGGTGGATCATCAGGCGGTGACTATGATTTTGGTGTGGGGGGAGGTGGTGGAAATTATACATCGAAAATATTAACAAAATCAGCAGGACAATTTGTTGCTGGATGTGTTTATACAATATGTGCCGCCGGCACATCTGATTGTTCATGTTGCTGTATGTGTGGTGTAAATTGCCGCCATGGATGTAAATCACTTGTGATAGGACAGGGACTTAGTAACTTTTGTGCTCAAGGCGGCACTGGCGGCAGTACAAACTGGGACATGGTGAGTAACTGCTATAACTGCTTCATTGGAAATGTTCAGTGTAACAAAGGAAACTATAACGCTGGTTGGACAAACTGTTACTGTGAGTCAACAACATTTGGTGGC…
>VF_VS_6399_1 1346-5893/5893
AATTAAGTTAACACCAACACAGATTTACTTCTGTGTTTGAGATAAAAATAAAACGGCAACTTAGGTTGCCGTTTTTTATTTAAGCATTTCATAAAGACTTGGTCTTTCTAGATCGTTTACTATGTAATAAGCTTATATTCATTTCGCCATTAAGAGTTGAGGCGTAATGTTTTTCAATCATATTGACTGATGTTCGTGCGTTCTTTGCAAGGGTAAGTAGATCTACACCCTCACCATAAAGTAATCTAAAAGTGATTGCTGTATGTCTAAGACAGTAAAGTGTTCTATTTTGGCCTTTTTTCCCTAATTTTAAATTTGATTTTTGAAGTATCCAATCAAATAAAAAGCCCATATAACGTAATGCATGATCTCTATTTTTCATTTCTGGAATAAATAAAT…
>VF_VS_6423_1 1-3706/5886
ATAAATGGCGATATAGTACAACGGCAAGTACGATCCTCTCATAAGGGATAAACCACAGTTCGATTCTGTGTATCGCTACAAAAACAAAACGAAATCTGAAAGGTATAAGTTTTGTTCTTAATGAAATATGTTGTACAGCATGACATTAAGTTCACCGATGTAATGAAGGGGTATCATACTCTCGCTATATAAGGGAGAATCACAGGTTCGAGTCCTGTAATCGGAACTATGATTATAGCATACCATTAATAACGTGGTTCATTTGTTTCTTATTAACCAAAAAAATATAATAAGAAATATTCTTGGACTTTTTTAACTAATGGTTTGTAAAAATATATTGCGGATTAGACTAGAGGTCAAGTCATCAGTCTCATAAGCTGAACACCCCATAAGGGTGCA…
>VF_VS_6591_1 1-3854/5819
TACTTAGAGACAAAAGTTATGCCTGAAATTATGGTAAAAGCAGCTGCAAACTGCCTAGACAGATTGTAAAAAAAGCTGCTGGGCATCAGTCTAAATTGGAGTTGCAAAATTAAGGGAAAAGTATATAATTTGATTACTACTCGCTGGGGTGATAGAATAACTATCAGAAAACAGGTATCTTCCAGCGAGGGTACCTTTTTTTTATGGATAAAATAACAATGCCTTGTAAATACTGTAACCAACAACACGAACTCTATTATTTTAGAGATAGCATCCATCGTCTTGCTATGGCTTATGCTTGTTTTACTGGCAAGAAACCCCGAAATATTTTTATTCCACTAATTAAAGGTTTACCTATTCCTGAAAAATTATCACCCGAACAACAAAGATTACAAAACA…
>VF_VS_6832_1 1210-5746/5746
TTCGTTTCTCCTGTCAGTCGTTGGTTGTTTTTGTAGTTGGGGTAGAGCGTGGTGTAGCCCTTGGCTAGCGCGTTCAACTCGTCGCAGATGAGTGGGGTTTGGACTCGCACCGCCGCCATGTCAGCGGTCAGTTTCAAGTACCGGCGCAAGAGCGCTAGTTCAGCGGCGTCGTTGATGTCAGTTTGAATTTTAATTTGGTTCCTCTTTTCTGTGTTTTGAGGGGTGGGTGGGTTGATTTGGTGGAGTGGTGGAGTACTCCACCAAGGATGGGGGCTCTTTCTCAGTTTTTCTCTTTTTGCCGTTTTGATGAAACCCTTATATAATATGGATAATATATATATTTACTACTAAGGTGTCTAAACTCAGACCCAGAGGGCGACACCCCCTGGTGGAGTACTC…
>VF_VS_6870_1 1-4590/5730
CATAGATTAACCGTCAGCATACAATTAGTTTGTTATACCGTGATTGTTTTAAATGTGTCCCAACTACTCGTTCACCAGCGTGATTTCCATGTCCTCGTAAGTAGCGTCCACCTCTTTCTGTTCGGGAATCATGGCCTCAATCCGCAGACGAGGACCCGCACACTTGTCATCAGGTAGCGCCGCCGCCCGCTGCCGGAACAGAATCGCATCCTCATCGGCCTCATCAAGTACATCCTCCCGCTCAACACCCAACTCAACACCGGATGATTCACTCATAAACTTCTGAAGACCGTCCTCATCAAGTAGAACTGTGCTAAAGCTCGTGCCACCACGGATGGGCTGGCCCGTCATAATGTTCGCAGACACACCCGTGATAGGATCCAGTTCACCAAAGAGAGC…
>VF_VS_6923_1 1187-5712/5712
GAATATATCTTGACAAAAATGTTTACGAAAAAGCGGTTGAAAGAATGAATTGGGTATTTGATGAGTTTGAGAACGTAATGGTTTCAATGAGTGGGGGAAAGGACTCTACGGTAATATTTCATTTAGCCTTAGAGGTCGCTAAGGAACGAGGCAGATTACCTTTAGACGTTATGTGGCTAGACCAGGAATGTGAATTTGAGTCTACCCAAAATTACATGCGAGAAGTAATGTACCGAGAAGATGTAAACCCAATGTGGTTTCAAGTACCCTTTCGACTATTGAACGCTACTTCAGCGGATCAACCTTGGCTGCAGGTCTGGGAAGAAGGCGGTGAATGGATTAGAGAGAAAGATCCAATAAGCATTAAAGAAAACATTTACGGAACCGATAGGTTCGTAG…
>VF_VS_6928_1 2655-5710/5710
CAAGCAGCCTTTTCGCCCCTGTCCTCAGGAATGAGTTGAATAGGGAAGAACAGAGCGTTGCGGTCCACCTAGACGGTGACGGTGCGGTTAAGTGGTGGCACAGGAACGTTGCCAAGACGAACTATGGCTTGCAAGGCTGGAAGCGGGGCAGAATCTATCCCGACTTTATTTTCGCCACGAGTAGCAACGCAGGCGCGGGGCGCATCGTCGTCTTGGAGACCAAGGGCGATCACTTGCAGAACCCCGATACCGACTACAAGGCGGCAGTTTTGAAGTTCCTGACCGAAAGCTTTTCGTGGGATCACGCCGTTCCTGCCGGGCAACTGCAAATCGCCATGACCGGCGAAACAGTTGAATGCGCTCTGGTCCTGATGGAAGACATACCGACACGGTTGCCCA…
>VF_VS_7084_1 3658-5658/5658
ATTTGTAGGGGCGAACCTGTGTGTTCGCCCACTCACTCCCTAACCCCCATATTCTTGAGGTCTTTTTGACTCGTAACCGCCCTATACTATCCATGTGAGTCGCCGTTCATGGAAACATCACCATGCCTGAGAAAACCTGCCCGCGCTGCCAACAACCGATGAACCGGGATGCGAAATCCGGTTTCTGGATTTCCGCATGTGGCTACAAAGTCCCCGAAACGCTGGAAGAAGCACGAACGCGAATGCAAGCTAAAGGGAGTCGTCCACAAGTCGCTATTTCGTTTCGGGGGACGATTGACCCTCGCGCCATGTCGGTCTTTGAGACGGCACATGATCACCTGTGGAACGGGGACAAAGAAGGCGCGATCAAGTCCATGCGCCAGACGCTCGATTTGCAAC…
>VF_VS_7136_1 1-2993/5642
CCCTAAGTTCGTGAACCACGGTGGCGGAAGAGTCTGCTCCACGCAAATCATGCCATCTTTTGACAGAGAGTCTGCTTCACGCGAATCATTTTATCTCTTGACAAGAGTCTGCTCGACGCAAATCATTTTATCTCTTGACAAATTATGTACCACATAAATCATGTCATCTGTCGCGAGAGTCTGCTCTACCCAGTAGTAAAATCACTGGTATGGATGCAACATCCCAGCGTCACTTGCGATTGCTTGAATTCCCAGAATGCGCCATGTGTTGTTGTCGGGTGCACGAATGGCGAACGCATCGAACTGGTGCAGGTCACAAATCTTTGACAGTTACAGATACATCGAGGTGACCGCCACGAACTAACGCCAAAAGAAAAAAGTTCGTGAGGTTCGCCCTCT…
>VF_VS_7162_1 3954-5635/5635
ATAGTTGCTGGATGCGCTCGGGTAGAACTTGCGGCGCCGACATATAACGCAACGGCTTCCGCGATTACCGCTCGCGAAACACACTGGTCGCTTGAGATACTAAAGGAAAAATCCATCTTCATTCCAAAGGCTGTTTATCGCCGGCATTGTCAATCACCAAAACGTTTCGGTACCACGACAAGAATGGGATACGCCATCCAGCGACACGAGCTTTCACATGCGAATTTTCTCGCAATTCGCCATATCGATCGGACGAATCAAACCGAAGAAAAGACCACGAATCCGCGACACAGAAAACTTCTCCCTCCTTGGACCAAACCAAGTAGTACGATTTGACCCCGTCACCGCTGCCAGTGGTCACACGCTCTCTGCGGTCCACCGTAAATTTAGCCGACTTCA…
>VF_VS_7233_1 5445-5614/5614
TACAAATTTGACTTTAATTTATATTATGATATAATGCTCTTTATGAAAATTGACGAAATACGTGAAATGGTATCAATAGACTCTAAAATAAATCATGGATCTTTGGACACAGAAGCTTTAATAATACCACAGACACATAATAAATATCTGTGTATTTTCATGGACGAGAA
>VF_VS_7583_1 571-5506/5506
GAGTGGAGCCACTTTCACGACGTGGTTCGTAGCGACTTCGATTTTCTGTTCGCGGGGCGGTAGTAAGCCAATTAGAGTGAAAAGCCTCCCTTCCAATTTTAAAAAACACCTCGCTGAATAGCATCTGAAGTCGTTCCCATTATTCGGACCCTTCATCACAAATCATTCCACGGAGGATGATGATTGCAAGGAAGCATTGCTTGCGGTCGGCCTCGTATTGGTTTGATTCTTCCGATGGAGAATCATGCCCTCGTCGTCTTAGTTTTCGATCCAGGGGTTCATCACAGATGCGAGCGTGAAACAAGTCGCTCGGCAAATCATCGGCAATGCACTAGGCAATCACTTGCTATCCCTTGGGTTTGGTTGTTCCCTCGACCTTCCAGTATTGCAGCGATAGAC…
>VF_VS_7594_1 4273-5504/5504
GTCAAGTTTTCACCCCAATTATACCTTTTTCGGTATTTAAGCTTAAAATGGTTTTATTATTTAATTAATTATGAAGTACATCACACTAATTAATTTTTATTAATCATGTACATATATTAGTTTATAAGCTATTAATAAACTTTATGGTAAAAGTGTGCATTTAATCAGGCTAATTTTGATTTTGTCGGTAAAAACTGGCAGCAGATCGATGAAACTTACAGGTCCCTTTCTATTGGCCAATAGCCCCTAAATTAGACCTAAAAAGGAAGGTGAGAAGAACGGGACTGACCCCGGTAATCCGGTGAAAAACCTTTCAGGGTCCGCTTCGTCTTCCGCACACTTAAACTTTGCCCGTATTCTACACGAAACTTGCGGCAGTGATATTGTAGTCTTTTTTAA…
>VF_VS_7676_1 1-2865/5482
AGGGCAGGGAACCGTTGGGACAGGGCAAAGAACACAAAGCACTGGCGTGAAACCGCCCATGAACTTACCGCAGGAATAATCCCGCAACTCACTTCGATGAACGTCACTGTTCAGCCGTACCAGAAACGTGGCAGGCTCCAAGACACGGCGGCCTGTAACCCTTCCGTGAAGGCAGCGATTGACGGGATCGTTGATGCCGGGGTGATCCCGGATGACACTGGGGTGTACTTGCCAAAAATAATCTTTCTCCCATGCAAACGTGGCGAGGATTCACTGGAACTAATTATTGAAGGGGAACCGAATGCCTAGACCATACCGTTTTGCTGACACTCAGGAACGCGCCGAGTTAGACATTATTAAAGACATTAACGAAACGATTATTAAGAATCTTGACCGCAA…
>VF_VS_7730_1 1-5061/5465
GTGTGTAATTCTGCAATCTCTTCTTTTATAAGATTATAATATAGGTCAGATTGAGGTTGGTTAACTTCTGTTGTTGTTTGTCCTGCAGCTTTCATAAAGGTCTTTACATCTTTATTAAAGTTTGTGATTGCTTTAGTCATATGTTTCTCCATGTTTTCTAATAATGTGATACGCTAAATTTGAAACGCCCATTGCTTTGTCACAATGTGGACACTTCTCTTTAACCTGTTTTTTCATAGTCTCTGAAATCTTAGACTTTGTATTACTGTCATGCCATACTTTGCCATTTGCCAATCTAGAGTCACGATTGTTTTTGGCATGTTCTGGCGTTCTTACTTTACCACTGGCAGATATAGACATCTTCTTTTTAGTCTCTTCTGATTGGGTTGTACCAAGGCG…
>VF_VS_7873_1 2881-5417/5417
ACTATATACAAATGTATCATTCAATCTCTATTATGTCTATTTCAATACGGGGACAACTTTTATCTATACCTTTCTTTATTACCAGTTCCTCTATTTGGACATCATCAACCCACACTATGCCAGAGAGAGCATCAAATATCAGCTTATTGTAATTATCTATGTCTCTTTTTCTTTTGTCCCCAAAGAACAAGTCAACAGCCACCGACAACTGAGTTGTAAGTGGCTGTTTTTTCCATTGTTGTTTTGCCTGTATCTGGTAGTCCCTCTTTAGTTCTTTCCCTTTTATTGTCATGTAGTAGAATCCTTTACCTGCTCGGTATATGCTGTTTGTTGAGAGTGGATTGCCTTTGAGGGTTATCATACATTTTTTAGTAGCTACCGTGGTTACTAATATACCCT…
>VF_VS_7881_1 1-3990/5413
ACCTCGCGGCTTCGGGAGCAAACCTGACGGCGCTCCTTGTCAGCCTCAACAGCGTGGCAAGCTCGCTTGGCACCTGGGCGTTCGTCTCCGGCAGCACCACGCAGATTCAGTTGAGCACCAGCGGAGGCTGCACCTCGGTCAATATCGTCTGGGTGTAATCCAGTCGGTTGATTTGCCTTGGACCCGATTCAAAAGGGTCCAAGGCTTTCACACTTTCAATCATGGCAACCTGCAACGTCCAGACGCTGATCAATGCTGGAGCATGCTTTCAGTGCCTCGACGCGGATTTGGGTTCTGCTGTGGAGTTGCAGCTATTGTACCAATGGTCAGGCTCTACAAGCACCGTTCAAGAGCTGATCACTGCTGGAGCATGCTTTCAGTGCGTCGGCCCAGAGAACG…
>VF_VS_7897_1 1-3282/5408
AGGCCAAGCAAGCCAAGGAACAGGCCAAGCAAGCCAAGGAACAGGCCAAGCAAGCCAAGATGGAGGCCAAGCATACAAAACAATCCAAGACTAAGACTCAGGCTGGAAATAATGACCGCCCTGACATCATTCGTTCCATATGCGAAAAGTTAGGTGCTGGACATATTCACGAAAACCAATCAGTCATAGTCTAAAATTAGATAGATAGATAGATAGATAGATAGTATGTAATTTATAAACAAAATTAAGGCTTAGTTCCTTTTTTTATGTTACTACATCTCTCTTATAAAATTGAAGTTCTTTTATAGTAAAATACTTTTACATCAAAGTCAAAATAAACTTCTTATCGGTTTGTTAAAAGAAATTTAATATGCCTTGTACTCTTTGTGGAGAATCTCA…
>VF_VS_7931_1 1710-5402/5402
AATTCATCATTCGTATTATTTGGATCGTGTGCAGCAAGTGTGGTCGCGAGTCCGTCTCCTGTAACTGCTCATATTCACGAGCACAGAGAGTATTCACGAAACACGACCGCGAAAGCATCGCGTCGCTGGCTGGGTGCGGGAATTTTTGAAGGGGCTGTAAGATGCCGTCGCGAACGGAACCAGAAAAAACTTCATGGCTGACGGTGATTATCATCGTCGCCTTTTTTTTCGTACTGACACAAGGTCGGCCGGATGCGGTTGTTCCGGACGTGGTTCCCCGTGTCCCCGATGTGGCGACTGGTATCCTGCCGGATATCAAACTGACGCTGGATCCGGCCATTCACGCCTTGGTTCGCGAATTCATCCAGACGGGACGAATCAACGGTGGTCGTTTGGGCG…
>VF_VS_7991_1 1-403/5388
GCGGCGCAACGTCTGCGCCGGGAGGAGGTCCAGGCATACCCGGAGGTCCGCCCGGTGGCCCACCTTGCGGTTCCGGTGGCTTCAGTTCGTCCTCGGCATCGTCCGGCGGCTCCAGTCCCGATTCCTCGTAGAACTGGTTCGCGCTAATCACGACACCCATCGACTGCGCCGTCTTTGCGTTCGCGATAAATTTGGTGCTCGCTTCGATGTCCTGATTGCCGCACGCGATCGTCGGCAGGCCAGCCTGAACGCCGAAGTTCGGGATCACCAAATCCGGGATCAACTGAGTGTTGAACGCGGACACAATTTCGTCGGCCAGCGACCATACCCGGAGTTCCGCGACACCCTCGTGTACCGAAGTGTTGCCACGCTCGGAACCGGACGCCCCTTCCGTGAACT…
>VF_VS_7992_1 1-3869/5387
AAACTCGATGGTAGTAATGTTAGATTCGAATGGAACACCTTTTTCTGGTCTACGAATTTTTTCTTTGAAAAGATTTTCAGAAAAAACAAACTATACAGAAATACTGATAGATTGTTAAGGATTCAAGAATCTCAAAGGCAATTGATATTGTTTGGATGTCCAAGATAAAGACCTATGAATGGTTGCAAAAAGTGCGTGAGAAATTTGGACAGGAAGCAATCCTAGAAGAGTTCAACGGTGATATAAATTTAACTAACATGATTAAGTAATGAGGGGTAAATGTTCAGATTGTGCTTATAATGTTGTTGATGGTAAACATCAACACCAATCATTTGTTGATACCTTGGACAAAAGTCCTGGGTTTAGTAATAAGAATCATAAGTGCCATTGTATTGACAA…
>VF_VS_8099_1 1-3280/5360
AGGAGCCATATAATGATATGTTTCAGGCTTCTAATTTTTCCCGCAACGGTATGATGTCTCGTCCTAATTTCAAGGCTGATTTATCTCCCAGATTTGACGCCACTCAGGCTCGCGCAGGGGCTATCGTTGGAACTCCTCCTCCGTTTGCTATGCAGGGGTCTCCCGCTACGCCTGTACAGGGTTTGGTGGAGCCTTATGGTGGCGCCCCGGGGTTTGCCACTATGGGTGGAGCTTATGATGCTCGGCTGCCGGTGGGGGGGTTGACTACTAATCAGGTAAATAATATTATGGCGCAAAAATTCGGCCGTCAGGGTGCCGAGGATTACGTCGAGCCATCATCCCTCCTTCCTGTACCTGATATGAGAAAGGCTCTGGCTAAGGATCCTTCGAACCCGTCAA…
>VF_VS_8211_1 1-3041/5328
AAGACTGTCGTTATCAATGTCTTTAAGAAAAATATTCATTACTTGTTTTCTAATTTTTTAAGTATTTCTCCTACGGTATTTACGATTCCGTCTTCGAAAATATCAATGTCATACTCTGCTTCAATCCGCACTGTCAATTCAGCCAAATCAAAGGAGTCAAATCCAATGTCATTTCTTAGATGCATTTCAGGACTTAAAGCTGTTAATTTTTCTTTAGTCCTGTTGTCGAGAACTGTGTTGATGATTTCAAGAATCTTTCCTTCCATTTTGTTAGTCATTTTAAATTGTCATTGTTTGTCGTGTTGTTTTTAGCCTTGCCCATAACGGTTGGCGGTATGAAATCGTTGGGGATTGCGGGCTAATTTCCTGTCCAGTTACATCGACCTTGATGCGTGGCAG…
>VF_VS_8264_1 3927-5314/5314
TTCTCTGCGACTTAGTTATTGCCATGTCTACGTTACAACTGCTTTAGCCCTATGCCAGAAACTCAAGTCTCGGAGCATGGAAGTGAAAATTTTGAGTTACTTTTAGAAATCTTCCAGCTAATTCTGGTTAGTGAAGGTGATCCTCAGAAGATCTATCCCCTCTTGCAGCGAAATGTTGACATTCTTGATAATTCTCTAGCTGAAGGTTTAACTCTCTGGATAGAGGGTATTTTACAGCGAACCACTATAGAAGAAGCGCAAAGCATAGGTATAGCTATTCTTATATTTAGCAATTTACTTCAAACTTTTCCCTTGGGAAATCGGGCTAGCAATCTAGAAATTACTATTGCAGGCTATCGTGCTGCCACTCAAATTTTTACACATCAAAATTTCCCAGAG…
>VF_VS_8338_1 1-350/5296
AATGCATTTATCGCCAAAGAGGAAGGAGCAAACGTTTAATGGCCACACCAGGACCTTGGTCGGTAAGCGACCAAGCAGACGACAGAAGATTCGTGGTCGACGATGATGGATTATTGATCGCAGACACGTACGCAGACAGCCATCTGGATTTCGGACTACCTTCGCTCGATGACTTCGAATCGAACGCGACATTGATTGCAGCTGCGCCCGAACTACTCGAGACTCTCGAGGAAGTCCTAGCTGATCTGTCGACCTGTCTGTTCAGCTTCAACATGACCACAGAAGACAGTATCAGAAGAGAGATGCTTATCGAACGTGCGAGAGCTGTGATAGAGAAAGCAAAACTCTAA
>VF_VS_8561_1 5008-5239/5239
TTATATGGCAAACAGTGAAACAATCTTATCAGCAAATACGCACCCAGGGGACAGCACACCAACAGTTGTAACCGGAACAAAATATAGAGGAGACGGTTACTACGGACGTAGTGATGGTTTCCACACGATACAATACGACATAGACGGGTTTATTGGTACAGTTGCAATACAAGCAACTTTAGCAGTTGATCCTGCTGATGCTGATTGGTTTACTGTATATACACAAGCATAT
>VF_VS_8616_1 1-2343/5226
CCCGTTAATTCGGGCTTTTTCTTTGGTATTAACCTATTTATAGGTATGAATAAATCGTTACGCTCATTACTGAGGGAGGAATTGGCATTTGAAGGTGAAATCAATGAGGTAGATTGGGAAGATACATTTCAAGACGTTAAGAAGAGTTGTATGCCAATGGCAACGGTAGTAGAATACTTGAATAAAGTTAGAGCTAACTCAGATAAGAATACTGCTGATAGGGAGAAGTTCGATAAAGGACAACCTTACGTTCACGCTAAGTCCACATTCTATAAGAAGGGTGAGGATAAGGTTGATATCGACCACTTCATACAGAAGATGATAGAACCACCAGTTAATGTGGTCAATACTAACGATAAGATACTTAAAAGTGGTGGGCACCATGAATACGTCTACAAA…
>VF_VS_8627_1 1-1261/5224
AGATTTGATTTGCACTTCCAATAGAACTTAGCCCAGTACCGCCGCGCGAAGTAGCTAAAACCCCAGCCCAACCTAAGGTAAGGTTTTGACCACTAATTGAACCAGTAATATTTGTGTCATCTGTTACAGTTAAAACTCCTGAAATACCCTGGATTCCCTGAGCGCCAGTAAGTCCAACCGAACCTTGAACTCCTTGTGATCCAGTCAAACCTATTGGCCCTTGTGGACCAGTAAGACCTATGAATCCTTGGATACCCTGTAGACCAGGGGCTCCTGTCAAACCAGTAGCGCCAGTAAGTCCCTGAGGACCAACAGCACCATCTATTCCGTTAGAACCATTTAATCCTTGAACTCCTTGTGAACCAGTTAAACCTGTAGCTCCTGTTAAACCATTTAAAC…
>VF_VS_8735_1 3690-5199/5199
TCTTCCCCCTTGGCTGGCTTCGTCCAGATGCAATCATCTTCCCCCTTATGATAACACCACGTCGCAAATTGACCATCTACCACGTTGACAATCCTGACGTAGACCTGCCCTGGATAGATCGGATGCCGACAGCAATCACAGTAATGCTCAACCGCTGCCGTCCTGACCCGGCGTTCGATGCGTTCGACCTGGTGGCCTTCAGTCAACATCGCCTACCCACCGCGTCCCATGCCGGAGCCGCCATTCCATGACTTCAATCCCCCGTCTGAGCTTGGGTGACAGCCGGTCGAATAACGCGGCGTCCGTGAGTGCTTTCTTTTGGGCGTCTAGGTTGCTCATATCAACACCGCCAATATCCACGAGACAGCGGCGATTGACTTCAGGAACGGCACGGGGCCG…
>VF_VS_8985_1 1-1171/5141
AAACCTATGATTTAGATGAAACCAAAATGCTTGTTATTAGGGAAAATTATGAATTGTTAAACGATATCAAAGACGAACGCAAAACACAGAAAAAAGAAGCGGGTAACAGACTAACTAAGATTCTACGGGCCAGACAACATATAGAATTGGTCAAAGTCGGGTTAATGACCGATATGGCCAAAGAATATTTAGCAGAAGGTAAAAGTGTTGTAATCTTCGTAAATTTCCGTGACACCATGGAAATTCTGATAGCAGAGCTGAATATTAAATGTTCGATACATGGACAACAAACATCAAAGGAACGCGACCATAACATCGATACATTCCAGAGCAACAAGGAAAGGATCATGATATGTATGATTCAGTCAGGAAGTGTTGGTGTAAGTCTCCACGACACCG…
>VF_VS_9015_1 1-4298/5136
AAAGGAGGATTTCTTCTCTGACTATATCAATATTGTTCCTGGATATTCTTTCAATCAGTATCTTACTCTCAAGAGAATCAACCTCTACTTAAACTCTAAGTTTGAGGACGGAACTCTCTACATGAATAAGGAGAAGCTGTTTTTTAATATAGTTGTCCCGGCTTGTGAGGTGGCTACCAAGATGCTTGATGTAGATACCAAGGACATCAGACTCCTTCCACAGAACGCCAAGTCTCATTTTGCTACCTATTTACTAGAGAAAGAGCTTAAACTTTGGCTCAAGACTTCAAAATTAGCCAATGTTCTTAACCAGATAGCTGACCAAGGCCCTAAGTTCGGCTCAGTGGTACTTGAGAAGATAAAAGGGGGGGCTAAGGTGGTAGACCTCAGAAAACTTAT…
>VF_VS_9032_1 1-3746/5133
AACCTTGTGCATATAGCGCGCGTGGATGGAAATTCTAGCTTGCTATACGATCCAGTGATCAATACAAGGGTCGCATACGACATCTGGTTAGACCAGTCTTGGAGTCCTTGGTCATGTAAGCCGTACTAGGGCAGTTAAGAGAAGCAGGGGGCCGCATTGTGCGGCTTCCTTGCTTTTGCCCTATTATGGTGGCATGCCTTATAAGAACGTAGAAGAATTAGAACGCATGGCGGCGCATGACACGTGTGCTTTCATGATGTACTTTCTTCAAAAAACCCCCTATGCATGCCAGATAGAATGGAGCAAGCGTCTTGACGACGAAGAACTTCTATGGGAGGCCGATTTTGAACCCCGTGACCACGGGAAGTCAGAACTCTTCGCGCTGGCATACCCTCTCCG…
>VF_VS_9128_1 1864-5112/5112
CATTTTCCTTATCGCCGATGAATCGGCAGTCCTTGCGCCACATCGCGTAAATAATCACGTCCCCGCCATCGGATGCGGCCCCTTTGAGACGGGCCTCCTCTCGGAATCCCAGATGCTCTCCAAAGCGGCGCGACGCCCGGTTGCTGGCATTCACGTAGCCACTGATCCGATTGACCCGACAGATGTTGAACGGGTAAGCAAACCCAGCCCGCAGAAAGTCCCGCGTCAGCCAGCGCCCGCCCGGCTGTGCCGCCACATGCGCCCAGACATTGGTGCCGCTGAAGCTCTCAAATAAAAGCCCGGCCACCAGTTCATCGTCCACCGCCAGCCCAATTGCCACCATGTCGCTCGCTTCATGCAGGCCGGGGGAATGGCGCTGCACAAACGGCAGCACGCGGG…
>VF_VS_9374_1 1-3432/5062
CTACATCAAGAATGGCAACCTCTACTGGTCTAAACATGAGCTGGACGCTTACAAACTAAGAAGGCAGCTCTACACGGAGACGTTTCTTAGATCCCGCTACAACAGTCGGAGTCTTTTAACCGACCTAATGGAGAACTAGTCCAGTGACAACTAGCGCTCGCCGGCGAAGGGAGGTGTATGAAAAAGCAACAGTATAAATACCAAGAACTTGCAGTCCTTCTGAACATTCCGCTCAACACTCTCTATCAACTGCGCAAAGAAGGGCGCGGACCAAGGACACAAGTTATTGGACGCCATTTTCGGGTCAGCAAAGATGATTTAGAGAATTGGTTAGAGGAGTCAAAGCGCTCTACTGACTAAAAAAGAAGGGCTCTGGCTGTAACCAGAACCCTTCTGCAC…
>VF_VS_9576_1 1-932/5024
AACATGGGTTGCTTCACTTTTAGAAAAGGTCCCAAATGAGTGATTTAGCATATGCACAATTCAAAAGAAATGAATTCTCGCAATTCGGCGAAGATGGGATCATTGAACATATATTTAAGAAAATACCGACACTGGATATGTGGTGCGTCGAGTTTGGGGCATGGGATGGTATCCATTTGTCCAACACGTTCAATCTGATAAAGAACAGAGGGTACCGCTCGGTGCTAATTGAGGCCAACAAGAAAAAATTTCGCGAATTACAGAAGAATTTGTGGTCATTTGACACCGTGCTAGTAAATGAGTTTGTTACATGTGATGGCGACGGCAGATTGGATAACATTCTTAGCCAAACGGCCATTCCCAAGAATTTCGACTTCCTGTCAATTGACATTGATGGAA…
>VF_VS_9602_1 1-1883/5019
AACAAGAAGGACGGAAACGAGACACCCCATGAACGCACCATTCGCTCTATCTCCGAAGGAAGCCGCCGAGGCGCTCGGCGTGAGCCGCGCCACTATCTACCGGCTCCACGACTCTGGTCGGTTGAGATTCGTCAAAGTAGGGAGCCGGACGCTGATCCCGACTTCACTCCTGCTTGAACTTCTCGATGGCGTTACTAAACCAGCCCAGGGGATGGATCAGTGAACCCCAAAAATGCGACAACCCCCTGCCTATGGGGGGTCGTCACGACAAACCGTCTTGCGAACAACTGTCAGGAACATCTTAACCGATCCCAAGACCTCGTATCCGAATTTCAGTTCTTCGGTGTTGGCTGTCCGACCCCTGCCGAACATCGCCTAGCCGCGCAAGATCTATGCAAT…
>VF_VS_9654_1 1-3313/5008
AACGTAAAGTGCTGCTAACTAACATTCAACAAGCAACTAATAATCCGCAAGCTCGTGCAGCCACTAGAGAGATTAAACGTATACGTACCGCAGTAGAAATACAAATTGCAGAATCTAACAAACTAATCAATCGTTTAAGAGCAAACATCGGCAAGACTGATAACACTGCACAGATACAAGCAGACATCGATTCGCAGCAGGAGCGCATTAAATCAGCAAATGCAACAATTGACACCCTGGCTGAAGAACGCATCGCGCTGGAAGCAGAGTATCGCAAACTAGAAGCTGAAGTAGGTCCCATCAAATATATTGCTGAGTTTATATATGGCGAAGAAGCAGATAAGAATATGCTGGAGAAAGCTGTTACCTGGGTAATTATAATTATTATCTTTGTATTCG…
>VF_VS_9729_1 790-4993/4993
GCGATTCTTCGGTGGACGAACAGCTACTTCCCGTGATTATCCTGAATTCGATGTGCTTTTCAAGACATTTTCGCCGTATCCCACCTTGCCCACTTCGATCCACCAGCGGAGCCGTGAAATCGGCGTTACCTTTGCACCCGAACCATCCTCGACACGGTGCCTTGAGTGACGCCGTGTTGCTCCGCGATCACCGCTTGTGTTTCACCACTCAGCCACTTCACCCGCATCTCTTCGGCGTCCTCTCGCTTGCCCTTCGGTGCCTGTAGCCTCTTTTCCGCGAAGAACTCCCGCATCTTCCGCACTTCAGCCGCCAAGTAATACTTCGCCCTGTTGAACGACGCTGTAGGCCGGGGGATGCGTCCGTCATTCGCGTAATGCCACAGGGCTTGGGGCGTCACG…
>VF_VS_9746_1 1-3938/4990
CCGCCGTGGGCCCCAAGCCACCACAGCGGAGCTGCGTGTTCCTGGGTGTAGATGGGGAGACGATCTTCTAGCTTCGGTGCGGGTATCCCGCGCTGCGGCGCAGTGGGTCCGGTGACGGGAGGCAGCACCGGTGGCGGGACTGGAACCAGGGGAGTCTCTTGCTCACCAAGCCACGGATTGTGGGCATGTGTCACGGGAGGGCCTTCCTTGTGATGATAGGAGGGTCGTGCTTTACCAGCTTACGCTTTTACCTCTATAGAAAGCAACACAATGCTACTTATACAACTACACGTTACTTTAGAGCAGCTGAGACAATCATGGTGTAGTATGAGTGTATGCAGTTACCCTGTGGCGGTGGCGTCATGACACCTGGGCTGGATGCGATTTTTCAGCGCTACC…
>VF_VS_9954_1 1-1087/4947
GAGTAAGGTAGACCTTTTTCTGTCAACGTGTCAAAGGTCGAGTAGTCTAGCTCTGGCATTTCTATTACTATGCCTTTTAGTTCGGCTATAGCTCCCGATGTTTTACTATTCTCCCAGCGCTGAAAACCTGAACCTTTATCCCAGCACAGATTTTTAACTACGACATAATCTGCTTTATCGCCGCAGAATTCAGCCATAGTTTTTAAGCTGGTTATCACCGAGTAACCAAGGTTAAGCACAGTCACTAGCGTTACCCGATAACCTAAATCGCCTGCAATCTTGAATAGCCCAAACTTACTGATAATCTCCCTGGTTTTATTGCTTGATGCTCCTGGCATATCTACTATTACTGAGTCTGGCGATTCGGCTTTGATTTCCGTAAAGAAGCGTTTCGCCTCT…
>VF_VS_10115_1 1-1959/4914
CAAGACCCGCATGAGCGCAGGAAGACTGAGAGCGATGCACCGATCGCAGATTGCAATCTATGCTAACTCGATTAGCGCCAGCGCAGCTTTGAAGGGATCGCCTTGATGCTGAACGGTTAGAAGTCGCGATCGGACATTCACAAAATCGTTGAGGAAGAAAAACACTGGCTTCCGACCAAAGCAATTGCTTGGGTCAGTGTTTTGTCTGTCAAGCAAGGGGCGTTGCTAATCGACAAAAGGCTTAAGTAATCATACTCAGTCAATCAACGAATGTTAACCGGATTGACTTTACTTCGTTGAGTGGGGTCGAGACGTTCTTCAGATGTTTTGCTTGAGCTGAATCTCTACGATAAAGACAGTTAAGCCAAGAGCTTAGCGGCAACCAAACCTGATGAGAAC…
>VF_VS_10119_1 3772-4913/4913
TTATTACGTTCAAATTCTGAAATTTTTTTATTTTAATTAAGTATAATTATTATGGAAAATCAAAAACTATCAGAAGAACAGAGAAAAAATGTACTCGAAATGCAAGTAGTTACAAAAGTATCCCTTATTGCTCAAATTTGTAAAATTCTAGAAGGATGTGGACAAAGAGGAGCATTCAAAACTGAGGAAATGTCTTATATTGGAGGAATATACGATTCACTTTCTAAAGTTGTGAAAGAGTCAGTATCAAAAGTTACAGAAGAAACAGAAACAATACAAGAAACTGTAGCCGAAGGAGAAGAAGAAGAATAAATTAAAAAATAAATTAAATTAAAATAAAATTACAAAATTTCGTTTTAATTAAATTAAAAATGTTCATCTACCAATCTAATGTATTCA…
>VF_VS_10146_1 1-3661/4908
TGTATTAAAAGTATCACAAAATGAAATGAAATTATCATCTCATTAGCCTCTAACAGCCATACTTTTATCCCATGCAATGCAACTAAAAATGATAATAGGTTTTCTACAAAAAAAGATTGCACGTTACCCTAATATAAAAAAAAAGATTGTTGACACCTTTTTTTTATTATTAGTAACAATAGTAATGTTTATAATGCTTTCAATATAATAACTAACAATTAATTTAACTAACACTTTATTTATGAAAACAAAATTAGCAAAAGGAAAAATTGTAAGGGGCATATTCTTTACAATTTTAATGGGCTCTTTTCTTCTGCTTGGACAGACCAAGGCTTTTGGCCAAACACAAATTGGAATGAACCTCGGAGCAATGGGAGGTAATTCAACAGAATTTGTGTA…
>VF_VS_10283_1 2539-4882/4882
TACCGGTCCCCGTCTCGGCCGATCAGCCAGAACAGCACCATGGCGAACCAACACACCGTGAACAGAGCTACCACCACACCGACCAGCGCTGCGTCCACCACACTGTCGCGATCAACGAGGTCGTCAAGCTCTGAAAGCACTGCCTTCTGGATAGGTCGAGCTGCCAGAGCAGCACCCACCAACCAGACCAGGAACAGAATCTGCTCGATGCTCACTCGAACACCTGCGATGCCAGAGCCGCTAGGGCGGTGCGAGGTTGAGCGCCAGCGTGATCACACAACCACCGCCACAACATCAACGCCTGACCCTTCGACAACCGCCACGGCCCCACCTCTCGCAGAGCGCTCCCGCTGGCGTTGGCAATCAGCCACCGCATCAGCAGTTGGTGCCGCTCCGCGT…
>VF_VS_10449_1 1-3605/4851
CACATAGAAGGCGTTGGCCTGATCTGTCTGGACTGCCGACACCCATAACGCTTCCGTGGAATACTCTTCCCGCTTTGGCCCATCGTATCTGCCCTCGTGCATTTCGATGGTCCGCACGGTCGCGGCGTTTACCGTCCGTGTCGTAATCTGCCAGACTTCATCCCGGTCACCGGAATTGAATGTCTGGGTGCTATCGTTCGCACCGGGAATGACCGCAATGGACTCGACTGCGGGAAGGCTCAAGCGCCCTGCTGAATACGTGCCGCCAAGTTCCATACGGGTCCAACCGACAACGTCCTCGTTACGATTATAGGCGAGGGCATACAGTTGCCCGTCAACCACATCAACCGTATCGCGAGACAACCAGATAATCGGGTCGGGGTCTTGCTGATATGCCGT…
>VF_VS_10632_1 1-1727/4818
ATATTGTTCTTTCCAACGACCAACTTCTTCTTTATACATTTTCATAAATTCTTTTTTAGAACCCTCCAACGGTTCTCACCCATTTCTTGCATTGTGCAGAGGCAATGTCGATCTATCTTATTTTTGGACATATTCAATTATACCGATAATTCACCTATTTTTCAACCTCACTAATCAAATATTCATCAAGCACATTTCTAACCAAATCGGTATATGTGATATCTTTATCAAGTTCGTATGCTTCTTTTCGTGCAATTCTCTTGAGTTTGTCAATCATAGTTCCGGTCAGCCTAAGACTGACTGTTTGATTTCCTTCGGCGGGAAGAAATTCGGCACCAAACTCCATCATGAATTCGTCATCCGACATGAATCTGAATTCTGCACGCAAACATTTTTCAT…
>VF_VS_10657_1 1942-4814/4814
CGGTCTCTACCTCGCTCTCGAAGCTTGATCGTATCGTCGGGCCCGCGTGCCTAAAAGGGCCAGGCGCCCTCGCCGGGTGGGCAGACCTCCGGGATGGTGGGTGCGTCGTCCCATCGGCTTCGCCGAGGGCTACCACACGGCGGCCGGCCGAGCGTTGCCATACCGACGGGATGGCGCACGAGCCCCAGCGTGGCTGGACGGAGCCAACCCGGAGCGAACGGGGCTGCGAGCGCCTGTCACGTCCCGAGCCACGCCAGCACAAGAGCTCCAGTTCATAGGGCACGCGCCGGTACAGGACGTCAGTACCCGGGCCGTCGCATCCGCGTTCACACCGACGTGCTCGCCCGCGCCCGGGAAAGGGCTCCGAGGCGCCGGGCAGCCTCCGGCTACCGGGGGGTG…
>VF_VS_10811_1 1-2893/4787
CACGGATTTCATATTCACAAGGCGGGTGATTTGCGTGGCAAAGGATGCAAAGGGGCTTGTGATCACTATCATGTAGGTTCTCCGCAGTCTCATGGAGGATCGCCTATGGAAGGAAACGGACCAAAGGGGACAAAGGGGACAAAGGGGACAAGAGGGGCAAGGGGGGCAAGGGGGACAGCCAATCGTCATACAGGTGATCTCGGCAACATTCGCGGCCCTAGTTACAAACGCACTTACACAATTCCTTCTGTACATATTGATGATCTTTGGGGGCGAAGCCTGATTGTTCATGCAGATCCAGACGATTTAGGACACGGGTCTCATGCGGACTCTTCTACGACAGGGCATTCCGGCAAACGTATTGCATGTGCTATATTTGGCCGTGGTTGTTTGCGTTAA…
>VF_VS_10852_1 1-1620/4778
ACCCGCAGCACCTACGGCCAAACCAGAACCATATGTTCCGCTTACCATAATACCATCTTCTCCTGTTATGGCAACGGTACCATCTACGGCATTTATAACTCTACCAGCACCTGCACCTCCTTGGTCATAAGCACCATCTAGGGTATTGTAAGCTAGAGGTGCTGCTGGAGATACATACACTATTTCTCCAGTTGTTGTATTGTATGCAAGTGCATTTGTTTGTGTCTCATCATTTCTAATGGGTTTAACAAAGAAACCTGAAGTATCTGCATCAAGCGTTGATCCAGTTGCATTTAGTACAATAGAATTCGGAGCTTGATTGGTTTTACCAGCTTGGTTGCCTATTGCGACTGCGTCTGCTCCTTGCGAGGCATTACCAGCTTCTTCACCTATTGCGAT…
>VF_VS_10857_1 1-960/4778
ATCTCGAATAAGTAGTTTAAATACCCTCCAATTTATGGTTTTGTCGTCTTTAATTATGAAAAGATTCGGTTTATTTCCAATACGTTTTCTGTAAATAGTCATAAGGGTATCTATACCGTGCGTCCTTATATTTAAACCCGGAAAATGGGGTAAGAAATCGTTACCTAACAAAAAACAAATAAAAACGTAATCGTAAACTCGTCGGAATTCACTTACGCAACAATCCATTTCAATTACCAGTTGTTCGCACATCCCTTCAATGTCTACGACATATGGTTCTTTATCTTCTGGTTTAATATCGCTATTAACGCTCATAAATGAAGGAGCTTCTCTGAAAATATAACCCTTATTGTAATATTGTCGATTAAATATAGTCAGCATTATCAAATCAGAATCTAG…
>VF_VS_10862_1 603-4778/4778
AAAGGGTAGCGAAATGGATAACACAGAATTGACAACAATGTTTATGGAAGTTGCTGCAACAGTGCTCGCTATTGTTTGGGCGTTTGCAAAGCAGCAAGAGTTGTTTAAGCAAAATGCTCAAGCGAGGTGGGGCGCAGCAGTACAATCGCTTGAGGCTGGTGTTGAGCGAACGTATCAAGAATATGTGCGTGAAGTGAAGGCAGCGCGCGCTGATGGTAAGTTGACAACGCAGGAAGCGAAGGCTGCACGGGATCAAGCAATAGTATCAGCTATCAGAATTGCAAAAGAAGATGGTGTTGACTTGGTGAAGGTGATTGGTGCTGATTATTTGGAGGTATTGGTTTCACGTATTGTTAAGCAGGCGAAGCAACCAGCAACGCCTGAAGTTGTGTAGGTGTC…
>VF_VS_10899_1 1-2657/4771
CACTTGGGAAACGTATCTCAGCAGGGTTGCCTGTAAACTCTGCTTTTGTTGGAAGGTACATTCGTCTTGCCCTGTCTATCCAGTCCTTGAGGTCATCAGCGTTTCTTCGGATCACCAATGCTCGGTAACGTGGATTGTCTTTATCATAGAGTAGCCATGCTTGTCCTGCGTCTGTTTTCCCACCTCCTCTTGCGCCTCCATAGAGAACCTCATCTTCAGTTCTCGCTAGCGCTTCTATCTGTTTCGGTTGTGGTTTCCAATGTACGGTCATTCTTTTGAGGAAGCATTATTACTCCTGTTGATAACTTCTCATCCATTGTTGTGATGTCTTGTCCTTCTCTATATCCATGCTTAGTAAGAAGCACCTTTGCAATGGTAGAGTTATATGTCCCAGCTAAG…
>VF_VS_10950_1 1-3633/4761
GACCAGATTGGTGGATTGAATGAAATGTGAATTAATTGCACTTACACAGCCGAGTGCTATAACAGGCTGCAAAACTGCTGAAGAACTAGTAGGATACTGTGCTAGGGTGAGCAACCCAGCTAACCAAGATAAGCCCGCTGATAAATTAGTAAAGTTTCTAATTGATAACCAGCATTGGTCCCCTTTAGAAATGGTAAGTATCACAATCGGTATTGAGACCACAAGAGATATTGCTAGACAGATTCTTCGCCATAGAAGCTTCTCCTTTCAAGAGTTTTGCGTAGCTGAGGGTACTATGATATCTACAACTACTAAAGCAGGTAAGACTAAGAAAGTAGCCATAGAAGATCTATATAAAAGACAAAACTCCGAGCAGTACAGTAATATGTCCGACTGGCT…
>VF_VS_10986_1 1-1834/4755
ATGCTAAGCTACATGCGGCACGTTACGGGGTAAAGCCAGATTATAATATTAATCGGGAACAGTGGGCTTCAGACAATCTTATAGAGTCGTATGGCATTTATGGTTGCTATGACTTGCTAGACTACTACTTTGATGCGAGCCCGTCCCCTTCATGGAAGCACTTTTCCAACTACACAGATTTAATTGTGCAGGCAAAAAGACAAGTAGAAGAAGACAAAGAAGAACGTCGAGAAAGACGAAAGATGGCGAGGGCTTGGTTAAATGAGTAACACAGAGGCAAAGGTAATTTCAGCAGTCCTAAGCGACAAGCAGGTACACGTTTTGCTACAGGCAAACGTTTCAGGCCTTCTGCGTACTCACGGAGATGTCTGGGAATTTGTAAGAAACTATTTTGAGAAC…
>VF_VS_11051_1 3002-4743/4743
CTCAACCGTATCCATGCCACCCAAAAGCAAAAAATCATAGTATTACAATAATTCAATTTCTTGCGGTTCTATTCAATCGCAGCTACCCATTGCTCGATCTCTCCCATAGTATATCCACTCTCTAATAACCTTCTGGTAGCTTCGTCTTTATATTCTTCAACTGTACCAGGGACAGCCGTAACCTGCAAAATAATAGACGAGATAACCTCAGCTGAGGACACTTCGATTCTGATATCGTCGTAGAAACCATCCAAGGTCGACACTAGTCGGCTTATTCGGCCAGTTAAACACATACATTCGGCTTCTGTCATTTGATCATTTAGAATCTTGAATAGCTCACTAGATTCAGCATGTTCAATAATCCGAGGAATTACTTTCGATAGTACATCCTCAAATGTC…
>VF_VS_11230_1 1-3278/4713
ATGGGATCCGTGAAGCAAAGATTCCCCCGAGAAGCAACAAGCAAAGAGATATGGTGGTCAAGACTCGTAGACGGCAAAAGAGCCGGTGTGTCCCTTCGCGGGGACCTTTGTTATGATAGTTGGAGCCTTAGTCACCTGGGCAATTTATACCCAAGGACAACTCCTGTCATGATCAAGCTTGATCATGACAGGAGTTGTCCTTGGGTATAAATAGCCCAGGTGACTAAGGCTCCAACTATGCACTCCCCAGTCAGAACGAGGCGAGATGCTGCGGGGTTTCAAAGACAAGCGAGCGAGCCCCTGCTCGCTCGTATTTACTCAAAATAAACACTATGAAAACTCTTTAGTCAACCCCACCTACGCTGGTTGCGAGTTGTCCTTTATACCTGGACTCTCCAG…
>VF_VS_11341_1 2493-4695/4695
TACTCTGTCACAACCGATGAATAATTATGCTGATTCACGTGGCGCATGAGTTAAACCCGGCCGTCAACCCGAACATTTTGGTAAAGTTCTGTTGTGGCAGTGGAACATGACGAGATCGGTATTTGGTCCGAGGTGAAGCTCGCGATTATCAAGAAGTACGCCACTGCGTACACGACCGTGCTGGAATCCCAACGACGAGACCACTTCCCGCGCATGCGCTGGTTCTACATTGATGGTTACGCAGGATCAGGCCACCACGTCTCAAAGACGAGGGGAGATCTGGTAGAAGGAAGCCCGCTCATCGCGTTGAACACCAAGCCTGCGTTCCACGAGTACCACTTCATCGACTCGGACGCCGGGCGAGCGGCGGAACTGCGCAAAGAATCAGGAGACCGACAG…
>VF_VS_11868_1 1-2047/4616
AAGCATCACTCCTATATTGCAGAGCAGTGAGGCTACGGTGTTGCCTGTAATTGCGAGGAGCAGTGCTAACGGTCTTGCTGTTCGTGTAGGCACGGGTTCGGCATTGGTTACGCAGCAGAGGACAAGCACGACATCTATTGGCGCAGAAGAGTTGCCTTTGTTTGATGGCTTAGTTGATACACAGAGAGGGTTGATTATAGGGCTAAACTTAGGCTTCCTCGACCCTATTGGTGAATTGGCACGGAGGTTTAATTCCACTACGAAGCCAATAGAAATCCCTTGGGCTGCCTATGACAAGGACTTGCCACCGACATTATACACAGATGCACAGCTTGAAGTGGATTCTATCAGAGGTTCTGGAAATTACCGTGTAGGCTTCGTTGACTCAATGGATGAGGC…
>VF_VS_12049_1 286-4589/4589
GTTCGTTTAGGTCCTGACCCTAGCGGCGCTTGAGTTCGTCTCCGGTCAATCGCACGATATGCAGCAAATTGGTGGACCCCGGTGTACCAAAGGGAACGCCGGCACAGACAATCAGTCGCGATCCCGCTTCGGCCACAGATAACTTATCCCTTTGACGATTCGTTAAAATGTCGTCTTGGAACCCTCGTAGGTTCTGGAGAACAAGGATTTCTTTCTTATAAGAACCTACATGGTAAATTTGTAACAGTAACACCATGCTTTAGAGATGAACCAGTGATAGATCTATATCATAAACACAGCTTTATGAAAGTTGAATTGTATAAAGATGGTGATGATTATCTTGAATTGCTCAAAGATGCTTATGAATTTATGTCGGATATGCTTCCAGTGAAGAGAGTA…
>VF_VS_12196_1 1-2849/4565
ATCTGGCGGATGCTCTGATAACCGTAATTAGCCAATTATCAAAGTCACGTAGGTTGCTTTTTCTCAGAGCCTACATCTTTCGGTTTTTACACCTAGTTGTTGTTGCGTCGTCCTGTGTGTAGTCTTCTCTACACGTTCCAAATAGGGGATTACCCTATCATCGCCTCAGGACACAGACATACATCTGCATCATTGACTATTTTTTTAAATCTTCTATTAATATATTCTTTACACTACCTATACCTAGTCTTATATTGATAATACCATTGTAATTGTCGTCACGCAACAATACATTCTCTGTAAACTGATAATAGGCTTCCATGTAATTTGTTTCGCCTCTTGCTTTACACAAGTGGATTATTTCTCTTGTAAACTTGTTATTGCCTAGTTCTTCAATGT…
>VF_VS_12203_1 1-3878/4564
TAATTCTTTATTAACTCCTGTTGCCTTATCCTCATAAGACATGTTAAAGGAATACATAGCAGACTGCGTGAATACATACACAAGCCCATTAATGCCATATGATATCATTGCGGCCACTGGATTTTCTACTGAAAAGAAGTTTGTCGTTGTTGAAAATACCCATGTCGCGGAATCTGGCCCAAACCTATGTGTTCCTAAAAATGTCGTTAGGTCAAAGCTTGTATAATAAACCCTATCCTTTCCTAGGTCTGGACTACCTCCTATAAATAATGTTCTCTGTGCTACCGCTATCGTGTTCCCTTTTATCCCTGCAGGTGTCCCTGCATTATCTGTTACAAGTGTTGTAGTGCTCCCTGAGCTATATCTAAGCTCATCCGCGTTGCCGACCCAATATGTTCT…
>VF_VS_12262_1 1-2256/4555
ACAACAGCTGATTTAGCTTTTATTCCTCTTACAAATGCATTAACAAGTGCAAATATTTTAGTAGGTAATGTAGGAAATACAGCAACCGCAGTAACCATGAGCGGTGATGCTACACTTTCAAATGCAGGAGCTTTGACAATAGGTGCAAATGCAGTTACCACGGGTAAAATCCTTGATGGTACGATTGCAACGGTAGATATTGCAAACTCGGCAATAAACTCAGCCAAAATTCTTGATGGAACAATTACCACATTAGATTTAGCTTTTACCCCGCTCACAAGTACATTAGCAAGTACAAATATCTTAGTTGGTAGTGCGGGAGGAATAGCAACAGCAGTGCCAATGAGCGGTGATATGACCATGAGTAATACTGGAGCAGCTGCTTTGGCAAACACCGCA…
>VF_VS_12359_1 1-3060/4541
AGGCAAAATGTCTGTACTTAATCAGATCAATACCGCAAAGTTCGACCCATCGCTGTTCAAGCAGGCCATTGAAGCGGTTTACGACCGCAAGGAAGATGGCGGCGGGGACGGCAACTATCGGTCTATGTCCGAGATGTGGAACGCCAAGAAAAAGCATCTCATCCAGAAGTGGATGTGGTACATGGGCGACTCCATTACCACGAAGGCCGGCAAGGTTATCCAGATGCGGTCTATCAAGCCCGAACATATCGGGATGATGGCCCAACTCTTTGAGAACCAGATGCTTGCCAACCCGCAGCCGAAGGATATGTTCGAGGCTTCGACCAAGAGCACCATTTCGCTGCCAGAGAAGTTCTCTCTACCGATCATTCGGGAAGTCTTCCCGCAGTTGATTATGAT…
>VF_VS_12492_1 2044-4525/4525
CCACCATCGCACTCGGACAACCCATCATCCCTGAGCCAGAACGAGCAAGGGTCTTGGCTCGACAAGTCCTCATCACGAGCCTCGTCACGGGCATGGCAGGCAACGCAGAGATCCACGCTGCGGCCATCGAAACCCAGGCGGCTTCGTTGGTGGTTCAGGTTGACGCCATGCAGGCGCTCGGCGTGGCATTGACCGCTGGCAACGTCGCAGCCACGCAGGCCGCTCTCGCCGCAGCCGTGGTTATTGCGGAGGCGTCCCTGGCTGCGATCACTGTCTCGATCGCTAGCCTGCGCGTAACGCAGACGACCGGCACGCACGTCACGCGCCTCAAAACCATTCTCACGGACCAATACAATCCGCGCTTGGTCTGACCGATGAGCCTGCTGCAACGACGGATGA…
>VF_VS_12693_1 1-3187/4494
AGGGTCGTTGCCCACACGACGTGCACGACGACGACCGCAGTCGAGTCCGTACTCGATTGCGGCATCAGTTGTACATAGGCTGCCCGACCCAAGCGCGTGCAGGGCTTGAATCCGCTCTGGTCGCAATCACTGAGTAACTCCCGGAACTATGTACTTGACGCACAAAACCGAACACTTAGCTCGATTCGGGTTATATTCGGGTACACCCGAAACGTTGCAAGCAGTGCCACCGCACCGCGTTCGTCTTTCGCCATGAGTCGTCCTCCTCTAGGCTAACCAAGCAATCCTAAACCATTGCCCAACTGGGCCTCTTTTTCGCGGAAACGGTTATGCTCCCGACACGTGCGGCCAGAAAGAAGCGATCTTGGCGAATTATGAACGCCGTTGTTAACAAGGTCG…
>VF_VS_12765_1 1-2978/4485
CTCCGGTGCCGCACGCCGGTTCCGGGACGGCCCCGCTGCTGAGGCGTGCGGTGTAAACTCCACCGATGACCGTCAGGGTGGTGTAGTTCGGGGTTGTCATCGCCCGGCCTCCGCTTGGCCGTACTTGGCGTCCATGACCTTTCGGATGTCTTCTATCTCCTGGCGCGTGAAAATCCGTTTGCCGCCGATCCGCAACTTCGGCTCCTCGGCGAACCCGTTGGTGAGCATGTAGACCACCTGGTACGGCTTCCTCCCGATCTCTTTCGCCACTTCACCCAACAAGTAATGTTCTCTCATGTCTGCTCCTTTCGTGTATGTATCCTTCGCCTTCATATTTCTCACGACGAAATCTACAGACTTTCGCTTTTCTCTAGTTCAGGTCGCACGGGGACCAGTCCT…
>VF_VS_12960_1 1-2839/4458
AAGCGTTAGATAAGGAATTAAACAAGAAGTACTATGCAAAGATTGCAAGTGAGAAGAGTGATGTCATAACACTTTACGAGCAAAAGAAGCTTACGGTAGAGCAAGCAACACAAGCATTAAGCCAGTTACAGGGTAAACGTACAGGCGGTACCGGCAGAAAGAAAGGTAAGACAATTGACTTCCGTTCATTCGCCAAACTCTCAACCGTGAAGCCTACTAAGGTTCATATTGTCCGGAAAGGTTCAAGAGCGAAAGTCGTCGCTCCTAAAGTAACCCCTCCAAAAGTTAAGGAATTGAAGTTGAAAGGCAAGCCTCTTATCCTAAAAAAGAAGTAATTTTCACAGCTTTCCTATAATTCTCTTTCACTTTTCTCATAATTCCTAATGAACCCCCGTTAGC…
>VF_VS_13181_1 1-1072/4431
AAGAGGAAGTCGTCACCGTCCTGCGTGGTGGCCACTTCCTTCTTACGGTCCCGTAGCACGACCTCGACTTCCGGGCGGGCCAGTCGGTGCATTTTGAAGAAGGCTCGCAGGTCGGCACGATGCGATGCCCAATGATGCACCACGACCTGATCGGGACGAAATTCAAGAAGGTTCAGGCGGCAGCGCCGGACGACCAGCCGGATGATGCGGTCGCCGTCGTCCGGGGTCAGCTTCCGCAGGCCCTCGGTGGCCCGCTCCAGGACCGGCTCGTGGGCGTGGTCGAGGGACCACCGCACCGGGTCAGCGACCGGCCACGAGGCTCGAGCGTCGGCGTGCAGAAACCAGAAGGAGCGGTCAGGCGTGCGGGCGAAGAGACTGCGGGGCAGGACCAGCGAGGCG…
>VF_VS_13217_1 608-4426/4426
AGAACAATACAACCTATCAAAACAAACAAACTATCTAAAACGTAAGATGTTCTTGGACCCAGAAGGTCCAGTAACTGTACAACGTTTTGAAGAAGTAAAGTATCCTAAGATTGCCAAGTACGAAGAACTTGCCCGTGGTTTCTTTTGGGTACCAGAAGAGATTAGTCTAACCAAAGACAAAATTGACCATAAGGAATCAAGTGACGCTGTTAAACACATTTTTACTAGCAATCTACTCCGACAGACTGCTTTGGATAGCATTCAAGGACGGGCACCTAACCAAGTTTTTCAACCGGTTATTTCGATCCCGGAACTCGAAGCGTTAGTTAGCAACTGGAGTTTCTTTGAAACCAATATTCACTCAAAGAGTTACAGTCACATCATTCGCAACGTCTATGG…
>VF_VS_13659_1 1-257/4366
CACAGGGCTTTTAGGTTACTGCGATCGCAATTCTCAGGATGATGATCTAAGTGAGCAACGGTCAGAGTAAATCGCTGTTTATGTTCAATGGCATCCGCAAACTCTGCACTTTCTGTATCCCAATCAGAGAAAAATTCCGCCCATAATTCACCATTTCTACGACATTGCTTCCCGCATTGTTGGCATTTCCAAGCAGCAGCCGTTTTAATTTCCAATGCGATCGCTTTCCAGTCATCTGGATAAAGTTTTCTATTCAT
>VF_VS_13838_1 3409-4345/4345
GTTAATAGTTCTTTAATCTTTTCCTTATAAATCTCGATCAGTTCTTGGTAGTCTGGAATCGACATCTTGTGTATCGTCTGTTTCTTTTTGTTAAGCTTGGGTAAGATTGCCTTACCATACTGCTTGATTAAGAACAAACTATACTCATCCATATTACCGCCCTTGAACATATTACAACCTACGCATTGAACATGACAGTTCTCTTCGTCGTATCTAGTAGACATGTGGTTTCTCGCAACGTAATGTCCGTTCTGCATCTTCTTCCAGTGAGCTCTGGCACCGCAAGTAACGCAAGTCGCTATCTCATTCACCGCATCCTTCTGTCTGATGTAGTGAGAGAACACGCTATCTAAGTCCTTCTTCCACCAACCTATCGTATGCGTTTTGGCTGTACGTCGG…
>VF_VS_14021_1 1-1422/4324
AAGACCGCATTTGGGAGGCAATCAGTTCTGTGGCAGAAGAGACAACGGTGGCTGGGCGAATGGTAGGGAGAGGCTGGACGGATGTAGAAGCAGAAGGAGGCACCGGAGTTGGTTTGATAACCGGAGTGAGGGTAGGATGGTTCTGCTCTAATCGTTCTGTCGTAATTTCAGGTTGACGTACTGAGGATGGCACCGATGGTGAGACCGGGATAACAACTTCATTCCACTGTTCAATCACCGTTGGGGGAGGCGTTGGCGAGAATGGGGTAAGGATGTGGGGTGAAAGAGTCAGCATTTCGGGAAGCAATTCTGGCTGTCCTTCAGCCCTTGGAGTTTGGGAGGGGGAGACTGAGAAATTCTCGCTTGGTGGAGTTGGCAATATCGGTGACTGCGATCGCA…
>VF_VS_14160_1 1177-4309/4309
TATTGTTCTCCAAATAAAAGCCCTCACCCTAATAATAGGACAAGGGCTTAAATAATGCAAGCTATTTCTTATATTTCCCTTTTAAATAGTCTAGGCTAACTATACAAGGGTCGAAACTTCCATCTTTAACGTCATGTAACATAATAACACCTCTCCAATGTTTGTTACCTACATGCCCCTTATAGCTCTCCTCATGCGTGTAGCACGCTCCGGCAATGACACCCCACTGCTGCCTACCGCAAGGTAGGAAACGTGTAGCAACGTCTAATAGCTGCTGATGTCCGCATACAAAGCTAGTTCCCACTTTCTCCAACTGCAGCGCAGCTCTGCCTCCTCTAGGCTTTCCCGTCATGGGGTTTGGGTTGAAGTGAGTGTACATAACTCCGTCAATGGTCACCG…
>VF_VS_14261_1 829-4299/4299
CCTCTTTATTTAGTCTCAACATGAAAAATTATCTACTTTCAATTAGCCTACTGTTACTATCCACGGCTGCGTTTGCTCAAGCTCCGCAAGGAATAAACTATCAGGCCGTTATACGCAACCCCAGTGGAAACAGCGTAACCAACCAAACCGTTAATATCCGTATGTCTGTACTTTCTTCGTTGCCACCAGCAGCATATGTTGAGACGCATACTGTTGCAACAAACGATTACGGACTTGTTAATCTTGTAATTGGTCAAGGAACTGTTACCAGTGGTGTTTTTGCCGATATAGATTGGGCCAATGGTCCGTATTTCGTGCAGATGGAATCTGATATTACGGGCGGCACCAATTATGTGACCTTCGGTTCGCAACAACTGTTAAGTGTTCCGTATGCTCTTT…
>VF_VS_14303_1 1483-4294/4294
TATAATAAACTTTTAAAAAAAAATAAACCCCACGACGGAGTCCCTAAAGCAAAACAGACAATCGTCTCGGGATCTGCGAATAGTTGTTTGGCATAACCTTTTTTAAAGGTTATATATATAATGAACGACTACGCCAAGATTTCACAGATACACTATCGCTATCAACAAGGTGAGAACAAAGAAAGACAGGACAAGTATGCCACCCGAAAACTAAGTCGTCTTGGCTATAGTCTTGATTCGTCTAATACAAATAAAGACGTATTGACTGCGACCAAAGGGGATAAAGTTCATATTAACTATACAGGTACTAATATAAACAACCCACGCGACCTATTAAGTGATGTCGCTCTTGGAACAGGAACCCAGCGTTCTAATCCACAATTCAAACAAAGAAGACAA…
>VF_VS_14391_1 999-4282/4282
AAATGTGGTATAATACTCATATTAGAAGTAAATACGGCTAATTTGAATATTCAAAACATAGATGCTGATGCTGACTTTCTTGGGGGTTCAACTTCAGGAAGTTATGCACCAAGTAACAAAAGAAGAAATCTAAATATACACCTTCAAGATGTCGCACGCCTTATCTGGGAATCTCAGAATGGGTGGCAATATGACGATAGTAACGCAACTACCCTTCCTCTTGCTAAGACAACACTTGTTCACAATCAACAGGATTACAGTATTCCTCCGACAGCACAAAGACTCGAAGGAGTTATCGTAAAAGATTCAGCAGGTAATTGGGTTAAGTTAAAGCCTTTTGATATCCATGACGTTGATATAGCTTTACCTGAATACTTTGAACAAGCGGGAATGCCTTTG…
>VF_VS_14462_1 1-1980/4274
AACGGGACGACGACGTTGAACGCGGCGCCGTGCTGCTTGGGAAGCGGTTCGACCTGCGAGAAGGCGAACGAATTACGGTGCAGGGAAAACTTCGGCTGATCGAACACCGCGGGAGTATCGTCAACGGCGTGATCGTTCAAGGGTGGCTGGAGATCAGGGTCGAGGAACTGAAGGAGCCGCGTTGACGGATCGCAACACACTTCTGGCGACCGTGCTTGAGAACCCCGCCGACGAGACCGCCCGGCTGGTGCTTGCCGACCTGCTGCGGGAATCGGACTCGGCCGAGGATCAGGCCCTCGGACGTTTTCTCTGGGGTGGGATCACGGCTGCTTCCTATCGCGACGAAGACCTGGTCGAGGATCGACTCTTCTACACCGCCCAGGCTGAACTCGCTGCCGT…
>VF_VS_14508_1 1-2770/4268
GCTAGAGAATACTTCCATGACGTGATTTTTTCCACTTGCGAGACCTGTAATTCGTGATGTCCACGTTGCACTAGAAACTGCACTCGCTTTAGAAAATACCGCAGTATCAGTTGAAGCGTGCCACAATCCTGCAAACCACCCCGCACTAGAGTCAAACCCCATACTTGGGTTACTTGTTCCTGAGTCTTCTACAGTTGATATACCTGCGCTTAGAGTAATAGAAAAGTTATCGCCAGCAGTACCCACTTGGAACTCGCCTTGACTAGTAACGCCGATAGAGTGAGGAAGTTTAAAATCTGAATTATCCCCACTGTCTATAATGTTTACTGTTCGAGGTGACAATTTCATATATCCAAACTCGTCAAAGTTTATATTCCGTGTATACCAAACATTACCCGA…
>VF_VS_14780_1 953-4236/4236
ATAAGTTTAAGTATTTATCAACTATCTTTCTAACGTCGTGGTGTTCTAATATATATTGTCTGTTTCTAGCACCCTGTTCTTTGTCGTACTTCTTTATTTCTTCTTCAAGGTTGATATCTGTTCTTAGATATTCGCCACCAACATATCCTGTTAGACTTATAGGGCTTTCTAAATACCCATCTCCTCTATCACCAAAATATGGTCTTTCATCCCATACTACTACGTTCCTAGCACAGCTCATAGCCTCTAAAACGCCTCTACCCATACTAATTACTACATCACTTTGATTCATTAGTTCGGCTGTATTGTATAGAGTCCTAGTTGGTCTTATCATCTTATACGATAAATCTTGTGGATTTTCTGTAATATCTAGTATAGTGGTTGGCTCTTCTCTTATCT…
>VF_VS_14894_1 1-754/4224
ATATGCTTGTGTATATACAGTAAACCAATCAGCATCAGCAGGATCAACTGCTAAAGTTGCTTGTATTGCAACTGTACCAATAAACCCGTCTATGTCGTATTGTATCGTGTGGAAACCATCACTACGTCCGTAGTAACCGTCGCCTTTGAATTTCTCCCCAGTGATGACAGTATTTGCACTGTCTCCTGGGTGCGTATTGCTTGATAATATTGATTCACTGTTTGCCATATAACTATTTATCAATATTTGGAACGTATACTAATTTCTCTACACTACGTATACTATTACCTACTATTAACATCACAAGATTTAATACTTTTTCGTCTCGTATAAACATATAAAGACCTGACAAGTATCCATGCTCATGTATGCTATTAAATGCAACATTGCCCATTTTAC…
>VF_VS_14915_1 1-2502/4222
AACGCACCCCACCTCGTTGCACTCGTCAGGGCCGGAGCCACACTCGAGAAAGGCAAACTCGTCACAAAACCCAACAACCCCGGAGCCGAAACCCAAGTCGCCTAAACAAGCTAATGCATAGGTCTTGATAATATCTCGAAGCCTACGTTCACGGTCACAAATTTTCATTGCGAAGTAAGCTTCCAGTACCAATATTCTATGATACGCAATTTCATAGAATGAAATCGTAATGAAAATGCACAAAAAGTTCTTTTCCATTGCTCGACTTCGACTGCTTCACTGTGATTATCCGGGCCGCGTGAACTATTTTGGCAGTTATTGACGCTGGCATACGTCACTTTCCTGTCCGGCTTGCAACGAGAATGTGTTAGTTCGTGCTATCCCTTCGACTTAGAAAAA…
>VF_VS_15110_1 1-3422/4203
GTTTAACTAATCTTGTAATATGCCAGGGGTCAAACTGTGCATACACATCTTTACGAATATGATAACTAATTAATCTACCAGCAACATGTTGATAGTTAGGAGTATCTTCTGTTATTAAATCAGCGGCAGACTTAATAACAGTTTCCTGAATGTCTGACGATTTAATACCATTGTAAAATTGTAAGTGACTTTTAATCTCAACTTCACTGGCTGATACACCTGTGGTACCTTCACATGCCCACATTACAACTTTGTGCAGTTTTTCGATGTTTAAAGGTTCTTTACTTCCGTCTCTTTTAGTAACTATAATCTCTGCCATCTCTATCCTATTTTTTGTAATAGTTGATCACTGCCAACTGTATTTAATATTTTAAAATCTACCTGCTCGCTATTTATTGC…
>VF_VS_15118_1 1694-4203/4203
CCTGGAAGTGTTAAGTCGACTGAGCTATCTGTCAAGCTGGGGAATAGAGTTTAAGCTTACTCACCTCCCGCTGTTCCGCCTCCTCCTGCGTCATGGGGAAGAAGGCGAACGCCGTGGGGTTCCACTCATCAATATCAGGGTCTACAAACTTATGCCAAAGCATACCCGACAGCATACCGGCTTTGGTAGCGTGAACATTCCCGACGTACGGAGCACCGCCGGCGTGCTCGCAGACAATAAGTGTTTTATCCTGTGTCAGCCATTTCTGCATCCGCGGATGATCGCGGTACATATCCACGAATTCCGACAGAACGTGCGCGGCCTGGACCATTTTCTGTGCCGCGGTTTTGGCTACCCACGTGACCGTGATGTAAAGGCGCAGAGGGTGAGAACTGTTTT…
>VF_VS_15332_1 1298-4183/4183
CACAAAGTGTGTTATAATATATAATATAATATAAATTGAAAAGGAGTAAATTATGACAACCAATATAAAGATATTTAGATTAACTACAGGCGAAGATATCATAGCCGATAAAACAAAAGACACAGATGGAACACTTACCCATTTAAAAAGTCCATTTGTTATTATACCAACACAAAAAGCACCAGGAGCTCCTGTAAATTTGCAGTTAACTCCCTATATGCCATACACGAATGACCAAACAGTGGTCTTACATAACGATAAGATTATGGCTGAAGTTTCACCAAAAACAGAAATCGAAAATTCATACAAACAAAATTTAGGAATAGGAATAATTCAGGCAAAGCCAAAATTAATAGTTGATTAATGGTAACAGTATATTTCGTAAGAAATGGCTCTAAA…
>VF_VS_15352_1 1-3194/4181
ATCGACGGTCATCGGCCCCAAGTTCAACTGCATGGCGTCCACATGCGGATTCAGCGGATCACCAGCACGCCCCGTTGCCCTGCCAAACACATTTCTCAACACGTCGAACCTGGTTTCGCTGCCATTCACGCTAAGGGACAAGTGGTCCGAATACCCTAAGTCAAATGTGTTAAGCTCAAGAAGAAAGTCCCTGTAATTTCCGGTCATGGCTGCACTGTAGTCGTGAAGATTGCAGTTGGTTATTTCCATGTCTGGAAAATTCGTAATGCCACCTTCGCTGAAAATAATTCGAAAGGTTTGCGGCGTGTAGGCGATAAGATAGTCCGACGCCGTTCCGGCTATAGTCGATGCGACGGTCAGAGTTTTGCCTATATTGTCAACGCCAACGATTTTGGACGT…
>VF_VS_15486_1 1-2259/4166
GAAATACCAAAGTATAGGAACGTAGAATAATAGCGATTATATACATAATAGTTAGTTCTCTTTAAATTTCAAACTGAGGTTATTATATGAAAGTAGTTATTGAATCTGTGGCCATATTAAAGGGCAAGACATTAGAAGGAATAGCACTTTCACCAACAGTATCATTAAATGGTAATATCTACGCAATAGAAGAAATAGAAAAAATACAAGGATTAAACATTCCATTAATAGCAGATTGGGAACACACCGCAGAACGAGTAGGATCTGTAATTTATGAAAAACAAGGCCATAATGTGCATTATAAAATAAATATGGAATCTGAAGATAGAATGAAAGAACTAGTAGAATCTAACGGTGTATATAGAGTATCAATTGAAGCAGACGTTAATAATGTTGTAG…
>VF_VS_15527_1 3005-4162/4162
TTTGTTTACCTTGTATAGGCTACTTTGCGACCAAGTTTTATTATAAAATATAGTTGCCCCTGAACTGCTCCCCATTCAGTCAACCCTTGACCGACACTTATATTTTGACACTCAAGAACTATTTTCGGACTTGTCGAATTATAGCCGTTGGTAAATTCTACCAAATCAAAAGTTTTCATTGATGTTATAAAAGTATCTTTAAAAGATTCTTCATATTCAAAAACTAATCTTTTATACCAATACGGTTTTATTTCTCTGTACTCTTCGGTTTTTATTCCTTGATCAATAAGGTCAAACCATTTATTTTTTATTGTTAATTTTAATGTATTCATTTTGTTTTAGTTAGCGGTTATTCTGACGTAACAGATTCAACATGATGACTTATAGTTGTTTTACCGC…
>VF_VS_15916_1 1094-4122/4122
ACAAAGATGAAGGGGGAATTTTATGATTAAATACAAAATGATAAAATGTGAAAACTTATTTAGAATTAAAGCTTTACGTGATGTAGGAGAGGATGTAAAAAAGGGAGATTTGGGAGGCTGTGTTGAAAACGAAAAAAACCTTTCCCAATATGATGAATCATGGATTTATGAAGGCGCTAGTGCGCAAGGTGATGCTGTGGTTTCAGGTGATGCACATATATCTGGTAATGCTAGAGTTTTTGGCAATGCACGTGTCACTGGTGATGCATGTGTCATTGGTGATGCGTGGGTTTTCGGCAATGCACATGTGTGTGATAAGGCAATAGTTGAGGATATTGCTAGAGTTTTAGGCGATGCACGTGTCACAGATAATGCACGTATTACAGATAATGCGTGGGT…
>VF_VS_15992_1 1754-4113/4113
TCTTGTGTCCTGGAGCGATGATTTTATTCTTGGAAGGGTTATTTGGTCCTGATGAATTCCATCGGGTTGTGAAGTTGCGTGGTCATGTCTCCGACAGCGTCGGCTGCTGCCAACCGAGCGGTCAACTCACCTATGCGTTTATAGGCGGCGTATTTCTGCCGCACCTCGGACGCAACCTCAAGCTTGAGGCTTTCTATCTGTGACTGCTGACTGTTGATAGCGTTGAGTAAATCTATCTTGTCGTTCATATTAACGTCCTAGGCGCGGGCTACCAATGCTTCCATATCAAGCATCTCTTGTGGAATAGCTGAGTTAGAGTAACGATAGTTACCCGTCAGGTTGATGGTGTCAAACAGAGCATATTCTTTGGTTGCGGAATCATAAATGCCGACGGTAATG…
>VF_VS_16048_1 401-4108/4108
TTGTTATTTAAATAATAATTATCAAAATAGAAATAAAAAGTAATTTTAAATATATATATAGGAAAAAGTAAACTATGAAAAAGTTTCTTTTATTATGTGCAGTTGTAGTATTTGGCTTGACATCACAGCCAATTCTACCAACTTATGCAGCAATTCCGAGATTAATTAATTATCAAGCATCGGTAATTGATGGACCATTACCTGTAAATCTTACTACAGCAGTAACATTTGACATTTATGAAACTGAAGATGGCGGCCCATCTCTTTGGACAGAAGTAAAGAGTGTAACTATCGAAAACAGCTTGATGGATGTTGTTTTGGGTGAAGATGATGCTTTTGTTAATCTTGACTTTACCAAACAATATTGGTTAGAAGTAAGAATTGGTGAGAATGCTCCAT…
>VF_VS_16151_1 2191-4097/4097
ACAAGATAATGGCAAACAACAACAAAGCAAAGAATATAGAAACGCCGGAACGAATGCTACAACTATTCGAGGCGTACGTTATCGCTACTAAATCAAACCCGTTCATCATAAAGGATTGGGTCGGGGCTACTGCATTTCAGGTGGAGCGACAAAAAGAGCGGCCTTTAACAATGGAAGGGTTTAAAAATTACTTAGCTGCCAATGCTGTCGTTTATTATTTGGGTGACTACTTCGCCAACACTGATAATGCGTATGCAAATTATATTCCCGTGTGCAACATGATTAAAAGCCGTATAAGGCAGGACCAGATTGAAGGGGGGATGGCTATGATTTACAACCCGTCTATTACTCAGCGGTTAAACAACCTTGTTGAAAAGACTGAAAATAAACATGAGGTAA…
>VF_VS_16222_1 2152-4091/4091
CATCGCACAACATGGGGTTTTGCAATATTGGGGCTTGACGTTGTAATCTTCATCATCAGCAACATGGCAACAGTTGTTCGGGCAGGACAAGCTTCGTTGTGCTTTTGGTTGTTATCTTGTACATTTGTTTTTCAATCGGCAGCGGTTCTGGGCTTGACGTTTTTCAAATCCCCCAACATCGCAAAGCCCTGTTCGTTGTGCGTCATGCGGTGTGAGAGATCTAAATTCAAAGAGACTAAAAATTAAAAGTTGCAGATTACTTATAATGATATTGAAAAACTAATTCTGATTGGTAGGACAGACACAACTGCTGACAAGGACTTATATCTGTATTTTAAAACCCGAGACTACATAAATCGGCAACATGGTGACACATGGAAAAGTCATGTAGCAAGCATT…
>VF_VS_16288_1 2833-4084/4084
CCCGTCGCTTCATTGAACAATGGCACTATGACCTATCCGTCGGCAAATTATCCTCCTTGAAGTATCATTGATCGGCCGAACCGTAGTCATTAATGGACATGCTTCTTGAGTGCTAGTGAAGATTGAATGAAGTGTCTTTGCCTGGATGATCCACGGGTTCGAGTTCGGGATACGGGAAATGGACTTGAACGAACTGAAGGCTGTCGCCGCCCAACAGATGGCGAAACACGGCCTGAGCGCCTGGACCTTCTGGTTGGCAGACACGAAGCGGCGGCTGGGCGTGTGCAAGTACAAGTTGAAACGCATCGAGATCGCCGAGTATTACGCCCGCAACAACCCGCCGGAATCGGTCCTCGACACCCTCCTGCACGAGATCGCCCACGCCCTCGCCGGCCCGGC…
>VF_VS_16499_1 1-3407/4064
CAGCAAAAGATGCTCAACTTTGAGCAGATTGCAAAGGACGCAATAGAAAAGCTTGATATGGGATTAGAGGCAAAAACATATGTTATTGATATACCTCAAATGCCTCAAATGGGACAATCTGAGCAGATGAATGAGGATAACGTAACCGCAACACTAGGAAACGTACAAGAGCAATTCGGTCAGACTCAAGATCAAATGATGCAACAGCTACAGCCTGAACAGATGCAGGAAGGGGGGGAAGTTGGACAACAAGCTTACTAAAGAACAACAAGATTATCTTAACAAACAACTTACTCTTGGGAGTGAGTATGAGTTGATGGTTAAGACTAAAGGATGGGAGTTTGCAAAGTTATGGTATCAGTCAATGCTAGGGGATTTTATCAATCAAATTATGAATCA…
>VF_VS_16940_1 2498-4022/4022
AATAACGCTTTCTTCTAAAATAGTGTTAAGGATTCCACCTTTAGTCAAGGTGTTTTGTTAAAATACTGCTATGTCTTTACAATTCTCAGACACTTCTCTCAAGGCAGGTCTCATCCAATTCTGTGAGTCAGCTTTGTTTGGTGATAATGGCTATACCAAAATCAGCGGGGACTCTTCCCTACTCGCCGACTTCACTCGTAGATTAAACGAGGGGCTTAATCGTGTTGCTTCTTTGATAATGCAGGCTGATGGTAGGTGGCAGTTTGACGACAGCAACAACACCGACTATCCGATTGCTACTACGACTATGGTGGCTTCTCAGCAAGACTACACTCTGGCCGTCACTCATCTCAAGATTACTAGGGTGGAATGTTTGGGGGCTGATGGCTCTTGGAGACT…
>VF_VS_17127_1 2669-4003/4003
TTTCGCGGCCACCCAACACCCCGTGTAGCCGACCCCGCTGGCGCGGGCGTAAGCTGGGCGCGACTTCGGCCGCAAACTGCGGCGTTCTATGGCCATCACCACGCGCGGTGACTCCGTGCTGCTCAACACGATCATTCCACCGCCATTCCACCGCTCGACGGCGAACATCCGCAGTTTGCGGGTGCTGTCTCGTGCCGACACGCGTCTCGCTCTCGACGGTTGCCAGCGGCGCCGCTAACCGCCACGTTAGACGTGCTCGGCAGTTGCCTACTACAAAGGGGCGACAAATATGGTATACTGTTAATGAGCAAGGCACTACTGTTGAGGCATCGCATGTCGTTCGCAATGATAATACCCAGAAAACCTATATCAAGCCAAAGTAAATCCGCCCGCAACAGG…
>VF_VS_17229_1 1-1732/3991
CGTCTCGTTCCCGAGACTCGGAGCCCTTGCCGTGCCGAGCCGTGCCCTGCCTTGCCTTGCCAAGCCGTGCATTGCCTAGCCGAATGCTCCGCGTCTCGTCTCCGAGAGTTGGAGCCCTTGCCGTGCCGAGCCACGCCACGCCACGCCCTGCCCTGCCGGGCCTTGCCGAATGCTCCTCGTCTCGTTCCCGAGACTTGGAGCCCTTGCCGTGCCGAGCCTTGCCTGGCCACGCCCGGCCTAGCCGTGCCCTGCCAAGGTCAGTCGTCCGAGTCGCCAGCCGCACACAACAGCGCCCACGCGAGCGAGAGGAAGCCGAGGGCCACGAAGCCCAGCGTCAGGTACGCGGCGAGGTTCACCGCTTCCCCTTCTTCGCGTCCCGCAAGATCCCACGGCGAACCA…
>VF_VS_17419_1 1-1553/3975
GCGGAGTTCGGCTTTCGCCTCGTCGATGCCTGCGACATCCTCGAACGTGATGCGCGTTTCTTTGCCGACGTAGACTTTGTGTTTCGATCGACCGAACCCGAACGTGCCACCACCGCCCATCGTCCGCATGAACAGCATCGTGCCGAGCAGGAATAGCCCGATCAGTAACACGAGCGATAGCAGATTGCTCAGGATCACGCGAAGGGTCGATTCCTCTTCTTCGGCCTGATATTCGGCCCCGACCCGACTGTCTAGCAATGGTTTGAGGGTGTAATCGTTTTCGAGTCCGATACGCGGTGTTCGTGTGGCGATGACGCGCCGATGGACGTTTGGATCGAAACCGGGTTCGTCGCGCACGCTCTGCGGAAGTTCGGTCGGATCGAGTCCGGAGAGTCGATC…
>VF_VS_17471_1 1398-3970/3970
ATCCCTCCTCTAATTATGAATTAAGTTGCTGTTGTTGACGTAGTTGTGGACGTAGTTGTAAAAGGGGCGGTCACAGTCGTTACCCTTAGTGACTGCTTGTCCTGGTCAAATACTCTTGAAAGCACTTCGCCCTCGCTTCTCCCTTTATAGTTTGGATTTGATTCTTGTGCCATATATTAATAATACCACTAATTAAAAATTCTAGGAAGAGAAGGTGTGCATCGGAGGGAAAATCACACCCCCTCATCCCAAAAGGAGAACTGCGTCCAGTTCTCCGTAAGGTTACGTCGCTGTAGTGGACGTTGACTGAGTAGTTGTTGTCGTAGTCGTAGTCGAAGTCGTGGTTGGTTGCGCAGAACTTAGTACCGCACACTTCCAAGCACTTCCATCGTAACAACA…
>VF_VS_17691_1 1763-3951/3951
TTATAATGCGAAAAAGGTTGAGGAGTAATGTCCACGTGAATAAAATAGAATAGTGTAGAAATACACTCGAAGATAGTTAGTATGGTAATGGCTATCCGCGGGAACCACCATAAGCCTCTTATAATTAAAAAGCCCAATCTTTCGATTGGGCTTTTCTTATTTCTGAACCTTAATCTTTGAGTTTCCTCAGGGAAAATAAGGAATTAGAAGCTTGGTGTAAATCCAGTAGATTCTGAACTTAATCCTCCTCCAACTCTAGTAATAGTAATTCTATTAATAAATTTGTGGATTCCTCTTGGGAAATCAACTTCAACATCAATTATTGCTGCGTTGTTTTCGATTACCTCTTGGTTATTATTACTCTTATCGAATGTAACCGCGTATGAGCTTAATCCTCTT…
>VF_VS_17961_1 1-1569/3928
CGGTGCAGTTACACGAAGCTCGCGGACATCACGGAGCTGATTGCAAATCCGCGCAACCCAAACAAGCACGGCGACAAACAGATCGCCCTGCTCGCAAAGATCATCCGTCATCAGGGCTGGAGGTCGCCTGTGGTGGTCAGCAAGCTCAGCGGCTTCATCGTCGCCGGTCACGGGCGCACTGAAGCCGCGAAACTGTTAGGCGTGCAGACCGTGCCGGTGGACTACCAGGACTTCTCAACGGAAGCGGACGAGTGGGCGCACCTGATAGCGGACAACCGGCTTGCGGAGCTTGCGGAGTTTGATTTTCAGGAGGTTTCAAAAATCCTAAAGGAATTGGACGGTGACCTGAGCCTCGATCTGACAGGATTCCTGTCGCATGAGCTGGACAACCTGCTCAAA…
>VF_VS_18336_1 1-1241/3899
ACGAAGTTCGCAGATTTGATAACCAACATCAAGAAATGTTTTTAGGTAATATCGTACCTGCGGGCATTAATGATTCTAGAAATAATATTGTTAATACACGTAAAAAACTTGATACATTGCTTAAAGACTACAACCAATAAAGTTTAAAGAGTATTAATAGTTTTAACAGTAATCAACCCAACCATAGCAGCATGTACGCTACACTGATATCGATATCCGCCTGATATTTCTGTTGGTACTTTCCAATATAGTGTTCCAGAAACCTTACCTTGTGCATTAGTTCCAGTTGATACTACACCAGTAGTTGATACATGGATTAATCCAGTACTGTAATTTACAGCTCCAGGTGTTTGTATTTGGAAAGGATGCCCGCTTATGTTTAAATTAAAAGCAATAGTC…
>VF_VS_18368_1 1-2981/3897
ATTCTTTACGGACTGGACTGAAAAAGAATGGGCACGCTTTGACACCTTCAGCGCGAAAGCCCTCCAATTTCACTTACTAGGAAATATTCCGGCCAACACCATCCTAGGTAACAGTAGCCAAATCCGCTTCATACAACTGCACGAGGAGGAACTATACCACAGTTTGTGCATGGCACTTGTGGAATATGTTAAGGAAGGTGCGGGCGGATGGATAGTCCCACAAATGGCATTGGCACAGGTCGTAAAAGACAACAATACTGACCTGAAAGCAAACAAGGCCGGACGGGTAGTTAGGGAGTTTCTGGCGTCAGTAAATGCGAGTAATATAACTATTACCAGTATGCGCGCGGGTAACTTGGTACGGCAAGCGTATGCATTTTCCGGTCCGGTGGATTTTGG…
>VF_VS_18661_1 1-1354/3869
GACCAACATAGATCCCGCGGCATGTTCGTAAAAATGCCAGCATCTTTGTCCGTTGATTCTCATTTAATGTGATGACTGATGACATCTAGTTATCCTCCGATAGATAACTATACTCATCTTGTCAAATGTCAAAAGAACCTAATTATAGGCTGGTTCCTTGGCAAAGATGCGGTCATACGCGTCGAGTGCCACCCCACCTAGTCGTTCTGCCATACCGCGGTAGGCAGCGCGACGCGCGTTCCAGGCATTGGCGCGTTCAACTTGCTCCAGCAAATCGCATAGGTGGAGACGGACTAAATCGTCATACTCATCCCTAGTTAGCATGATAGTTTCACTGCTCACGCGATGAATGATGGGATAACTATCCTTGATCTCGGCGACTTGCGCGTCGAGTGATGC…
>VF_VS_18771_1 1-2174/3860
CCTCGATCGACCGGAGCGCACGCGTGATCTTCTTCGCGTTGTCGGTCGAGGACGAGCCGCCCACCTCGAGCGACTTGAAGAACGCCGTCTGGCCTTTCTGTGCGCCGAACAGCGACCCTGCCAACCCTGACGCCTCGGACTGCAACGCCTTGACCTGATCCGCGAGCGACTTGATGCCCGTGGCGCCGGTTTCCGCAGCAGGTTTTACCCCGGCGAGTTTGTCGGCCAACGCACGCAACGACGGAGGCAGGAAGGCCACCGCAGGAGCCAAGTCTTCAAGCGCGATCTTCCCTGCCCTGACCCCGGATTCGAGGTCCTTCAACTGTTGGATAACCCGGGCGTTCGCGCCGCCGTCAGACCCACCGAAGTCAACGAACGGGATGTCGATAAGCGAAGCGG…
>VF_VS_18810_1 331-3857/3857
TCTTCTATGCAGATCCTCTGCGGCGTTCCCTCAACAGCGGACGCCTTCCTAAAGACGGCCGTCCGTAAAAAAGTCCCGATCCTCGTATCAGCAAACTCCTTCTGGAACGACAAAAAAAAGAAGTTTCAGGGACACCCAAAACTGTGGGAAGCCGAAATCCCCGTCGCCCCGGATTGCGGGGGATTTGTTGCCATGAAATGCTACGGCGGTTACCGATGGACTATCGCCGACTATGTCGAACTGGCCACAGAAATGCGCCCAATGTGGTGGGCCGCAATGGACTACTGCTGTGAACCAGAAATCGCCAAAAACCAAGATGAAGTTATCCGCCGTGTCCGCGCCACAGTATTCAGCCTTGGAGAAACCTTAGCAAATGTTATTATATGGAACCACCATCTC…
>VF_VS_19086_1 1-2098/3832
GACAACAGATCGCTTTGAACATGGCCTGTCCTGGCACAGCGTCAAGGAAACCCGCCATGCCGCCGCACAGCAGTCGGTTCAGCAATGTTCAAACAACTCCTGCACTTCCTCGGCCAACAGGCACCCGATCTCGTCGTTGCCCCCCATGCCCCTGCTATTCACGCAGACATCCGGATCTCCGGCAAGGTTCCAGATCAGCCGGTATCGTGCACCTCGGCGGTCCATTTCCTCCACGCGAGCTTGGATCTCCGACACAAGCTTTGGGCGACTGCAGGCATCCGCAGGCGGTGGCGAGGGCTCATGGTCGAACGCTGGCTCGAAGTGTGTCCCCCGTAATAAGCAGTCAACCACCTGGATCGCTGTGATGACGTCGGGATACACGGTATTGACTTCGCCGGG…
>VF_VS_19298_1 852-3816/3816
AAGGAGATAAACATGGACACATATTTTCACGGGGAAGTTTTAATCACGAAGATTTCAAAATTGCCGGAAGGTTTAAAAAAGGTTAGTGCGAAAGATATGAAATGGATTGTAGCGGATTCGGAAAATACAGGTAACCACCATTGCGTTAAAGAGGCTGAAGGCGTCGAATTGTACGAAAAAGACGGAGTGCTTTACATGCAGAACGAATCACCCGCAGAAGTGTTTTGCGTCGATACCGCGAGACATGATACTGAGATTATACCGCCTGGGATTTGGGAGATTAACAGAGCGAATGAACATGATTATCTGAGTGATATGACAAGGAAAGTTGCGGATTAAGCGTACGGGAATGAATAATAAAGTAGGTTATAAATGCAAATGGTGCGACGAGAAATTCAC…
>VF_VS_19306_1 1579-3815/3815
GATGGCTGATCGCGGCATGCCAGCGGTTGGGGCGAACTCGCCACCGGACCCAAGAGGCGGCGACGTCAACCGTGGGATGGGGACGTATCAGCGTAGGTCTGGAACAAAGCCAATCCTTACGCCATATACACTGACCGAAGACGCATTCGATCAGAAGACGAGGGTTGAGAAGACAGCTAGGCTCTACGCGGAGAGCGTTGCATTCCCGAATCTAGCTAATGACGATTTCGTTGTTCAGCAAGCTAGGCATGCAGTGAAGGCAGGACTCAAAGATGTCATGTCTTCGATGGAGTATCTGAAGAACAAGTGGCTTGGGCTCTACCGCTTGTATCGAGGAGACTCTCTTGACAAGTCGGTGTATGGCCGACCAAACCTGCATTCTCCAGAGCCATTCAAGGC…
>VF_VS_19311_1 1270-3814/3814
TATATGCCTGAAGACAAAATCTCCCTAATCAAACGTAGATACAATAAGATGAGAGATCTGAGCCAGCCGATCTTTGATAAAAAAGAGACTAATCGGGCGTTGTACTCAAATGACATTACCATAGACGAGACTTACGAGTACGATTACACCCTGTCTGATCCTCATGTGTTTCCTATCATGCGTAATTATTTGAGTAGGTCAAACCCCTCTCAGACAAAAATTCGTCTTGACGTTCGAAAAGCAGATGACTATGAAAAACGCCAAGTAAATCAAGACCTAGTAAACTGGGAGTTGAATGAGATCATGCTGACCTCACTTTTCTACAGACTCTACTATTCTGGTTTTATGAATGGTAAGGGGTACTTCAAGGATGGCTGGAAATATGAGCCAGCTCTCAAG…
>VF_VS_19386_1 1-427/3807
ACACGCTCGGCATCCGGGCGATCGACGCGTCCTACGGCATCCGAGCGATTGACGCCGCATACGGAATCAGACTTCAATAAAAGGCACAAAAATGACAGACTTCAAGCGCACTCGCGGCGACACTTACCCAGACGTCTTCCAGGTCATCAACACAACGACAGGCGCAGCGGTGGATCTGACCGGAGTGACCTCTATCCGCATGTCGATTAACCCATCAAAAGCTCCTGTGGACGCAACAGCGACGATCAGCACGCGCACCGGCACGGTGACAGATGCGGCCACGGGCTGGGTAAGCATTCCGATGTCACCCACCGACGCAGACTTTGTGGGTAAGTTTTTTCAAGACATCGAGATTGTGGACGCGCAGGGTTTTAAGCGGACCATCGACATCGGCAAGTA…
>VF_VS_19491_1 1682-3800/3800
AGTGGTCTTCGCGTACAAAGCTCTGTTGCTGCTTAACGAACGCTTCCATCTTATTAAGCTCTTCTCCTGACAGTACTGACTCCTCTGGATCAGTAACTAGGACTGAACCTGTGATGTCAACGTACTCTGCAATCTCAGCAATACGTTGCTCTCTCGATCCACGAAGTGGGATGATAGCTGGGGCGTCGTCTTTCGGGAAGATAAAGTGTGATTGCGCATCACCTTTGACATAATCTTCATACATGACTTCGAAGAATGCATCAATCTCTCGAATGTATTCTATATCTGCATCACGTGTGCCATCATCTACAATCGCAATCGATGGATCGAATGGTACCCAGAAGATGATGTCAAGGTTGCGCATTGACTCGCGCACGATTGGAATGCATTCATCAGCAA…
>VF_VS_19544_1 962-3796/3796
GGATGACAACAAAAAAAGCTATTGCATGGCATTTTCTGGCGTTACATAAAAATGTGATGACTTGGCAAGAGTTGAAAAGCCAAGACCGTGTGTTGAGCAAACAAGGCAAAACTGAAGAGCGAAAACAACACCGCCCTTCACTGGATTATTGGAATGGTAGAGTTCGTAAGGATTTCAAGTTATTTATGGAGTATGAGAACTACCCTATATTCCTAGACCTTGAGGGAGAATATTTTTATATCACTAAGCGGGATGATGCCATTCTTTTCCGTGAATCCACGCTTGATGGAGTATATTGCTGGTTGTGGCAATGGGATGCTGACTTTGATGAATTGGACATCCATGATGCAGGAGAAATTCCTATTGAGATGACCGCATTTAGTGAGCAATTGGACGAAA…
>VF_VS_19983_1 1453-3765/3765
ACAACGTTGCTTACATGCTGGCAAGCAATATGTGCATCAGGCTGGCGAGGCAGCATGTAAGCCGACAATGCGGATGTCATGTCGGCTTGTCGGTCAGCATGAAGGCCATCCGGCTGAGAAGCAAGCAAGCTGACTTTTATTACAGACGGACAGCCAGCCTGCTGTCAGGAAAACATGCAAGCCTGACAGCAGGCTGGCCGGTCGGCTTGCTGGATTTCCCCGGGAAAGTCAACCTATGCCGTGCATAGGGAAGACGCCTGTAAACTTTTATGCTGGAACTTGCTCGAAAAAACGACTCACACAACCGTAAGGCAGAATGCTGCCGCAGCCGTGGGTTGAGGGAGATGAAGCAGGGCGTGTGCCTCGCTTGACGCGATGCAACGCGGGCTTGGCGATGGC…
>VF_VS_20556_1 1-1894/3725
CATCAACTACTACTATCTGCGCATGGGGGAAATGGTCGTGTACTTCAGTAACAACTCTTTTAATGTTATCTTGCTCGTTGAAACAGGGAATTACTACGCTTAATTTCATGAGTGTTTGGAAACTAAACTTAAAAATGGCGTTTTGTATTGGTCTACGTTGATTTTTCTTACAATCGCCCCGCTTTGATAAATAGCATAAGGTAGAGCTACCTGATCGCATGTATAGTATCTTGACTGCCAGTGCCACCAGTCTAGCATCATCTTTCTAGCCCTGTCATTACCTCTGTAGATAAAGGCTGTTGATGTATATAGCTCGATATCTGCAAACCCTTTGTCTGCGATTGCTTGATTGAGCATCTCTTTGTGCAGCCCATTTTTGTATCTTGCAGTGATGTATGG…
>VF_VS_20637_1 861-3719/3719
AGCGATCCTATTGTTTCACAAGGGACGGGGAACATGCAGGAAAGTTTTGCATAAGTAGATTGTAACGAAGTTTGCTCTCATATCAAAACCGCGTCATGTCTTATGACTTTAGCCTAGCCGAAGTGCTAGGCATTACCAATGTACTAGGGAGTGTCTAATCTCGAAAGGACGGACGCGATGTATCGCGTCCCTACAGGCAGATTTTCGTAGGGACGGAATACATTCCGTCCGTCTTTAGACACCCCCAGGTACTAAAGGTGGTTGCGCCGATTCACAATTAAACATAGAATGTTTATCAAAATCATATTTTCTTAGGGAAAAATGTGTTATGGATGAGATCAGTAGTGAGGCTATAGCCAGCCTCAACACGACTATCAACGCCCTGTTCGCCGGAATCGC…
>VF_VS_20699_1 2334-3715/3715
ATAAATTTAATATAAGCAGTTTTAGAGAAATATTGGTATAAATATGTCATACTTAACAAGGAAATCAAAATATGTTTGAACTAAGAAAAGAGCACCTGGCTGCACTTATTTCAGGTAACAAAAATGTTGATGCATGGCATGCTGCTTTAGTAGGCGTACTGCCAAAATATGGCATTACTACAGAAAGACGCATGGCACACTTTATTAGCCAATGTGCCCACGAATCAAATAACTTTAACTCACTAGAAGAAAACTTAAACTACAGCGAGAAGTCGTTGCTGGCAGTGTTTGGTCGTTACTTTGGTACAGCACCAAAGCGCAGTGCTGCTGAGTATGCACGTAAGCCAGAAATGATTGCTAACTATGTTTACCAAGATGAGTTCCGTAGTTCTAAAATGG…
>VF_VS_20856_1 1-1209/3705
AGTATTCTACATCTGGCTTATATGCTTTACCGTGTATAACAATAGGACCGTCAATTAAGTTTTGTTTTGCGGCATCCACTAGATACTTGGCTAAGTTTTTAGCTTGCACTTCTCTAGCACTCATGATAGTGTCAAACATGTCGTACCCAATATCGTATTCTTTTGCTAACCAACGTAGGGCAATGTTATCTCTAGGATGGCAATTATGTATCACAATACCAGTTTGATTATCGATATAATATTGATCGTCTTTACTAGGATGATTCGGTTCTACTTCTAAATTATACACCGCTCCGCTATACTCATATGTTTCTATTGACGCAATTGACTCTAAGCTCATAGTTTTATTCCTAGTTGTTTTAGTTTATCTTCGGTTAGAATACGAATCTCAATCCCCGG…
>VF_VS_21084_1 674-3692/3692
ATTAACACTTGATTTTGACAGTACAAACTGTTATAATCAAGTATGTACCAGAAGATAATTAAAATATGTCAAAACAACAATATAACTTAGCAACCAAAACAGATTACCTGTCTCGAAAAATGTTCTTGGATCCCGAAGGTCCAGTAACAATTCAACGCTTTGAAGAAGTAAAATACAAAAAAGTTGCAGATTATGAAACAACTGCACGTGGCTTTTTTTGGGTACCCGAAGAAGTTAGTTTAAGCAAAGATGCCAGCGATTTCAAAGATGCCAGCGACACAGTCAAGCACATCTTTACCAGCAACTTGTTACGCCAAACTGCACTAGACAGTATTCAAGGTCGTGGACCTGCACAGGTGTTTACCCCTGTGGTTTCGCTGCCAGAAGTTGAAGCGCTGA…
>VF_VS_21307_1 2670-3680/3680
GTTGTGCCTCCTTTAACGAACATCCAGCAATCTACTAATTTACCGCCTGCGTGTAGTACAAACCAAAGACTGATGTTATTATCACTAACATATTTTTGCACAGCCTCAATCACTCCATAATTATTCAAATGGTCTACTTTATAGTCATGACCGCAAACAATTCCACCAGTTCTAACTTTTTTGGTCCACTCTGTAATATCCTCTAATACATAGTCGTATTCGTGGTTGCCGTCAATAAACACAAAGTCCAAACTATTGTCCTCAAAGTCCTTAACTGCCTCCATGCTAGTCTTACGGATAATCTCGGAGTTAGTACCAGCTAGTTTATTTTTTGCATATTCATAAATATCATCTACCTGTTTTTGGTCTTTAACTTCTTTCCCTTCTGTATAAGCTAGC…
>VF_VS_21435_1 1-2497/3671
AAAATAACAACAAAAATTATGACAGATTTTTTTGATTTACCAGAAGAGAACTTTTCAAGAAAACCTCAAGCTGGTGGTGGTAAAAAAGTAGATCCGAACGTTTATGACCCGGATCCAAATGCGCACAATGGTTCGTATAAATCAGTATTTAGATTTATCCCATATGTGTTTGACAAATCTAAAAGCAAGTACACTAAGTACACTGCTAAATTTTGGAATCCTCTAACTAAGGAATCTTTGATTATTGATTGTCCATCGAATGTTGAAAAACCTTCGATCCTATGGACAATGGAATCAGTTCTTCGTTCTTTGAAAAAAGAGGAACCTGAAATTGCTGAAGAGATTGGTAAAAACTTCTCACGATGGAGTACTAACCACTCAGCAGTTTACATCAAGAAG…
>VF_VS_21613_1 1-1277/3659
TACCATTTTGTCCAAATAGAATTATACAACTCCATATAATCATTCCTAACTCAATTAATAATATACAAGGAATAATCTTCGATATACAACCATTTTCATCATTTGTTTGAAATAATTTATTTATATTTGAAATACTTCTTATAAAATTTATAATACAAATAGATATTACAAATGCATATACTTCATCTGAAATTATTTCTCTTGGATTACTACTTAGAATAATAACTGTATAAATTCCAAATCCAATATTAGCAATAAATAATGGAATTTGTGCTAATTTAGTATAATTAGTGATTGATGACATTTATAAAAGACTTGGAAAACTTACTTAATATGGATATTCAGTTAATTTATTTAATGACATATTTTAATTCAATTTTTATATTTAATCAAGCCATC…
>VF_VS_21617_1 1-1222/3659
ACACCTATTCTTTAAGTATGTTGATATGACTGCCTGGAAAGGCTATCGGTTTGACCTGCAACGGCGCTTATGGGGCAGGTTTCAGAGGGAACTCAAGCAAATTAGAAAAATTTACCAGCAGTGAGTTTTTATCAAGTATTGATAAAGCTGGCAATTAAGGTAACTATTATTTTTAACAAAACCTAATAGACTTGTCGGGTAATAACAAGGAAAATAGCTGAAAGCGTTGCTAAGCATAAGTTACTGTGGCTTTTGCAAAAACGGATGTGGTGCTTGCGGAGTAGGTCTTTTAAGGATTTTTTGTCTTATTTCCAGACAACTCTAATGTTTATGACAAGCTACAACTTGATGAGGCAGAAATGGCTCATTCCATTTTAGAGGATTTCAATAACGGAGGGT…
>VF_VS_21751_1 1-771/3651
CAGAAATTCTAAATGTTGACATCAAAGAATTGTTAGTTTCTAATAAACCTGAATAGAAAAAAGTAAATGAAATCAACAGAAATAAAACTTAACGTTCAGAACTTAATAGACAACTTCTCGAAAGAGGCCTTTATCTATGATTTGTTGATTGCCTACGGTATTTCAAAAACATCTGTAACACGACTCAAAAAGGGAGATTACAATTTATCTAAAGTTGATGGAGAAATACTCTACAAAAAGAAAATATTCTTTAAAGTTGAAGCAGCTGACAAACTGCTGAGTAGCATTGAGGATATTGCTAAAGAAGAACGGATTTTAAAATACCAACCAAGATTTGCGATTCTTACAGACTACAAACAACTAGTTGCCAAAGATTTAAAACTAGGCAAAAATTTAGAC…
>VF_VS_21855_1 2128-3645/3645
TTGAAATACCGTTGGACCATCACAATCGCCTCCTCCGTGCTATAGCAAACCTCCACAAACCGGCCCTCAGCGCGCAAAAAATCTATCATCTCGCGCTGCTCCGGCGTAACGTGCCCGCCCTTGCGCTTGAACTCGATAACGAGGCCGCAGAAGTGGGCATTCTTTACCGGCAGCCACCAGTCGAGAACCCCTTTTTTCACGCCCTCAGCTTTCAACAGCGCCGCCGTTATCTTGTTCCTATGGCCGCCGTTCGGCACCGCAAAGCCACAGCGCAATTTTGGATATTTCGGTTCTGCCAACTTGCACCACTTGACGAACGCGGCCTGGATTTGGTGTTCGGTTGGGGTTATTTGCGCGCGGCTAGGCATATTTTGTAAAACCAAGTTCATCTTCGGTCAT…
>VF_VS_21864_1 1-2463/3644
CCTCCTGAGTCATGTATGCCAATCTTTATATTCGCTCCCGTCCTCGAAGAATAAATACTAAATTTAATCACGTCTACGTCTGTCAGGTCTATCGCTGGAGCAACTGTTCTTGTGAGCGTTTTGTTTAATGAATCCGTAATCGCCGCTATACCTTTTAACGAATATGAACCTTGAGTTTTTATTGTGGCTTCGGAGTAGGATTGAAGGACAGATGCCCCTGGCGCATACTCACTCGTCGGCACATCAAAGTCCTCCGTCCATCTTGCTATGCCTTTGGAGATGCGGAGTTCGTCGATGTAACCAGGAAAATAAGAATCAGTCTCAACCCAATAACCAATATACCCTGATCCAGCTATATCTCCAAAATTAGCCCAAGCCGCAACTTGTGTTACTGCCTGT…
>VF_VS_21985_1 1385-3636/3636
TTACTATATTGCTGTGCTTAAAGTTTCTATTCCACCAAAGGTGTTGATCCTAATATCTATTGCTTTGGCATTCACTAAAGCAGCTATACCATCAATTTTATATTGTGATTTCGACTTGTCGGGCATGATCTGCCCTACGGGGTCTACCTTCAAAACAACATTACCCATCATCCACCTAGCCACAGGATTACTAAAATGCTCCAACTGGCCATTAACAATCTCCGCTTCCAGTGCTTTTGTAGGTAAACTTACGTTTGGCATACTCTGAGTAAAAGGATAAAGACCTTGTATAAAATTATCATCTTCTGTCGTGCCAAACACTGGCCCCAACTCCTGAATGACTCCATGATACGCTAATCTCTGATCAAATGCTATCGCCTGTATATCGTACTTCTTTGG…
>VF_VS_21989_1 1196-3636/3636
AAAGAAAGCCCCTTAATTGGGGCTTTTTGTTGTCAGCGGAAATGGCGTTTCATTCGATCAGGAAGAGAAGGGTCAGTGTCATGTATGTATATGTCTTTACCGTTGAACATGTCCGCACTCTCTTTCTTAGTTAGGAACGGGAGGCACAGTTTATTAAATCGTTTAACAAACACTTCTCGATAGTTGTCTAAATACAACTTCATATCCCCGCCTTTACCACTCATTCCACTACTAAAATCATGAAACATTATATAACTATCATTAGCGAGGGTGAGATGGTCGCCACATAGTGCTAATAGTGCTCCCATACTGTAGGTTGGGTAGGTTACTATGCAATGAATTGGACAGGGAACCGCTTGTATAGCATCAATAAGCTCCATCCCCACTGAGCAACAGCCG…
>VF_VS_22201_1 1-457/3624
ATTGAGTGGGAGTCAACTGAACGACATGATCTCTCAAAGAAATTCGGCGCACGGTGTGCCGTGCACACTAGAGAGGTGGGACGGCGAGGCCGTGACGTTCTCACCTCCCGCAAACTGGAACAAACAAGACATCATTGAGCGCCGCATCCAAGCGGCCTTTGAAGTTTTCAAAGCAAATTCAAAGAAAGAGAGAGATACCCTTGCGGCAGGTCTTGAACGCCTCCCGAAAAAGCAGGCGGCTGCTATACTTTTGTCGTTTGACAATGTCATTGCAATGGCAACAGGCACTATCCCCGCCGTGGCGGATATAGCAGTCGAGAACATAGAGACTCTGAAGACGGAAGCCAAGTCAGCGGTGGTTGAGTACATGGCGGCAAAACTGAAAAACATCGGCGCCAT…
>VF_VS_22231_1 1911-3622/3622
AAGAAAACTATTTAAAAGAAGAAGACTATGCAACTTGCATGGATTGTGGGTGTCTAATAGAAAAAAGATATTCAGCAAAAGTAAAGGATTATGGTGTTGATGTATTTTATTGCAAGGAACATAAAAAACAGTATACAAGGCAAGTATCAACAGATGATGGATTTAATTATTATGGTGAAGTAAGAATGGAAAAAGATGGTACACCAGTAGGATATAAACTAATTAATAAACTAACAATAAAGAAATGACATTTACAACACAACAGTTGCAAAATCTAGTAGGATTCTTAGACAGAGTTCAACTAACAGGTAATGAAGTACCAGCCTTCAATGAGTTAATTACTCTACTAAAAGCTGAGTATACAGAATTGACAAAACCAAAAGAAGATGTTAAAAAAGA…
>VF_VS_22388_1 1699-3613/3613
CCCGCCGACCTACGCTCCCCGACATGGATGCAGCGCGGCTCTTCCGACTTGTAACCCCAATACGCCCGCCGATCATCAGGATCGGCGTCCAACAGGGCCGAGAACTCTGCCTCGACACCCGCACCCAGGAGCCGTTGCATAGTCCTACGAGGGATCAGCGACGGGTTCAGGGAAAACACGCCACGGTGCTCTACCCACGCGCCGATCGAGGTCAGCTTCGGCTCAAACCGGACGCCTCTCTGCTCCGCACATGGGATCAGCCCGCCCGCGTTGATCTCCTCTGGGGACCACGCCTGACGCAGGAACACCAACTGCGAAAGGTGCTTCCTGCGGGCCAACACCTTGCTCATCAGCGGCAGGTCGGGCTGCTCGAGGAACACGAAGTCCTCTTCCACATCC…
>VF_VS_22442_1 1-2014/3610
CTCGGGCGCAGCCCGCTGACGCGGTGCCGGCCGCACAGCCGGCGCAGCATGCCTGTCCCGGGGCTTCCATCCAGCATCGCGCGCCATGCGGTACATCGTGCCAACGCCCACGGGTCCGGGCTTGATGCTGCGCCATGTGGCTCGTGCCGAATCAGCGCGGTAGTTGCCAGCTCCAGAACTCCACTCATCGAAATCCTCGAAGCCCAGACCGGCGGCGCGGGCGGCCATGGCTACGCGCACCCACTCGTCGCGCGGCAGGTCTGGTGGGATGGCGTTCAGTGCGTCGCGTTCACGCGCCAGTTCGGTGGCACTCATGCGCGCACCCCCTGAGTGGCCAGGAATCGCTCGACGGCGGCCAGGTCGGGCAGACCCTTCGTGAACGACCACCGGGAGACGTAG…
>VF_VS_22454_1 1-2439/3609
CCCGCAAGCTTTTTCCGAGCCTTTAGGACGTTTAGTGTCCTTAAACAACCTTGACACAACTTCTTGCTTTTGTGTACGAGTAACTTAGTGTTTCCACACTCCGAACAAATACCCTCTTTGTACTCAATCAGCGGCATCTAATATGGCCCAAATATCACTCTCACGTATGAATAAATACGTTCTCCCATCTTCTTCAAAGTGGCTCCCTCCGTATTTTCCAAAGAGAACTTTATCTCCCACCTTCACAAAGTCGAACTCTCCGCTTCCGTCATAGCCTGTCCCCAGTGTAATGATAGTTCCTGTGTGCGGCTTGGTTTCATTGGTAGTACCCTTTGGAACGATTATCCCGCTGGCTAATTTGACCTCTGCTTCGATGTCGTCAGGCTCAATCATTACCCT…
>VF_VS_22833_1 1-1882/3585
ACTAGGAACAGACAGCGCTCTTGGATCATAAACTTGTTCCTCAATGTCAGAAAATATGACAACAATAACGTCTTTGTTGTTATACCGGAACTCAGAGCAATATTGCACCTCTCCGTTCCACAAAACATAACTGTTTCCATATTTACGACTTAGATCGTCCGCCGACTCGTTATACAATTACAAGCCTGTAATCTTTAACCAACCTCAGCGCTTTGTCCGGGATGGTATTGTTGATAGTATCTCTGATTTCTTCACCCTCTAAATCAAGTAGATCCCAATTTTTAGGATTAGTAACAAAATCAAATGCACGGGTTGTCTGCTCGAATACCCATCTCATCAACTCTGGGGATTTAAGCCAGAAGTTTGACAAGGTACGATACTCGGTACCATATGGCGTAA…
>VF_VS_23014_1 1-1676/3574
ACACGCTATGCAAAACCGTTTGAAGGTGTGCAGGTTAAGATTCCTTATGAAACTGGTATGAATCCTTACTCTGGTTTAGTTGAATTGTTTGAGAAGAAAAACTTATTGGTTAAGCAAGGCAATCGACTCAAGTACATTGACCTAAACGGTGAAGAACATGTTGATTACCGTAAGCAATGGACTGGTCCCAAACTTGATCTAATTATGTCGGAATACAACGAAAAAATTAAACCCGTGGTAAATACCAATGAAGTTGACGTAGTCGCAACTGTTGATCAAATTGAGGAAGAAGCCGCCCATGAATGAAGAACACATCAGTGACATCTGGACAATGTTTAAAGAATACGTAGACAAGAAACAAATTGAGATAGTAGCTGAAAAGTTTGTTGATCTACTAGC…
>VF_VS_23169_1 1-1392/3565
TCAATACCGCTAACCAAGTAATCAGCCTCGTTAACGGACGGAACGCTATTCAGCGGAGAGCCGCATGTCAGGCTGTTTGCCTTTCCGATAAAGTGTTTGCAGTCAACGCAGAATTTCATTACATAATCCTCATTCGTAATGTAGAACCGGACGAATCTTCCGCTTTATCTACCCCGTTCACGTCTGCCAGTATTTTCTGATACTTGGCTTCCCATATAGCAATACGTGAATCACGCCCGATGACGATCTCGGACTCAGCAAGACATGCGAACAGGTACAGGTCAGGATTGTTGGTGAACAGCGCATGATTCGTTGAAGACAGCGACGCGAGTTTCTTGTAATACGTCCCGGCAAGCGTATAGCCCGAATCTGAGTACGGGCCAAAGATGAAGTTAGAGC…
>VF_VS_23676_1 1808-3536/3536
GCAGCACTCTAGTGCGGCAGGTAGAGGCACACTGTTGATTACTAGCAGCAGCGTGCCGTCCCTCCCACGCGCTCAGTCCACTTCTGTAGAGCCTCCAGCCAGAGGTTCTACAGCCTTTTGGTGCTTTGAGCGAAGAACCAAAACAGCTATGGGCACTCTAAACCTAACCACCCCACAGCCTGACCGTTGACCACTCACCCTATCACTCACACACTCATGACCATCCCACAACCATCCCTCATCACCGTTGTGAACGGGCGCAGACCCGGCAGCATCCCAGGCGGTCGAGAGAGTATGCTGGGCAACCCGTTTGATATGCAGCGGGACGAACGGCTGCGAGACCCCGTTTGTGATGCGTTCGGCGACTACTTTGATGCGGTCATAGAGGGTGAAGAGCCA…
>VF_VS_23688_1 404-3536/3536
GCGCCTTCTCGACGACGGTCACGTTGACGAGGTGGATGAGCTGATCCTCTTCCACGCGGAGCTGCTCGACTTCGACGCCGCCCCGATCCTCATCAAAGATCCGGATCTTGTCGACGAGGTCGACCCCGTCGACAGACTCGACGACCTGATAAAGGTCGACCTTGAGGAGCGAGCGACCAAAAGGCCACCCCTTACCGCTACGCCAGCCCTGAAGGGGATGGAGGAAGCGTCGCACCTCACGATCGATGTTCTTTTTGACCTTGTCGGACGCTCCACTCTGCGAACAGACGATCTCGATTCGCAGCGAGGTCTCGCAGTAGCTCGGCCGCACCACGTTGACCACCGTCGATACCAGCCGCCGCTGATTGAGGTAGGCGCGCACCCGCTTCAGGAGCTCGA…
>VF_VS_23753_1 1525-3530/3530
TAGAGCTTCAAAATAATGAAGGCGCGTATAAGACGAAGCAAATGAAGCGCCGGAACGACTCAGACTATCAAACGCAACTGGCTAAAGGCGGCAACCATCTATGAAGGCTACCGAGGCTAGTCCTTTCAGTTTCTGAAGAAGTCTCCGCAGTTCGTTTCTCCTATTTAAAGGCGAACCTATAGCTGGACGGAGCGCGAGTGCGAGCAGTTGTGGGCGGACATCATGCGTGTCGGTAGCAAGGACGATGTCACGGGGCACTTCGTCGGCTCGGTCGCCTACATCGAGAAGGGCGTGTATCAGGTCTCCAGCCAGACGCCGCTCCTAGTGATCGACGGCCACCAGCTACTCACCACCATCACGCTCTTGCTGGAGGCCCTTGCTCGCCATGTTGGCGAGTCT…
>VF_VS_24122_1 1672-3507/3507
GTCATGATTGCACGTAACTTGCAATCTTTCAAGTACACTGGCCAACTTGTGATAAATTTGAGGCCTGCTTCAAGGTCCTCTTCTTTGGGATTGCCGCACATTCTTATGATTCCATGGTCAACATTGTATGTGTTGCGAGCGGCCACAAAGTGCAAGAACCTACGATCTGAATGATGCTGTTCGAATACTGCAAGACTTTTAAATTTTTGAATAATTACTCGCACAGTATCAGCAGCGCTGCCGTCGACTACTGAGCGCTCAATCAATCCAGTATCCAAATATGTTGTTTTTCTGTAGTCAACAAATTCGTCGGGAGCTTGCCACCAAGGTATGGAAATGTTTGGTCTTATGAAAAAGCTAACATGTACCAAGCTGTGACATAATTCACCATTCATGTCT…
>VF_VS_24180_1 2331-3504/3504
ATTCTACTTGATTTTAAATTACACACAACGGTTGATTGTATGGGTAGTTGGGGATTTAAAACCACTACCGTTTCAAAATAGTATAAAATTTAATAGAAAGCAGAATGATTGAATTACCACAAAACCCCCAATTACCTATACAATATGTTACAAGCAGCCCTTTTTATTTTGTCAGTGCTGATAACATCGTCCACTTGAACTGGTTGTCATTCTTTTACAGCGATTACCTGCTTTCGTTGTCCCAGAGCATTGCACAGATGTAGAACTACTTTTAGTTGTAGTGCTTGTTTTAGTTGTCGTGCTCGGAGTTGTTTTTATACTTTCGTTGGCATTATTAATTTGTCCTTCGTGGTGATAGCAATAGCCGCTTACATTAAGAGTTTTGTTTTTACACCTCGC…
>VF_VS_24207_1 1330-3502/3502
CAGGTCCCCGAGTCGGCAGTGTTTATCATCGCCGCATAGAAGGGGGCTAGCGCGGTGTCGGTGATGCCACCGGCAACGAACGAGACGGGCGGGTCGGCGGCGGCGAGACGCCCCGACTTGCGGCGCCTCGAGAATCGCACGGCAGCGGCGCCCGCTGTTTGCAAACCGGGGACCGATCCGACGGTGCCAGCCCAATCAATCGACAGCCCGAACGCGTAGCGGGTCCCGACGACCAAATCGTACGACGACGGGTAGCCGCCAGCTGTTGCCAGATCGAACGTGTACTCCGTCGACGCGGCGAGGAACGCCGCGGTCGACACGGCGGAACGGGCGACGAGGGTCCCGGCTCCGTCAGCGGCGACGGTGTAGAGGCTGAGCCGCACCCCGGCGCCGGTCGTG…
>VF_VS_25015_1 1-1895/3457
ATGGCGTACGTCAGATCAGAATCTCAATGCCACTTCCGGCAGGTAAATCTTGCGCGAGTCCTAAGGGTTCGAGCGTACCACTCAAACGTCCTGTACTACCGACAGACCTCATACGAGGCCGGTCGGTGACGGACACGCTCATCTGCGTTTTGTTCCCTTGTTGGGAACTCCTCGCTGATGGTGTGTCTGTTGCCGACCGGCTCTTCGTTTCTGGAGGAATGTCATGATTGCAGAACGATGTGGCGTGAAGGTGATCCACGGGGCGAACGACGGCGTGTTCGATGTCGCCGGGTGTCCGGTGTTCAGCGTCCGGTTGTCCCTGGTGGACGCCTTCAATATCCCGCCCGATGCCCTTTCGTTCGTGAATGGCGAACAGGTCGGCAGCGAATACCTGCTCGT…
>VF_VS_25056_1 1-2665/3454
CTAGAACGGAATCTCATCGTCGAAGTCGTTGGTCGGAATATCGCGGTCCAACTGCGAGGCAGGCATCGCCGGGTTAGACGGCCTGGCAGCAGCTGCACCTGAAAGGACGCTCAACTCCGCCACTTGCGGCTCCCGCGCGGTGACTTCCACGCCGTCCTTGTTGGTGTACTTGCGAGTCCGAAGAGAGCCTTTGAGGAAAACAATTGACCCCACGAATACGTTGTTTTCCGCGTATGCTGCAAGGTCGTCAAACAATGTGATGTTAAAGAACTCAGAAGCCTCTTTGTATTCTTGCGTCTTCTTATCTTTCCATCGGTCGGTTGTCTTGTAAGAAACAGATACCATTGGATCGCCTGATTTAGTCGCAAGAGATTTAACCCGAATGACGGTGCCGACGTG…
>VF_VS_25388_1 1-1766/3435
AATAATGATATGGAAAACATTTTCAATTTTTATAATGAAAATAAACACAGAGTTTCAAATTTACCGATAATACCTAGTGATTATATAATAAATGATAATTCAAAAACGAACTACTCAAACCAATTTGATGAACTAAAATCTATATTTGACGGAGCAGCTATAGGACAATATATTGGTGGTGTTGATCCTAGAAATGATAGTTCTAATACAGTAGGTTTTATAAATGAAACGACTGTGTTTAACCCATCAGATAGTGAGTATGTTTGGTTGGATGATGAGATTTATATGGTTTATAATAATAAAAGAATAAAAATTAACAATTTACACATACATTCTAAAAATTTAAAAAAATTCACAAAAATATGAAAAGTACGTACACAGATCCAAAATTCACAAAAC…
>VF_VS_25441_1 2075-3432/3432
ACGGACCAGCATCAGAGGTATGGGAACCGATGTATTTTTCTCCCAACCACAGGACAGTACACAAGTATCACAGTCTACTGGTAAGCCAGCAGTTGAACTCGTGAAGGCAACGTTTTATCTGACGCCCGATCTGGTGATGAAACTTGAGGAGGTTCGGATGAAGCGCTTGCGGGATGGAGTGAAGATGGACAAGAGCGCGCTCGTTCGGGAGGCAATCGAACAACTTACCAGCTAAGCGGCATACCAGCATGACAGGATAATTCCATGCCATCTCGCGGGCTCGATCAACAACAAGTTTACGCCTTGATCACTCGGCTGACAGGCCAGGCGAATATCTTGACGATCCCGCGACTATTCATCGATTGGACAGGCGATCACATCACTGCGCTGTTTCTGTCT…
>VF_VS_25585_1 532-3425/3425
GAATACCCGCCCCCTGCGTCTTTGGTACAAACATAAACTACATCCGCTACTCCGGGGCCGTTATCTAGGTATGCAAAAATACCCCGGTAAGCTACTGACGGTGTTGGTAGTGTCGTATCAAACCGGGTTTCCTGCCCTTGTAGCCTTATGACCGCGGCTGCTATCGTGTTGATAAGCGGGATCAAACGATTGTAGAACAAACGCCCTACGTTGTTAAGCTGATCTTGGTAAGACCGCTCGTAGTTATCCGGGGCAGGTGGTAGCGCTGGCGGCTCGATATTGTTAAATGCCATAAAGATCTACCTTAGCGCTTACCGTCAGGCCGCATATCAAGCCGGGGGGCACCAAACTGCCAAGCCACGCCAAGCTCTGTCGACTCAACCTTCATCGCCATCTGCC…
>VF_VS_25670_1 1-1897/3420
AGAAAACAAGTTTATAACTCAGAGCGGCCAAACCCAAAAAACGTCAGTGAGTACCAACTTCCCGCCAGTAATTATTCACTCGTGTGCAAGAGCGTGCGCAGACCTTCGTTCTGCCAGGATGCGATCAAAAATGCTCGCATTCCAAAAGCCGGGTAAATCTACGCTGCTCTCCTTGTCGAAGAGCCTGCGGCCAAGGTGCCTGCAGTGCTTCTTAAGTGTACCTCGTACTGCCAGACAACGACGTCAACAGCGGGCATGAAGAGACGCGCACCATTCGCAATTGCGAGCAGTTGCGCAGCGCGCACACGCCTTCGTCCGTCAGCTGGACGCACTTTTGAAAGGCAAAGATCGTTAGCTGAGGACAGTGCTCTGCCACGGCGAGCACACTGCGGTCGGTTA…
>VF_VS_26353_1 1013-3384/3384
TATAATATAGAGGTTAATAATTAACTTTTAAAATATGGTCTACAACGATACAAGCACGGCTCAAGGTGTCTTACAAGAAATTGATTTTCTTCTAGGAACAAATGTAACAACTTACACAGTAAATGACAAAACACGAAATGTTAATCGTGGTATGGATAGAGTTGCTTATCTTATTCAATCTGCTGATGGTAAATGGAACTTTGAAGACGCAAATAACACAGACCAACCCATTGCATTTACAAATATAGTAGCGAGCCAGCAAGACTACGGCGTAAATACAACTTTCTTAAAAATTAAGTCAGTATACTACAAAAACTCATCAGGAAATTATGAGGAACTAACACCAGTAGATGACAAGTCAGCTTTTCTTGAAATGAACAGCACAACAGATATAGGTAT…
>VF_VS_26736_1 175-3365/3365
ATGATATGCAGTAGACGCACATACCATGAATACACGGTATGTGTGTGGTATGAGTGTATATACATATGTATATATACACACTACTTATATGATGTGATGTACACACGCATGCCATTATATATGATGTGCAGTATACACGCATGCCATTATTACACACGGTATGTGTATAGTATGTGTAAATATATACATCACGGGTGAGTGCATGTGTTTAACATGTAACTCAGCTCTGGAGATGTTTGGCTGAATCAGCTCTAGCAGTATGTGTACATGTTTTGGCTGAAACGGCGCCAACAAGTGTTTTCTTTCGATTTTTTTCCTCCTGTAGAAACCTGACTAGCGATTTTACACGCATCCACACGTACACAAACATGCTCGCGCGCGCACACACGCACACATACA…
>VF_VS_26761_1 1-1885/3364
CGAGAAACCGAATTCATAGCCTGAAAGAATCTGTTCTAGGTCTTCTGCAAACTCGCCTTCGTAGTCTTCAAAAAAAGCGTGCTCTAAGTCTTCGACCATTTCCTCTTGGCCTTCATCGCCCGGAACGAAATGCCCGCCTTCGCCTAAGACCAAATCTTTTTTCAATTGAAGGCAAACCGAGACTTGGTCGTCGACTACCATTTTTTCATAGATCGAGAAGTCGCCGCGCTTTTTCCAAAGGTCGTCGATTGGGTAGGGCGAACGAAAAGAATCGCTTACGAGCGGGGATTTAAAAAGAGTGTTTTCGTTTAGGTTAGTGAAAAGGTCGGCTAATTCATTTCGGCCGGTCGAAGCTTTAGGGTCTGCGATAATATTGTCGGCCATTTAACCCTTTTCATA…
>VF_VS_27494_1 1216-3330/3330
GGGAACCCTGCCTTTCATAAAGTGGTGAAACGAGCGGCATAGCGTTGGCCATGCCGCTCGCGTAACTGAGGATTTGTTATTTCTGCCAGGGCATTTTCCCGGCTGCTTTCTTCGCCGGCGTCGTCGCAGCCTGTGCGACTGGCTTCACCGGGGCCTGCTTCGTCGGCGTCGCGGCCTTGGCGTCCAGGCCTTCCACGCCCTTGATTTCGTTCTTCGCGTCGAAATCGCCCTTGGCTGGCACGACTTTCAGCACGATCACGCAGGGGATATCGTGCAGCTCTTCCGTGTCGCGAATGCGGATCTTGCCCGTTGCGTGACTGATGGCCGACAATTCGCGCTTTGCGATCGCGACGGCCTTTTCATTCGGGTTGTCGATGTTGAGGCCTTGAAAAATCTTGC…
>VF_VS_27653_1 2033-3324/3324
AATAACTCCTTATAAGGTTGATATATCATTATATCAGATTAAATTCAAATCACTGAACAATTCAACCCCTCTTTCAGATGTTATGGGTGAAAACGCTACAGCGGTTTCTATGTCCCCTATGTCTGGTTCATTAAATCCAACCCAACTGGGGAATAAGATCTTCTTACGATGAATCTCTTCTTCAGTAGCGGCCAAGAATATGAGAGTATGATGTTTCCAAATCCATTCAATAAGATTTGGATCATGATCAATATAATCCCTAATGTACCAAGCGATAGCGTGACTTGCTTGAACGCCGCATTGGACATCAGTTAAGATGTCTTTGCGAATCAACACATACATTCTCAGTGGACTAGAACACTCACTCACTGGCAACCTCGGCTGCTGAACTGTATGTGA…
>VF_VS_27924_1 1-1627/3311
ACCCCGTGCTTGAATTCGGGCATGTAGAATCCCCCGGCAGAAAGGCGGGAGCGTTGACCGGACCACACGACTCGACCGCGGACGAGTTCGACGCCGGAGCAGTGACCGTATTTCGCGAGGAATTCCGGAACCGTGAGTCGTTCGTCAGCGATCGCGGTCGACATGCGTGTTCTCCAGAGTGGCCGGGCGCACCCTACCATAAATGCGCCCGGCGCACCAGTCCGCGTCACGCAGGGCGCGGCTTCTCGCTGTAGCCCTTGCCGGTCTTCTCCGCGAGGAGTTTGTCGTACTCCTTCTTCGCCTTCGCCTCGTCCGCGAAGGTCTTCGGCTTCGTCTGGCCGGCCGTGCCGATCTTGCCCCAACTCGTCGTCACCACAGCACCGTCCATCCAGATTTCCC…
>VF_VS_28245_1 1-1823/3297
ACACAAACAAGAAAAGGAACAAGTAAATGGCAAAAGCATTTGATGTAAGCAAATTTCGTAAAAGTATAACTAAAAGTATCGATGGTCTCAGTATTGGTTTTAATGATCCTACTGATTGGATCAGCACAGGTAATTACACCCTAAATTATTTGATTAGTGGTGATTTTTTTAAAGGTGTCCCGCTGGGCAAGGTCACTGTGTTTGCAGGCGAATCTGGCGCAGGGAAAAGTTATATTTGTTCAGGCAATCTCATCCGTCATGCGCAGGAACAGGGAATTTATGTAGTGCTAGTTGACAGTGAAAACGCACTAGATGAAGCGTGGCTCCATGCGTTGGGGGTGGATACAGATGAAAGCAAACTGCTCAAACTTAATATGGCCATGATTGATGATGTAGCCA…
>VF_VS_28398_1 1-1698/3291
ACCATATGGGGATCAGCCATAATGAAGCGTACACCTTGACAGGCTAATTGCGATAACCAATATGCAACATTTGTGGTTTTACCACTTCCACCTTTACCTACTACGGCTAACGCATTGGCCTGTTTCCAATTCCATACAATTGACTCTCCCTCTTGGTTAACCCCTAGAATAACATTATAGGTATAATTTTGCATGTTATTCTTCCTTATGATTAAATATATCCGCTATATTAATACCTGCGCCAATTAAAGGATCTTTATCTCCAATAAGCGTAATGGGTTCTTTCGCTGCCATGTTACTATAACTTGGTGAGTACGTGTCAAGCCCTCGTGTGCTTTCACTCCTGGCACGCTGTAGCATCGTATCATAACCACGATCTGCACCCTTATTTCGCGTATC…
>VF_VS_28451_1 2448-3288/3288
TACAATTTGTATCAAGTTCGGCAATGAAGTCTTATAATAAATTATTTTAACTATGCATAGACCAGATTAGACCTACCTAAATCCAATTTTCGGAGGACTCTATCTCACCATCAAACACATGGACGAATATTGACGGAAAATACTTGTGAACAAAAATTTTCAATCACAGTGAAACGAGCGAAGGCTCAGCCGGCCGACTGGTTTCAACACACAATCATATAATTAGGAGAAATTGCCTCATCAAATCTTCATGTGAAAGCTCTAATAGCATTCATGTACTCATTAATTTTTGGGGGCAACGAACAAAGAATGATAAACCGTCGTTCACTCCTATCGACGCAGTAAACTATATTTTAAATGCCACTTGCGTTCCTGGTTGCTAGAAACTATTTGAGAATA…
>VF_VS_28494_1 1-1779/3286
AATATTAGTACAACATTATTGGGTACGTGGAAAAGTTTTAGTCAAAAAAGCAATAAATACGATGAAAATGAGTGTAACAAGTTATGGTATAGTATGAGAAACGATGGATTTAATATGGGTTCTCTTTATAGATGGGTAAAGGAAGATGATTATAATGGATTCCTAGAATTTAAAAAGAAACAATTAAGTAAATTTATCTTTAACAGTATTTCAGGTACTAGTTATGATATTGCCAAGGTTATGTATGAATTATATAAATATCAATATGTATGTGCTAGTTTGAAATTTAAGATATGGTATGAATTTATTGACCATCGTTGGCAAGAAGTCTCAGAGGGATATACTCTACATTCCAAGATACCAGAAGATCTTGTAAATGAATATTGCAAATTAGCATCT…
>VF_VS_28744_1 1-1624/3276
GTGGGCGTTGCGTCAGTGGCCAGCCCAGCGGCCGCGCGACCACACCCCCCCTACCGGATCGGCCAGCGCTGCGCAAGAGCCCGCGTGAGCGTGGACCCGAGGACGGTTACTCGCCCCAGCTCATCCACTCCGCCACGAACACGCCGATATCGGCGAAGTCCAGCACGCCCCGGGGTTCGGCCAAGTCGGCCCTGGAATCGCCGGCCAGATAGGCCTCGATGAACGCGTGCACGTCCTCCAGGTCGGCCTCCGTGACAGGCTGGGCCATGCCCGCTGCCGCGGGCGTGAGCTCGAACCAGTCGAGGTTGTACTCGAGCCCTTCGCCGCCCCGGTTCTCCCACCGGACGATCTGCTCGCCCGAGCGGGTCACGCGGAGTGTTCCGCCCAGTTGGGTCCAGT…
>VF_VS_28844_1 1-2115/3271
ATATTAGATATAAATAAATAGAAAGGAATAACATGGACTACAGGGTTAAAATAAACATAAGAAACAATCGTCTTTTACGGGCGATGGAGGAAAAAGGATATCGTTCTGCCAGACAATTTTGTATGGGAACGGGATTAAATTACTCATGGTTAATATCACTTATTAGTGGTAAGATAAAACCATTAAGAGATAATGGAACATTATCTCCACACACTATTGATTTATTGAGTCAATTAGATTTAAACCTAGAAGATGCTTTTACAGAAAGACAATTACAGGGTTTTAAAAAACATTCATTTCAAATGGACATGAGTGAATCCCAAATGGCTTCTATTTCTTCTTTACCTACAAAAAATGCAGAACTATTTCTCATGGAAAAAGATGTTAGTAGGGTATTGT…
>VF_VS_28898_1 1-1674/3268
ATGGAAATTGGCTCCCGACCGAGGTAACGATCCTCGCAATCCTTACGGATTCCATCTGATTAACAGTCAGTGACTTTCACCATGCTAGTCCGTCGGGAATTAAAAGACCGGGGGCAGGAGTTTAACCTGCGACATTAATGGCTAGGCCACTTATGCTCTACGCTGAGCTACCCCGGAAGGCGTTGGGTTTTTAAACCCATTCACAAAAACATTGGTGAATACTTTTGTGAATGGGTTCAATATTAAATATTGAACCTAATTCAAACTGCGTCTTATATAACCCACACAAGGGCTTTTCATAAACAGATCCGACTATACGTTTTTACAGTGTGTTCGCAGTCTCGTTCCGACCCGAGTTGCCCCGGGGACACCAACGTAGGTGTCCTATCCACTTGTATG…
>VF_VS_29407_1 511-3247/3247
ACTATCTTTCGTAGGTTAAATACTTATGGGGTACATCTGGTAACTCGTGCTTGTTATCTTTTATCCACTTCTCAAAATAATCTTCATCAATAATTACTGGCTTGCCTATATGACCTAGTTTTACTCTAGTGTCCATAAAGATTCTAGCATCAGCCTCTTGCCTAGCTTTCATACAGAAATAAATATCCTCACCACTACCTGTGGTAGAGAAGAAGTAAGGGGGCTTCATCTTGCGTATTGTGTCCATCTTTATTAAAACAGCACCAAAGCCAACAGCATCACACTCTACAAGTTTATCCTTTGGGTATTTCTTGACAAAATTATTCATGAAGTATGGTTGGTGAGACTCTTGGTCATATCCCTCAATGGTTGTGTACATAACTGCATAGTGTGGTGGGT…
>VF_VS_29686_1 1-1681/3236
TAGAACCATTATTATTAGCCCACAATAGAGATTCATTCATGACTGGAGATTCTCACATTGTAGAAGCATTTACGCATGTTACTTTGCCTATTGTAGCAGTACAGTGGCATCCAGAAGAGTTGTATGATCCATTTAGCATGAAAATGATTAAAAGATTACTAGAATGATTAGAGAACTAGGTAGCTGGTATGAGTTTTTAATGAGTACAGCAGCAATGGGTTACTTAGAAGAAGCATATCACAATGTAGAAGTGTTATATGAAAATACAACAGTATATCCTACTAAAGATAAAATTTTTAGAGCATTTAAAGAATGTGATTTTAAAAATGTATCTACAGTTATTATAGGTCAGGATGTATATCCTGGAGTATATAAAGGATCACCTTCTGCATGTGGTTT…
>VF_VS_29758_1 2537-3232/3232
GTGAAGTCTCCGGGAGATGGCTGGACGTTGTTGGTGTACCGCTGTGCGAACTGCGGGAACACCATCACAGAACAGACGACACCGGGCGCAGCGGGGATTGCCCAGAGGACAGAGCACAGAAGCCACCGTGCGCTGGTTTGGGATACATTGACAGCAATCGTGCAATATCGAAAACACCCTGGAGGGTGATGTGATGTCCAAAGCCTGGATTCATGCGCAGGCGTCGGCGAAGCGGTGGGGTGGCACGCCCGAGGACTACATCCACATCCACGAGCGAATGGATAGCACCAAGAGCGCACACGCCGAGGTCACGCCTCGCTGCGTCTTCCACTCCGCGTTCGGCATCTACATCATCGAAGAACTGTTCGGTCGCTTCCTCACCAACTCCAGCGGCAAACA…
>VF_VS_29781_1 1-1535/3231
CCCAACGAAGCCGCATACGGCAAAATACCACGTTTCCGCTACGGGTGGATTGTTGCACCCGTCAAGACCGCGTCACCTGCGGATCAAAGTCTCTATCTGTCCAATATCCCTGAGCGCGTTGTCTACGATCACTTTGCCTCCGCCCTCGTATTCGCCGTTCCATCGGTTCCAATACGTGTAGCCCGTCGTGCAGTCAGTTATGTCCCAGCCTGGTGCGCCGTTTAGTTTTTCTCGCACCTTTGCATGCCACTCGGCGAACTCCATGTCCTGACCCGGTTCCGGACCATACTTTTTGATGGAACCATCTTTTTGCTCCAAATAGACAACGGTTTCTGCCTCGGCATTCTTGAATGTGTCTGCTCTAAATCTAAGGACGGTGAATCTCACGCTTTAAGCCTA…
>VF_VS_29985_1 2725-3223/3223
TCGCCGTCGTTACGGCGCCGTCTCGTCGAACGTGACGTGCACGTGGTCGAAGTGATTCTGCGTGATGCTGCCGCGATCCTCCATCGGCCTCCATCCGCTGCCGGTATCGATCCGCTGGCGCCAGATCACGTACGTGATTCCGTTCTCGGGCTTGTGCGCGAGCGCGTACGCGGCCACCGCATCACCGAGCTCGTTGTCATCGGTCGGCACCTTGCCGTAGACGTCGCTGACGAGAATGTCGAGTGCGCGCGCGGCGACGGGCGAGTGACCGACGTACGTCGACATCGTGCACGCATCGGTCGTTGTGCATGCCGCATTCGCGAACCGCTGCACGTGCGGGAGAATGTCCGGGCCCTCGACGTCGACCGTCCTCGGTGCGGGCGGCGCATCGACTCCGCC…
>VF_VS_30071_1 1-2156/3219
AAGAAGGTACCGGCGTGCCGGTTCGTGCCCTGCTGCCAGCCCATCTCGACGAACAGGGAGTAGTCGGCGTTGGCCGTCACGCGCCATGTCAGCGGCATCACCGGGCGGGTCTCGATGCTGTTGCGTAGGTTGCCGGTGTCTATCGGTGCCGCAGACTTCGCCAGCCGCTCGGTCTCGAACGCGGTCTTGGACAGCGCGGCTTCGATCATCGGGACGGCCTGCGCCGCCATCGCTGGCAGCCGGTTGTGCAGCATGGGCACTATCGGGTTTCCTTGCATTCTGCCCGCACGGACAGCGACCAGTCGCGCGGCTCGGACAGCCCCACGATCTCCAGCGTGCGCCCGCCTGTCACCAGCCGGTCGCGCTCGGCGACCGTGGTGCCGTGCGGCAGGGTCGCCA…
>VF_VS_30273_1 1-1926/3211
GCCTCTGACTTTGTACTGAGTTTCAGTCGCCAAGAGGAACCGGTTGCGGTGTAATCGGTATTTAATCAGCTTCAGGAAGAGCCAGCGATTTTATGTCGCTGGTTCTTCGCAGATGTGACTGTTTAATTGGACCAATCACTCACTCCGTAACGGTAACTAACCATCAACGGAGATCAAGCGAATGACGACGGCAACTTTATCAGATAGTGAAGTCTTGGACCTAGCCACTGACTTGGCTGGCAATTGGAAACGGATGGATTCATTTGCATGGTTTCGAGAAGGTGAGATCGAGGACAGCGACCAGTGGGCAATTATTTACACGCATCATCGTGAATCGGGACTTTTGAACCGCAGCAATGCGGGTGTGATCGGCAAGGCAATGATGCCCTTCACTGAAAA…
>VF_VS_30543_1 1-2708/3200
GATCACACTAAAGCGGCTATATACAAGGCGGGAACAGTGGAAGTGTTAACGTCATATGGTAGGCCAGTGGCTGGATATACACCTGCTGATGGGTGGTTTAAGACGGCTCATAGATGGAGCTCGACAACCTCAAGGCACATTAATAAATATTTGGATGGTATTGAACATACAATTAAGCCTCAAGAATTTTTGGATGGATTATTGAATCAATAAGAGGAGAGGGTCATGAAATTTAAATATATGATATGGCCAACATGTGGAAAATATTATTATGTGCTAAAATATACACATACACCGAACGAAAGTCGTGATAGTGTGTATTTCGGGGAATTAGAAGATTGTCGAGAATTTATTAGGAGACGAGAAAATGAAATCAATACTAGCGCTAAACACGGGTAA…
>VF_VS_30712_1 989-3193/3193
TTAATATTAATATCAATGTTTTTTTTCTTTTTTATCAAGAGTGTTAAAAAAGAAAAAAATGTTTTAAAAAAAGGGGGACTCTATGGTGTGTTTATTTAAAGCGACTGTTATTCAAAACACCAAAACACAAAAAAAAATTGAAAAAAATTAAATTTACTGAATGGGCTTGCGCATGGGGTCAGGCTCAATGGTGCTGTTCATCCAAGGTCCAACGGAGGTCTTGGGAATGTGAGGGTCCTCGCGGAAAGAATGGTTGGCATTACGAAGGCTGGAATGAATCGAATCGATACCGATCTTTTGTTCGGCGGTTAGAAAGTTGATTCCCTCCAAAGGCGCGAACTCAAACCCTGCGGCGGGACCTCCAGTGGCGTTAACAGGCTGTTTGGGAAGTAGATTCGT…
>VF_VS_30811_1 1-1363/3189
ACGCGTGCTGCCTAACCCCTTGTTCAAGCCGAGCCCCAACAGCGTGTCACGCCGGCCATCAAGCGCTGGGCCTGCGGCCCATTCTGCGCTTGCTGTCCAGCGCGCCACGCTGTCGGTGCCGGCTTAACTCGAACGTTAGGCATCAGACACCAACTTTCCCGCTCTCAGCCCACATTCAATGCCTTCATCAACCGACATTCCTACGTTTAGCGAACTTCTTCAATTCGCGAAGTCCAGGCAGGCGCATGAATACGAGACGATTTTCCAAGAGAAGCCGTTTCATGTATTCGTCAAGAATGAAGAGCTATATTTCAGACCAGTCGGGAGCGTGGAGCGCCGTGCAAGAACCCACCGGATAAATGAAGTCTTGGACAAACTCAGACTTACAGCATCCTGGAA…
>VF_VS_30862_1 1-1795/3186
ATCCACTTGAAATAAAAATAAATATCTCTTGAAATCTCATATGATCTTCAAAATATCTTTCTTAATCATTTCTCTATTAAAAGCTGTAAGAAATGCTTTAGCTGCTTGTTTTGGTGTCATTATTTTAATCGGTGGATAATTTAAAGGGAATTTATTTTCTGAATTATGTAACATTAATACATTCCATTCCCATTCTAAAAGATAATGATCAATTTTTTCAACAACAGGTGATTTTGGATAGATAAACTTGAATTTCTTTGCAAGTATGTTCATCAGATTTTCTTCGATTCGATTATAATCTGGCAATTCAATTTTAATTGGTTTAGGCATATCAAGAAGATACGCTTCGCTAGAATCATGCATTAGCGCATCATATTTTTCATCTTCTGGTGCTATGCA…
>VF_VS_30881_1 2543-3186/3186
CGATGGCATTCGGTTCTAAATTGTCCGCGCGGATCTCGAAAATGGCGTCGAGAAAATCGTCATAGTCGGGCACGCCGATGCTGGTCAGGGTATTGACGCCGGTAGCGCCAAGGATGCCACGCGGTTCGGGAGGAGATCCGGAACCGATAAGCCCGACGCGGTCCAACTCAGACGCAATTGCTTCGGCGATGCTGGTCTCAATGAGGGCATCCACGCCAGGCGCGGAGTCTTCCAGAAGTTCGTTTGCGATGCGGACCAACACGGCCATTTTTCGCGACGTGAATGTGATCGCTTCCAGGGTCGCGTCACTCTCGGAAATGGTGGCGGATTCGGAGTACCACGCCGCCGTAAAATCGCCGGTCATTCGCGCCAGTTTCAGCGTTGCCGAGGTCATCGGAA…
>VF_VS_31049_1 358-3179/3179
ATTAAATTATAAACAATGATTAACATGTAAGCTAATTCAATTTTTAAAATTGAATATAAAAATATATCTTTAAGTTGATTTATCACAGTTCGTTTAAATAACATAAAGCTAATATATAAATAATAATATAGCTATCAAAACAAATATATAGATGGATTCCAAAATTGATAAAGAGTTGGAAAATATTCCTTGTAAAAATGATTTTCATAACAAGGAATATAAATCAATGTTATTAAGCCAAGATTTTATGAATAACCTTTACAAAGTAATGACATTTAGATATAATAATAATATTCGAGGCCCAGGAGGTAAAAAATATATTGATCTATATATTTTAAATAAGTACTGTAAATCATACATGATAAATGTTAAAAATATAATTGAAGAACTTAATAAAGA…
>VF_VS_31144_1 1453-3174/3174
AATGAAGATTAGCGGCGAAAAAGGAATGGTGTATATCGGTGGATCCTTGGCTCCACAGCGTAGTTCGTGGAGTATTGATGTCACGCGCGAGTTGCGGGAGGCTAGGGTTTTTAGTGCTACCGCTGGCGTAAGTTGGACGGAGCAAGGCTCTGGTTTTATGTCGTGGAGTGGTAGTGCTGATGGTTTCTACGATGATGCTGACGATATGTTGATGGAAAATTCGATGGAAGCTACCGCCGAGAAGATTGTGTTGCTGTACGAAAACCGCATTGCGGCTGGTTCTTTGCGGTACTGGTATGGGACTGCTTGGATGGACATGACTCATGGTGTAAGCGTTGATGGTTTTTCTGACTTTAACGTGAAGATCAATGGGACTGGTCCACTGTTGCGTTTCCCGTA…
>VF_VS_31318_1 449-3167/3167
AGAGAATCCAGGTTGTTCGCGTTCGACTGAGGGACTGCACGGGTAATCGCTGAGAGTTCTTCCGGGCGGGAGCGATCCACTTCATGGGCTTACGAACGAGTGGGGTTCTTCGTGAGCAGCAGGTCGAGCACGGCCTGCGCGCGGGACCCATCGACGATCCGCTCGGCGGGTCCGAGCGTGCCCTTCGGCAGCTCCTCGATCGATGGTGTCGCGAGGGTGATGCGCACTTGGAACGGGAACTTGCCGCCCCAGGCCTTTGCCACGAGCTTCTTGCCGCCATCCGTGTCGGCACGCCACAGCCCGAACAGCGTGTCGTATTCGTAGTGGTGAAGTAGAAGTAGGTCGCCAGTCTTCACCTGCAGCGGCCAAGGGTCGTTGGAACCGAACACGCTTTTCTCG…
>VF_VS_31359_1 949-3166/3166
ACACCGCGCCTATGTTACCCAACTTTCCAGTTAGTCCCGTCAGAGTACACGGGAACGGCTACAGCCCCACTACCTGCAACGGTACCCCCAAAAACGGGCCCAGATGCGTCGGACACAAAAGACCTAGCCCCAACACCAGCAGCAGAGGCGCTAGGTAGCGCGGCTACCGTATAAACGGTAGTAGGTGGGATTACTGTAGTACCTGTACTAAACTGCTGCTGTAGCGCGTTAATACGGTTGAAATACAAGCGCAGCACGTTGTTAAGCTGGTCCTGATACCGACGGTCATACTCTTCGGTAGCCTGTGGTAAAGCGGGGGGCGCAACTCGGTTTAGCTCGTTTTGAGCAGTAATTAGTAGGCTCATTACCGCCTCCCGTCAGGGCGCATATCAAGGCGCG…
>VF_VS_31989_1 2722-3140/3140
ATCGGCCCGCCGTGTGGTGGGTAAAACCTTTACAGGAGACGCAAATGACGGACGTGAAACAGACACAGCGACAGGACGACGCACGACCGGGTACGACAGTGGAGCGTGAACGAGGGCACGATGCTAATCGTGACGCGATCACTGGCTCGCCTGGAAGTCACCCGATCGGGACGGGTGTCGGTGCCGTTGGCGCCGGTGCCGCCGGTGCCGCGATCGGCGCGTTCGCGGGTCCGGTGGGTGCTGCGGTGGGCGCGGTAGTCGGCGCGATCGCCGGTGGGCTCGCGGGCAAAGGTGCCGCCGAAGCGGTCAACCCGACCGATGAAAACGCGTATTGGGAAGAGAATTACAAGTCCCGTACGTACGTCGACACCGATACGCCTTACGACGCGTATCAACCTG…
>VF_VS_32320_1 1-2749/3127
AGCGACGGGTGAAACGCGGTACCGAGATTACCGCCATCCCCTACGTGTGCCCGGCAGGGTTCTGGACGATTGGGTACGGACATCTGTGCAAGCCCGAGCACCTGCCGGTCACTGAAGCGGAAGCCGAGGTCTATCTGGCGCGTGACCTGCAGACCGCGCTCGTTGCGACGCTGCGCTACTGCCCGGTGCTTGCTGCCGAGCCCGAAGGGCGACTCGCGGCCATCGTGGATTTCACGTTCAACCTCGGGGCGGGGCGGCTGCAGACTTCGACGCTGCGGCGACGGGTTAATCAGCGGGACTGGGCCTCATCTGCTCAGGAATTGCTCCGATGGGTGTATGGCGGCGGACGACCGCTTCCGGGGTTGGTTACACGACGCGAGGCAGAAGTAGAGCTGATTC…
>VF_VS_32446_1 1-2678/3121
ATTGACTTTAGGTCTAGTTTTTATGCTGTTTCCAATTCTGGAATAAGCAAAGCATCGATTCTAGCTCTGATTTCTGTTAGAGTAGTCTCGTTAAAGAACTTACCATCTTCAAATATGATCTTCATTTGATTTTCATCTGAATTCACTTCATCCCATGTAGCTTGGTCCTTTAATACATACCCACCGTTCTCATCTAAGAATACAGCAAGTAATCCACGAGCAGACTTCTTATCACCTGAATCAGTAATAGGATCCTTGAAGATCTCAATACCAACTCCGTTAATTTCAACATAAGTTGCTTTTTGTGCAAACCCGTGTGTATCTCTAGTTACATACTGTAAGCTGTAAGATCCAACACCAAGGACATAGTTTGTAGTTGCAAATCCTTTTGCGATCATT…
>VF_VS_32596_1 1-2930/3115
CTTGTCATCAAGGCAAAGGCGGTCATCGGCGACCTAACTCTCCTTGTCATCAAGGCGGGAGAGGGTGCCGACCCGCCAACTTTCCTTGTCGTCGAGGCCGGGGAGGGTGCCGACCACCCGACTTTCCTTGTCATCAAGGCCGGGGCGGCCGTCGACCACCTCCCGAGCCCTATCGTCAAGGCATAGAAGGCCGCGATGACGAGGAACCCCCGCGTGTGCGGGGACACTCAGCGCGCAGGAAGTCCGCATGCGCCTCGTCGAGGTTGGGTCCATCATCGACTCGCTGGGGGCCGAGTACGGCGCGCGCGTGGGTGGTGCGATCAAGAACGCGGCAACCATCGCCGCTGAGATCGGCCGCGATGGCGTCGTTGATCAGCTCATCGCCAATGCCCCGAAGTT…
>VF_VS_33047_1 1-2177/3098
AAATGCGTGCGTTCGGCGGACGGCCAGATGCGTTGGCCTTCTCGGTTTATCGCTCACACTTCTCCGACAAGGCTCTGCGGCTCCTGAAAATGACACGAGCATCGCTCGTCTACCTCTCATTGGCAGTCCATGCGGAAGAACGAAACCGGGAGCGGGCGAGGCCGAAGAAAGGGCATGTGCTTCCGATGCCCATCGACACCTACGACGACGACTGGAAGAGGTAGGTCAATGCGAGTCCTTGTGACCGGAGGTCGAGACTTCAACGACCGGGAGCTTCTGTGTGAAGCCCTGGACCGTCTCCACGCTGCGCACTCCTTCACCGTGTTGATCCACGGCGATGCGAATGGTGCTGATCGGCTGTCTGGAGAGTGGGCGGTAGTTAAAGGTGTCACGGTCGAG…
>VF_VS_33071_1 1037-3097/3097
TAATATCCGAGTGCAGCCTAACTAACTACCTCACACGTAAAGTGATTGTCCTTGAATCTAAATCGAGATCAACGGTCCCGGACCTAGTTGTGCTCACGAATCTCCAAACTTGGAACCCCTGAACGATTGCTTGCCCCCACTCGCCGGTCGAACAGACCGATACTTCAAGATGCTGCACCATGTTTTTTAGCATTCGCAGCAATTCCGAGCTAACTGGATTCTTACCTTCGAAAAAATTGTAATCGCGCGCATACGCGAATATCGTCGCTGAGACGCCCTCCTAGGTTGCAATCGCTCGGCCACCGTCTTCGACGCGGTCAATCTTCGGATTGCTCTTGCGTTTCGTACCAGTCATTTTGCGGACCAGCGGAGACCAACCGAGGACCGCAGCGAACGAAA…
>VF_VS_33462_1 1258-3083/3083
CCCAAAAAATATGAGAACGACACAAAAATTACTTTGGTGCTTCAGTGTAATGATTACACTGTCTCTATTTTCATTATTGCATTCATGCTCTGACACGCCTACTTGTCCAACAACATCACAATGTGGGTGTTCAGGTAAAAATCAATCTGCGTGTGCAAGCGATTGTTGTAAGTGGGTTGTTGGCACAGGCTGTGTCTGCAAGTAAAAAACCTAGAAGTTAAAACCGTGGAGAACTTCGGCTGACTTCGGGTTTAACTAAGAGGGGGTTCCCTTGCCTTTGTTGGTGTTCTTCACCAACAAGCGTGATAAGCTTGGCTAACAGGAGGGAGAGTAAAAGAGAAAGGCAGATAAAATATAGACCGAGTGGGTGAGCGAATAAAAAAATGTGGTGGATTCATG…
>VF_VS_33647_1 1-1605/3076
GATAGCGTCGTCGGTCATGCCATCGCACACAAGCGCCAGTGTCTTGCGGAGAGCGTTCAGAGGGCTTTGTGGTCGGCAGGCCATCAGGGCGCGCTCTGCCGCTGCAACACCGTCAGAAGCGAGGCTGACGGCCAATTCGCGGGCCTTGGAGGCGGGCGTACCTTGGGCTGCGTCCTGCTCACCTACTGCGGCATCAAGCTTGACCTGGGCGCGTTCCAGGTTCTCCAGCGCTGTCGTGATACTTATCATTGGGTATTCCTTTCGGGGGAGGTGGGGTGACGCATCGGCCACCCAATTGGGTTAGGTCGGCTCAAGCGTGGTAGTCGTGAACGGTGCCGTTAACAGCGATCCGCGAGACGGTCGCCAGATTGACCGAACGCGGGGCTTTGGCCTGCGCAT…
>VF_VS_33726_1 608-3074/3074
GTTTTAACTTCTCCTGGCGTTTCTAGTTATAATAGTGATTAAATATCAACATTCCTCTCCTGATTTTCTTTTAAATAGGTTAAGACCAATATGACTAAACCATTCCTTATCGTTGACGTAACCGGTGGTATTCTTGGTAGGATTCACGAAAGAGAGACCTATGAAGGTGCAGTAGATTGTGCAACTGCACTTGTTTGTAGCCAGTTTGAAATCAAGCCTGATTCGGCCAAGGCGGAAGGAATTCGGGCAGGTATCGAAGAGAATCTTGGGTATAATAGTGACTATGGTGACTTGGAATTGCATATCGCACAAGCGGAAGTAGAAGATTGATTCCTGATTTTCTCTTAAATAGGTTAAGGCGGACATGGAACTACCTATCAAAGTGACGTATCCCAAAGG…
>VF_VS_33787_1 1-2434/3072
CTACCTCCCTCTTCCCATCCTAGATTCTTGAAACTACCCTTGGTATCTTTGGATACCCTTGATGTAAAAGTATTCGATGTATTTGTTGGAAGTCTAGAAGAATAGAAAGTATTCCTGCTACCCCCTTGGTTTCTTGGATTTCCAACAACCCCCTACCTCCCTCTTCCCATCCTAGATTCTTGAAACTACCCTTGGTATCTTTGGATACCCTTGATGTAAAAGTATTCGATGTATTTGTTGGAAGTCTAGAAGAATAGAAAGTATTCCTGCTTGGCTTGACAATCTTATTACTATATAAACTGAGTTCTCATAGGATATCTAGAACAAGTGGATAACCTATAAACAGTAGAATGAATAGTGTACCAGAAGAACGGGTACGCGTAGTAATTGACATGCGCG…
>VF_VS_34451_1 1597-3047/3047
TATTGTTCTCCAAATAAAAAGCCCTCACCCTAATAATAGGACAAGGGCTTAAATAATGCAAGCTATTTCTTATATTTCCCTTTTAAATAATCTAGGCTCACGATGCAAGGGTCGAAACTTCCATCTTTAACATCATGTAACATAATAACGCCCCTCCAATGTTTGTTACCTACATGTCCTTTATAGCTCTCATCATGTGTGTAGCAATTGTGATGAGGATATCCTTCTACAATCATCGTCTTCTCATCAACTTCAATCCTAACAATTTCCTGTTGACCTATAGGTTTAATGCTCTTCACTTTATCATTAGTGTTAGTGTGTACACTACCTAACAACTCAGGTCTAAACTTATTTAAGAGTCTAATAGGTCTAACACTTCCAAGCATCTTAGCACAAACT…
>VF_VS_34578_1 1743-3043/3043
TGATTATTCCTTTATCTTTCATTATCGTTATTTTAGAGTGATATAGTCGGATCGACTAGCCGCCTTACGGTTGGCAACCGTATGTCCTACAACCGAACTAACATCGCAAAATTCACCACGACACAATCATATCAATGCCATTGGGCGCCCCCGTAATTTTTAGCCCATCAGCCTTGAAAGACCGCTCAATCACAAGCCAATCAATAGCCTTGCCATAATTTGATTTCTCAAAAATGAACCTATTGACACCCGACTCAGCTACGCGCATAAGCCTCAACTTGAAATTTAATAGCGCTTGTGACGTACCCTTATCCACAGCTTTCTTCGTGGATTCTCGTAGCTTATCCGCTAATGAATTTTCCATTTTAACTCCTAACCTTCAAATTTCCTGAGCAAAAC…
>VF_VS_34585_1 1-953/3043
AATTTTTGTTTTTGCTTTGTTAGTCCTCCTGCCGATAACCTCGCGAACAATGGTTATCGCCTTAGTTATCGCTTTGATGTCGTCCCGGCTGACAGCCTGATCTGAAGAAAAGATAATGTGGTAAGACATTAGTTTCTGCTCATCCATGCGGTTGTTCCCATAAATGCGCCCACGACACCTGCTTGGGCAATATAAAAGAGGCCGATTAGATCACCGAGCGCCTCCACCCTTGATTCAGTAACCAATGGAGTGAATAGAATACAAGTAAAGAATACCATACTAGCAATAGCCACCCATGCCATTTTTCGCTGAGCCGACTGCCTCTTCTCTCCTATAGTAATATTAGTTATCTCTTCGTGTGCTTTAATCTCGTCAGTCGTGAGCAAGCCATCTGCGTTT…
>VF_VS_34772_1 1-2861/3037
ATAGTCGGAATCAGCACTGCCGGAGACGACGAGGCAAGCCCGCTGGGCAAGCTCAGGGCAGCCGCCCAGGCGTTACCCACCTACCGCCGCGCCGTTGATAATGACCGCCACAAAATCGCCACCTCTCCAGGTTTCGCCCTTCACGAGTGGTCGCTGGATCCCGGAGACGACCACCTCGACCTCGACCTGGTCAAGCAGGTCAACCCGGCGAGCTGGCAGACCCGCGCTCTACTCCAGGAGGAACTCGACTCACCCAGCTTCACGCCCTGGCAGCACAAGAGGTTCCGCTGCGGTCTATGGACGGCAGGCGAGGACGGCGCAATATCGGAGAAGGAGTGGGCCGCGTGTGCGGTCGCCGGTTGCGAAATCGAAGCCGGAGCCGATGACGTATTCGTCGGC…
>VF_VS_35205_1 1589-3021/3021
TGGATTTTTTTGAATAACGGAAGTGCTTGTTTTGCTAACCCATTTGCGCCTATTACAATATGCATGTTTATTTTATTTTTTTCTTTAGTTCGAATAAATCAGATTCATACATTTCAGTAGGATCTAATTTATTAACTATAGTAGTTTCTTTTTCGTCGTTACTTATTTGTTCTAATAATTCTGTATACCTTTCTTTTGTTAATGAGTATATAGGCATATTCAGTAAGTAATTATAAGATTCATCAACTTCATCATAATCGGCAGTTTCTAAATAAAGTATAATTGTATTTTTAGCAATGTTATTTACTTTAAGTTTGTCGTCAATAATATCTTTTATAAATCTTGCTCTATTTGAAATAGTTTTATATTGCTTTGCTAATTCTTCTAATTGATATTTCT…
>VF_VS_35280_1 1565-3019/3019
GGCAGTCTCCTTGATCGTTTGGCAGTGAAGGCAGTTGCCCCACCCACCGACTGCCGGCGGTGGGCGGGGCGAGACGATCCGACCCGTAAGGTCAGGTCAACTCAGGTGTTGGTCAGCACTCGGAAAGAGGTATCGATGACCGAGTCGGCGCCGATGCGGGCGTATGCGAACAGCGCACGCTCACCGGTGGGCCGGTTGTTCGTGACGTCCACGACCAGCGGCAACACCTCGACCGACATGCCGGCGCGCTGCGCGACGACGTAGTTCGAGAAGTCGCCGACAACGAGGATGTTGCGGGCTGTGGTCGTGGTAGCGACCGCCGGGGCGTAGTCCGACAGGAGCACGGACTTGCCGTTCAGCAAGCTGATCCCCTCAGCGGTCTGGTCGACGGTGAACCTC…
>VF_VS_35590_1 1-689/3007
AGGCGCGACGCCCGTAAAGAGCTGAAACGTCACCTTATTGCTTTTCTCCTCGGTCTTTGTGGTGACAGAAATATCTGAAATCGCGTCAGCGTGTAACTCAAGCGCCATGCTTTTCGGGTACGGCAAGCCTTGAGTCTGCGCAACTTGGTTCGGCGACGGGTGTGTATCTTGGCGAGTTCCGGAGTTTGAGATGAGTGTCGAAAGTTTGATCACCTGCGGTGGACGGGGGCTTAGCCTATTCCAAGTATCGATCACTGTGTCTCGGTCCAACTGAAAGAGCTTCATAGCACCCTTCAACCACGCCACGACAACTTCGTCGGCGTCCATATAGATGCTCGTGATCCTCATGTATCCCACATGCTTTCCGACCACGGAACCATTTGGACTGTTTCGCCGTGT…
>VF_VS_35593_1 1397-3007/3007
CAAGGACTGAAGCCGGGGACTTTACATCCCCGGTGATGTCTTTCACATGGATAAGACGATGAGTAACGCCGACTTCCGCGTCCGCGCGCGGCTCTATAACAACCACCTCCTCAAGGCGCGGGAAGCCTTGGGGTACATGAGCACGCTGGCAGCGTCGCGAGCTCTAAACATCCCCTACACGATGCTGCTCGACTACGAGAACTTGAGGCGCAAGCCGATATACTCGGCGTCGCGGCGCTGGACGCCCATGGCGCTGCGCATCGCCGCCGCGTACAAGAAGCTGCCTGAAGATCTGTGGCCCGAGGTGACCCACGACGTCCTCACCAACTACATCGAACATGAGATGTCGTTCCCCATGCTAGAGTTCAAGGCGCCCGATGAGGCGGCGTACTTGAGCGA…
>VF_VS_35739_1 1392-3002/3002
ATAAGAGTAACCATTAGTTAACGGAGGCACGCAAGGCCGGTAATTGGCTTAAAGCGTGATAAGCTGGTGTAGCTGGCAGTACTCATTCGAGTGTTGTTGCTGATTGTGGCATTGTTACTTTGTCAGTAGTCGGAACGAAATTAACAGGACCGGCTAACATAAGAAATTAACAAGAATATGGCTGATCTCAATAAGATGCATATCGATAACTTGTTCAAAGTGTGCGACAATCTTTACCTATCAGACCAAGAAGCAGCTCTCAACCACCAACTTTGTAAAACGTTGCAATTCAAGCTTGTTGTGAACTGCACAAACCACACACCGTACATAAAACCAAGGAACCCAAACACAACATACATTAAGGTTGCTGTTGAAGACAACTGCAGGCAAAAAGAGGTC…
>VF_VS_36333_1 2118-2959/2959
GGGGCCTTTATGCCAGTAGGCGATAACGTACTAGTAGGAAATTTGTCTTATCTCGCCATCGGGCGCGAGGTAACTTACGGCACTTACGTGACCGCAACGGCGGGAATTGCGTTTATGTCGGCGTCAATGAAGACGACGAAAGAGACAAAAATCCTTGAAGAGATTCAAACGAGCCGAACAAATTCGCGTTCGATTCAAATGGGTAAGTCAATCGAAGGCGAAATCGAAGCGAACTTTTCGGGTCGATGCTTAGGGTTAAATTATCTTTTGCAAAATGCTTTCGGCGGCGGCCCCGTAACAACGGCGACCGCGACCGGCGACACAGTGGGCGCGGCGTCGTTTACTCACCAAATTGACATCGCAAATTTCCAAACGACCTACTCAAGCCTTTCAATGAAC…
>VF_VS_37969_1 1-2600/2843
CTTACCTCCCCTGCAACTGGGAGGCAATGATATGAAAAAATACGTTTCTGGGCTTCCCTACGCTCACAGCAATTCAACAGGGGAAATGATACGAGTGTTCGACGACGCAGTCGGTATGCACTACACTGTACTTCAAGGAACGGGAGAGAACAGAAACTCTCTAACCATCCTAGAACCAATCCTTTACATCATGACAGGAGAAGAAAGAGAATTCTTTTTCGCATTCCATGATATCCGCTACCGATTGCCCACTTATTGGGCGCTAACTTACTAAGGAAAACATGTTTAAAGCTGAAGTAATAAAAGATAGTGTCAGTCTAGAAGGTGCGCGTTTGACAACGATGGAATGCACCTACCCCAGATTCGTACACAGCGAAATGATGACCCATAGAGTCTTCA…
>VF_VS_38163_1 807-2830/2830
CCGCCGGAAGGATAAAAATGATAGCTGTCATTGGGAATGTAAGTGTACTTCCGATGTTGAGGTCGTGGACTGAGTCGTGGACGAGGACGGGGTCGTGGACGTGGACGAAGTCGTGGTCGGGGTCTAGGTCGGGTTCGACGTCGGTGTCGGTGTCGTGGTCGGGTTCGAGGTTGTGGTCGAGGTCGGGGTCTGGGTCTAGGACGAGACCTGAGTCAAGGTCGGGGTCGAGGGGGAGGTCGGTGTGGATGTCAAGGTCGGTTAACCGCCGGAAGGAATAAAATGATAGCCGTCATTGGGAATATAAATACCCTTATGAAGTGGTGGTTGGTTAAGTCAAGGACGGGGTCGATGGTGGCGTCGATGGTGGCGTCTGGGTCGATGTCGAGAACGGGGTCTGAG…
>VF_VS_38328_1 1-268/2820
CACAGACTTCTACATTGGTGTAACTGCAAAGACTGAAAGTACTGTGCTCAAAAGCCTAAAGACTCGTATCAACAAACACATTTACCGCAGCCGTAGCGAGAACAAATCATGGCGCTTATACGAAGCAATTCGCGAACGTGGTTGCGGTGCGTTTGCATTTGCAATTGTTGCAGTGGTACGCGGCAAGACAGAAGCACACCAGCTGGAACGTGCACTGATACGCGAAATGCGTCCTAATCTAAACACTGATGTGCGCGGCATGGTTTAA
>VF_VS_38566_1 1-1702/2806
ATCACTGAGATCGCCACTCCTAAAGGACGCTGAATCAGTTCGGGATGAACTTCGTAATAGGTTGTGTAAATGCTGCGGGCAGAGCGGATTAAGCCGGGATCAAGCAAAACGTCGAAGTCTGCCTCGTCAGTTTGAACGGGCGCTTGCTTTTGTGAATATGCCACCGAGTTGTACCCCTCTGAGCTTTGAACGAGTTTAGTACACTTGCCCTTGACTGATTGGGATCGATTATTTGTTTTAACGTTGCCCATCATCCGCCGCAGACAATATTTGTATCATACCGATCCACTTTGGACGGTCGGTGTGCATGGGCGTTGTTAGACTGCGGCAGCTTGCTTCAAGGAATGCATGAGCATGGTGCGTTCCCAAAAATCTATCGGCGGGGTAGAAGGAGTTGCA…
>VF_VS_38581_1 1-1356/2804
ATAAACATAGAATTATCCAAACTAAGATTCGAAATCAATCAACTGACTCTAGGAGAAAGTATTCCAACAGAACTTCTTGGTAGTTTTGGTTATGTCGGATCTGGAGTGGCTGGATACATAGGAACTAACTTAAAAGATGTAAATGGTACTCCGACACAAATTAATTCAGGCGGAGATACCTGGTTTACTAGATTTGGAAGTGATTCAGGAACAAACTCAACGTTTGTTATAGGCCACATCTCACCAGGAGGGACTTTCGATCAATCTAAATACTATTTTAGAATAAAGAGTAGTGGAGTAATTGGTATAGGTATCATTAATCCCACTGATGCATATCAATTGGGTATTTACGCAGCATCTCAGTCTAATTCTACTGCTAAAACAGCTTCATTTGATGGT…
>VF_VS_39700_1 1-1421/2739
CGTGATAGGTGGCCGGGGCTTCTCGGGGGTCTCCGTCATGCGAATTCCCTCGTCAGGACGCGCTCGGAGGCGAGCAACTCATCGGGATGAACGCCTTCGTCACCGAGTTCGAACTCATACACCCCGACGTCCGGAAAAGCCACGTTCAGCAACGGGAACGCGAACGACTCCACCAACTCCTCGCCCGGTAGAAGTATACCCCACGGGCCGAACTCACGGGTAAACGTCGTGTGTTCCTCGTCGCCGATGCCGGTCGGTTCGAGGCGGTTCTGCCTCACGCGCATCGTGTATTCGGTCGGCGTGCCGAACAGTTGAGCGAACAGAAACAGGCGGGGAATACGGATTGGGAACGGAGCGTCGGGCGAAGCGCGGACGCTTACGAGCAGCTTCCCCAACGAA…
>VF_VS_40140_1 1-1354/2713
ATGAGGTTTTGGGGAGTAAATTAGGGGCTTTATTTGTTGTCAGAAAACGATAAACCCTCCACGCTCATACAAGGTGGAGGGTTCTCGTAGCGCAAAAAGGGATTAAAACGCTTCACGGAGACTAGCACATAGGATTCAGGTATGAGGGTAGCAATCATCACCGCGTCGTTTGCGTCGTTTGATCCTGTCCGTTCACTGCCAAAGAATCACGGGTTCGATGACGCGGTGTGCGTGTCGGATAATCTTGTGGAGTTTGGTTCCGGCTGGAGGTCGCATGTGGTTAAGACTTCGGAGTCTCCACGGTTAGCGGCGAAAAGGCCAAAGATGATGCCGTGGTTGTATACGGATTGTGAGGCTGCTATCTGGGTGGATGCTAGTTTCGAGTTGACGGATTCTTTT…
>VF_VS_40142_1 1882-2713/2713
TAATATTGATATCCTTTTTTGTTACTGTAAAATTATTCTTTTCATAATATTGGACTCGCTTTTTCGAGTGCTGCTGAGAGAACTTTAAATTCTCGCATATATCATAAAGATTCAATATAGATTTTGTTGAGTGTAATCGTAGACCACGACCAACCGACTGAAGAGTCTGTATCTTACTCTTTCCAGCGGAAGCAAAGATAACCGTATGTAATCTATTTATGGAAACGCCGGTAGAATACACTCCGACAGTAGCAACAATTACATTACCTCCGCTCTTCTCCACGTCCTTTCGGATAGAGTTACGATCCCCCATCTTCGTCTCACCTGTTACTATCTCTACATTTACTCCCATATCATCAAGCATCTTAAAGAGAGTTTCGGAATGGTCTATCTTCTTAA…
>VF_VS_40534_1 129-2693/2693
AAAAAAAGGGCCGATTTTTTAGTTGTAAGATACTTTATATCCTTTGTGTTGTTTAAGTTTACCTTGGGCCACCTTTGTCATATTGCCTTGGTCTAAATTATTCTTTCTACAAAAGTCTAACAAATTAATTATATGGTTTTTATTTCCTTTAGGGCCGTATATAGTATATTCTTTTTGTCTGGTTTCTCTTACTCTTTGTTTTTGATAATCCGTTTGTTTCATACCCCACCTTCTAGTCTTAGCAATATGTTCTTCGCTATGTTTTACACCTTTTTTTGCCATACTAATTTTTGCTTTAGTTTCGTCACTTAAAACAGCTCCTAATCTAGTTTTTCTATTCTTATATATCTCTTGTATAATTTCTTCTTTTCCTATCTGGCCTGATAATCCTTCATAGGC…
>VF_VS_40903_1 263-2676/2676
GCGGCCCTCCCCGTTTCGGTGTCATTTCCCCTTGGACCCGTAGCGGGTGTCCGTTACTGAGCGAGGGCGGCGGTGAAACCGGCTCACCGCCGCTACAAAAGTTGCATTGGTGGTCACTCGACTTCCGGGTAGCCGAGTGCCTCGAACGCTTCGGCGAGATCGTCCTCCGAAGGGTATCCGCCCTGATCGTCTGCTCGGTTCTCGACGGCCCGCTGGTTGTTGTCCCAGAACCACGAGAACACCGTCGATTCCCAGCCGTCCGGTAGGTCGTATTCGTGTTTCAGGCGGTGGGCCGATTGCCCGATGTTCTCCAGCGTGGCTTCGTATTCCCGCTCGCTGTAGTCGGACTCGTCGAGGACCGGGTAGTTGTCCATCTGCTCGGCCAGTTCGTGGTACACC…
>VF_VS_41413_1 1-1878/2649
TTAGAAAATGAAGGGAAGGATTGGGATAAAATGTACCTATCCCGTAAGGACTTCTATGAGTCAAGAGCGGACGATAATAGTCTTAAGGTGGGTGAGAAATTATATTTAAACTATTTGAGGGACGGCAACATATAAATTATTAGAAAGGGTTGATTTTATCAATCCTTTTTCTTATACTTAATAAAAAGAGTATAATATGAATAGTAATGAATTTGTTAGTTGGTTAAGAGGATTTGTTGATGCGTGTGATGAAAAACTAAACGAGGAACAACTCAGTAAGATTAAATCATCATTAGAAGAGGTAACTGAAGTTATATGTATGGAGAGAGTACAACCATTTATACCACAATCACCATATATACCGTATATTCCACATTCTCCAGGCACCGGAAATCCACC…
>VF_VS_41464_1 1-1563/2646
GATGTCAAAAAAGAACAGTAGGAAGAACATTGACATGCTGAAGGGTGGCTCGCCACTACTTGCAGTGATATAATCTATCCCAGAAGGAGAATTTGAAATGGAAAAACTATTACTTGATTCTGAATATGTAGACGTGAAATTTGGAGAGGGTAAAATCTCTATCGAATTGCCAATCGTTGAGGTTTTGCGCAAGCTTGCCCTACGATCTGACAACAAGATTGACGATGCTCTCGTTGAACTAGTCGCCAAGGCTCTAGAAGCTTAATCTAAAGGAGCATCATGAATTATATCGTACAAATGTTACTAAAATATGTGGTGCTCCCACTTGTTACTGCAGGAATCGGATGGCTTTTCACCTACTTCAAAAACTCAGCAGAGGATGCTAAACGCGACTCCGCA…
>VF_VS_41890_1 868-2625/2625
TGGCGAGCCAAAGAGAAATAAAGTTTCGACTGTGGGACAACGTAGACTACATGTCTAAGCCATTCACCCTGCATTCACTAATGTCTCCAACCCGAACTGAATTTACTTCGGATTGCATCATTATGCAGTACACGGGCCGGAAGGACAAGAACCTCGTCGAGATCTACGATGGCGACGTGGTGCGCCAAATCGGTAGGGACCGCAATGGCGATGAGTGCGAAAGCATTTGCCACATAGGAATGGGCGATTGGAGTAATGGGATTCAAGGAGACAGCGAAATCAACATTGGTCCACATTTTATTGGAGTAAAGGGTGTTATGTCTTCATGGTATAGAGAGCTCTCTTACTCTCAGGCCGCAAAATGCACCGTCATCGGAAATATCTACCAGAACCCCGAAC…
>VF_VS_42989_1 338-2574/2574
AGAAAATAATAATACAATATTTTTACATCTTTGTTATTGTTGCAATATTACTAAATATTACTATTGAACTTTCAACAAGTTGTGAACCAATAAAAGAAGATACTCCAATCATAGAGTGTAAGAGTGGAGATACCAAGATAGAATCCCCTTGTAAACAAGAGAAAGAAGGAGCTAATATTAACACTATTTCCGAAGCTATAAACCAATTAGGAGCTTCTGGCAGTATGCCTAAATAATACTATGACTATTCTTAAATCATATGATAGACAACCAACAGCACAAGACTATGCTTCACCTACACAGTTTAAATTTAGTATATTAAAACTTCCAAAGGTTGAGTATTTTTGTACAGCTGTAAATATACCAGGCATATCTTTGGGTGGTGCCCCTGTTCAACAA…
>VF_VS_43626_1 1679-2547/2547
TTGCGCTCCTAGAAGACAATAGGGAACGGCTGATGGTTCGGCTCTGGTTCGGTCTTGACACGTTGAATGCCGTTCTCAACAACCATGTATTTCTCGGTGTTCTCTGGGCCTTCTTCTCCGCCAAAGTGGTGCGTACTCATTCCAACACCACCGCTTGATTCATCAGGAGTAGGGTCGTTAGAAATGGCAATAGCCATCTGCAAAGCGTCTGGCCCATCAACGTAGGTTGTGTGCGGGTAATGCTCGATCTGTTCCTTCAGGCGGAACTGTCCGCCTTCGTCTAGTAAAACATAGCCGTTCTCTAGGTCGGGCTGAATCGACTGGATTCGCAAGTCCTTGTTGGTAGAAGCGGGAGGCGTGTCAACGAGAGGAATACCCGATGTCTCAAACAATGAGATA…
>VF_VS_44101_1 1-760/2525
CTAAATCAAATGAAATCAACAAAGAATGTCCAGCGTTGGCTAATCCTCGCTACAAGCCTGTTATTGTCAACTAGTCTAACTGGATGCGCTAGTTGGAATCTTTTTGGTAACAGGGTTAAACCCGTGGAAGTAATAGCAAAGCCAATTGAAAAAACCCCACTGCGTATTGCTGATCCCGATCCATTGTCATTAAAATCAATTGAGTGGACTGTTATCACCAAGGACAATGCAGAAGAAGTGTTTACTAAACTAGAAGAAAACAAAGACAGTGTGGTGTTATTTGGTTTGACCAGTGACGGGTACCAACAACTAAGCATGACTATTGCAGAGATGCGTTTGTTCATTGCTACTCAACGCCAGATTATAGTCAAATATAGAGAGTACTACGAACCAATTAAA…
>VF_VS_44339_1 1-2032/2515
AAGTTACAAGTTTTAATATATTTCTTGAATAATGGAATGAATATACACAGACCGAGATTACTACCAACACAAAACGACCTCCTCTGCCTAGACAAACTAGATAAATAAATATATATGAAAATACTCTACTCTGATGCCTCATTTGACTATCGCCACACAGACACTACCGAAGAAACAATCGTTCGTGGTAAGATAGCTGTATCTGGGGAAGATATTTCGACTATTGATAAAGTGGCAGTGGGCAAGGTGCCAGAATTAAAACAATATATAAATATCCTAGAGTTAGTGGCTATCGCGCGCGCCATAGAGCTGGCAAGTGAGAAGCAGTGGCAAGATAACTCACTCCAAATACTGACTGATTCTAAGACCGCAATGTATTGGGCGCGAGCTGGTAAGATT…
>VF_VS_44597_1 1-1123/2504
ATGAGGTCATCAAGTTGATCATCACTGATAGGAACATCTATAACAGGCTTACCGAGTTTTCGATGAACCCAGCTAGCTAATTCGGATTTTCTGTTATAGATTTTCATATTTTATTCCTGTAATAAGCCTTTTAGTATCTTGAGTTTATCCCATTTGCTAGTTGAATCGCATTCTACATTTAATCTATTTAGGTAATCTTCTATATTCTCTTTCTTTAGAGTGACCCATTTCTTATTATCAAAGTTTTTAAATTCTTCTTTAATTGCGGCTAATTCTTTTTGTTTATCGCTAGAGACGGACCCAGAGGATTTGATAATCTTATCTGTTTCAATGTTGTTAGTTTGATCATCCATTTGATTTATAACATCCACTGGCACCGGGTCCGAGATATCTTCATAT…
>VF_VS_45229_1 1-1519/2479
AATAGGCAACGACGAGGACGCCACCCAGTACGCCCTACGAGCTTCCGCTCTCATGCCCGACTACCCACAAGCTTACTTCAATATTGCCCAAATAGAGTTTGAACAGGAAAACCATAAACAGGCTTTGGAGTGGTTGAAGGTAGGCTTCAGTAAGAAACAGCCCGAAACCCCTAGCATAACCGACCCCACTACCAATGAGAGAGCTATGCTAATGGGCGCAATCTCTGAATATAAGCTAGGTAACAACCGAGAGGCTGTAGAAATCCTCAAATCTATTAAACAAATACCCGTAGAGGACATATTACCCAGCTTTGAACACGAAGCTTCTATTGACCGACTAGCTGCAATCCTACCAGCCCTTTTTAAACATTACAAAGACCCCTCAATCCTATGGAACGG…
>VF_VS_45351_1 1250-2474/2474
CCCCTACAATACGTTAACAAAAGCATCTCCGGTAGCACCAGACGCTATCCCGCCCATTGTCTTACCGAGACGCTGTCCGTAGTTTCCGATACCAGACTGGACAGAAGCAAATGCGCCGTCAGTTCCGATTGTCAAGTTGTTACCAGCGGCAGCAGAGTTATTTGCTCCCATTGTAACTGTCATAAACCCTTTAGTCGCGAGCCAACCGTAGGTCCCCGTAGTCAGCGTAGCGTGACGACAAACCCCAATGATCACATCGACGCTAGTCGTAGTCGAAACAGTCACCGAATAGCCGGTTACTGCGGAAACTGTTGCACCGAAGCCGGTGCTTATTTGCGAATTACCCGCGTTGTAAACGAAAAGATAATCTTCGTCTCCTGACCGCGTACGGTCACCAAC…
>VF_VS_45473_1 1-597/2469
CCATGAGTTATTTGACTTCTACTACCTTGACAACAGCGCCGACGGTATCAGAAATGCAGTAGATAGTATCGTCAGCGTTTGTCTGAAATACAGCGTTGTTAGTTTCGCTTAGTAGTATGCCGTTGCTTGCCGATACATCATCGCCACCGACATAAGTTGCAGCGCCTTCGGTTCCGGACTGCAAGTAAACAACCTTGCTAGAAATGAATGGCCCTGACACTGAGGTTATTGAAGTGCCTACTGTTACGCCTGTTGATGTTACTGGCATTATCGAACCAACCCTCTTACTAGTGCGTCTACTTCTAACTCAGTTAGTCCGAGAGCAATTAGCTTTGCCTTGGCGTTAGCAGGAGCTTCTCTGCGGTCTAGCTCTGCCTGAGTAAAGTCTCTAACGACCCA…
>VF_VS_45501_1 1981-2468/2468
GCGAGATCGCCGACTAGGTAATAGCTGTTTGTCGCTTTCTTTGTAATGCTTGCGCCTGCGAACTGACCGCCTGTTAGTAGGGCAGCATCTTTAGAGTTGAGTGTGACCCCTGCGCCTGCTGCGAAAGTGATTACGCCTGCTGCGTTCTGTACAAAGTTTATTGTTTCACCGATAGCAAGTTCATCATCTACCGTAATTGTGATAGCAGCGGTTGCATAAATAAAGCTATTAGCATCTCCTGCAACTATCGCCCTAGAAGTTCCCTGCTCGCTGACCGTAGTGCTTGTGTCTGGGATAGAGATTGCATTCTCCCAGGCTGCCCCGGTGTACTTGGTTAGGTTGCTAGTTCCAGTAAGGTAAGCAAACTGCCCATTCACCGGAGTAGCGATAGCGGCTTCC…
>VF_VS_45808_1 1-1790/2456
TCGGTCCAAAAACTGTGCGGCGAGTTCTTTGGGGTTCGGTCGGGCTTGTCCGGTGGCGGCGATGAGGTCAGCCATGTAGTTGGTGACCCGCTCAGTCGACCCTCCCAAACTGAGCGCTTGGTCATCATCAGTCCAGGTCGCGTCGTATTCAGCCATGATCACTTGCTCGGTGCGCTGCCACATGGGCTCGGTGTCTACCAACGTCCCATCCATGTCGAACAACACTGCGACAAAAGGCAAGGAAGGTGGCATCCGTCATTGTGGCGTGGGAGTTGGGGGTTTAGCGAGCCTGTGTTTTGGGGAGCACTTAGGTGAATGTCTTTAGGAGGCTCCAATGAAGCGTGTAACTCAGACGGTGATCGTGGCAACGACCATGGGGATAGGTCTAGCCATTGCCAC…
>VF_VS_46376_1 1-1922/2434
GGAAAGGACACAGCCACTCCACCGGATCGTTGTCCAAGTAAGGTATTCAAAGCGGCTACAGTCTGGCAGCATTATCCCAATGCTACTCACGCATTTGATAGAAGCACAGGTGGTTTTCGACCAGAAGATGGCGCTTGCGGTTGGGCTGCAAATATATACAACAAATTTAAAATGTGCAGGGACAATAAGAGCACCGAGGATATGCAAGCTCAAATCAAGAAGTTTATACAAGACCTTGCCAATAAGTAAGTACCAATGGCAGTAGCAGCTAAGATACAAGGTGGCTGGATAGGTGCACAAAAGTGCAACTATGTATTACCGTATCGCCGATTTCATTTATATGACGACGCCGATGGTAATAACTACATATCTATGAGGGAAGAACTAAAGCAGGTGATT…
>VF_VS_46819_1 1-724/2418
AACACTAACTTCTTGATCAGAGTTGCCCCTATTAGCTACTGTAATATTTGACACTAGGGTTTGTTTTCCCAAAGGAGTAGAGTATAAATGCTTGTGTCTATCGGTATCTGCAGGAACAACGGCTCCTAGTCTTTTATATTCTTCCGTCATAATTATATTATACTCCGCCGATAATGAACATTGGGTGTATTTTTGGTACAACATCTGTTGGGGGCAGTGCGGCCAGTGCGTCTTGAATTGCAGCATCAACCTGAGCCTGAGTGTACGTATCTGCAACACTAAAAACAGCATAAGACACAGCATAAAGAATATCACCAGCAATTGCTGCAGATATCAAAACAATGCTTGTTCCATTTGTGGCTGTATAATCAGTTGAATTGACTAGAAGTACTCCATTAA…
>VF_VS_46906_1 1-906/2415
ACAGCACCCGCAACCCTGACATAGACGCTAAAGGTGGCATCTGTTCCAGTTAGGTTAGCGATGTTCAGCGTACTCACCACCGTAGAGGTGGCAGCAGGCACCGTGTAAAGGTCTACGTTTGTAGTCCCCGTGGGCGCTGATTGCCCTAGTACTTTGTAAACTGTAGCCATTTTAGGCTCCCATCATCATGAACGTATTTGTAAAGTTGCTAGCAGAAGATTCAATAGCATCTGTGTTGGCTGCTATGTCAGTTGCGTTTGTCCCTATGTCTGTGGAGTTAACAGCTATCGCATCAGCGTTAGTCTGTATGTCAGTGACGTTAGTTGCAATTGCTGTAGCATTTGCCTGAATCGAAGTTGAGTCAAAGCTGAAGTCAGCTCCGGTCAGCACAACTGGAGA…
>VF_VS_47352_1 1-1340/2399
CCATCTGGCGGCGTTGCACATCGTCCGGGTGACCTGAGCATGGCCGACACCCTCGACGTACTCACCCTCACCGAAGCGAAGACGGCCCTCGGCCTCAACGCTGCGGCCACCACCTACGACACCGTCCTCGCCCAGTACATCACCGCCGTGTCCCGGCAACTCGACAAGCTGTGCGGCCCGGTCGTCGTCCGCACCGTCACCAACGAACCCCACGACGGCGGCGGGCACACCATCCGCCTACGCCGGGTCCCGGTCCTCACCGTCACCACCGTCACCGAATACAACGGCACCACCGCCACCGTCATCACCGCCGAAACCAACGCCGCCAAAACGTCGACCAACTACCTGCACGACGGCACCCTCGGAACCATCAACTCGGGGACGATCATCCGCCGATCA…
>VF_VS_47401_1 1-688/2397
GCTAAATTATGCACTTTCCATTCAATTATAGGATAACTGTTAGCTATTTTTTGACTAAAATGCAGACCCGGATATCTAGGATCGTCTTGAGCAAAACTATCCCCACATATTAAAACTTTTTTAGTTTGTCTTTCCATCAGAATGATAAAGTGTAGTTAACAATCTCACAATTACGGCTTATGTCCTTGACAAAGTAACAACATTTAGGTTTAGGTCCGTCCTCTAAAGGTATTGCTAGTAACTGCCCGTTTTTTAATTTCGGTGAGTACCACGACACATCTTGATAGACATCTACAATTTCTATGTCTAAGAAACTTGGTCTAAAGTCTGTTAAACTATTAAACTGAAATGCCCTAAACCCTCGATCATTAATTGACGTTAGTGGTAATACTTCTAGAT…
>VF_VS_48562_1 2179-2356/2356
GATAGTTCTCCTTTAGGCCTTAGCCACGCCCTGAAGTTTGCGGTTCGACAGGACAAGGTTCCCCATCCACAGAATCGGGATAACCACACCGTCTTGGTTCACGGGCTTATTCTCGTCCATGATTTCCATATCGGCGTCCTTGTGAACAACAAGCTCAAGGTATGACGTGTTGATGAAA
>VF_VS_48610_1 1-1548/2354
CATCCGCTTGAACAGCACCGTACTTGAGGGGGTACGGCTCCTCTTTCGTTCCGGGCACAAGGTCGTGTGCTGAAACAAACCTATTCGTTTCTTGATCCCAAAGAAAGAACTCCGGGTCAGCGCCAATCTTAAACATTACTTACGAACTCCATAAGGGGCCACAATGTTATCAAAAACATCTGGCTGGGCTGCACACGAATCACACACAAAGCCTTGATCCCCCTTTAACTCGACACACTTCTTCAAGTTAAGTTGGATGTAGTCCGACTCTCCGCAGTTAGCACAGCCAGAGAAGTGCTTAGAGAGGTACTGATCCCAATCCTCAAGGGCTTCAAACCGTCCCGCAAGGGTGGTGAACTGGAACATAGGTGACTCTGGCTTAATCTTATTCTTGTTCAA…
>VF_VS_49425_1 1-1614/2329
AGTTGAGTGTCGTGATTGTCCTTACGAAAAAGAAAGTGAACAGTGTGAGATAGATACTCGTACCGAAAGAGTTGATTGGTTTAAAAATTATCTGACGAGAGAAAGCAGAATGAACAGAATGAACAGGATAGAAATAGCTGAGGCGATAATAGCAAACTATGGGCAATGTGTAGGGGTTGACGGATTTAGTTGCCCGGAGTGTCCATGCCTTGAAAGTAAAAGCTCTATGTGTAAATCAGATACTCAATCTGAAAGAGTTGAATGGTTTAAAAATTATTTAGATAACAGGAGAAACAAAAATAGAAGGAGAGAAATAGCTGAAGCGATAATAGAAAATAATGGGGACTGTAATGTACGAGGTTTAACATCCTGTAACATCTGCCCTTTCTATGACAATAG…
>VF_VS_49605_1 1-1573/2323
GACGGCGGGCACGATGTCGATTAGTTCGGCAACCCCGGTGTATTGGCAGGACGGAACTACAACTCCTTTCTTCCCCACCAACACCACCTTCTCAATCACGCTCTCGTTCGAGGACGGCAAACTGCGCGGCTCAGTCTCGCACGCGGAAAGCACTGGCACCGGGCCGATTGTTTTGCAGACGAATGCGTTCCTTCGCGCCCCAACTATTGCGTCGCTGTCAACGAGCAACACCTTTGCGATTGCGACTCCGGTTGTTGGGCAGGTGCTGGCTCTACACGGCACAAGTGCTGGGCAGAATGTGTGGTCGAATGCCCCAGCGGTGTTCGGTGAAGTGTCCGTTTTGGACTACTTTGCCGACCCAACTGGCGCGACGGATTCGACGCTGGCTTTCCAAGCGGC…
>VF_VS_49637_1 500-2322/2322
GGTTCTGGCTTGGGTGATGATAAATAAAGTTCAAGTTCTTTTGTTCTCGTCGGGTCGCGAAACCATCCGGTTCCGTCGCACGATTCCGCGCCGGTCGATTCGGCCATTTCGAGGAGTCGCTTAGAATTGACGCGGCCAACATGGACGCGAGGAAAGTGATCCGTCCACGTTCTCAGCGTTCGCCATTTCCACGATGTTGACCCGCCTACAAATACGACGGAAGCCCCCTCCGGCACGTCGCCTATTCCCATCCCATCCTGCACGGCAAACGCGAGAGGCACGCCAAAGGCAGACACTGCCGCTGAGTGTTCATCCCATTTCGTCAAGGTCGCTTCTCGATCCCCCACGGCATCAGGCACTACCGCCCACATTGGCCTCCATGCAGAATACTGGTCAAGG…
>VF_VS_49970_1 1-1580/2311
CTTAACGTCTTGAAATGTATCTTCCCAATCTACCTCATTGATTTCACCTTCAAATGCCAATTCCTCCCTCAGTAATGAGCGTAACGATTTATTCATACCTATAAATAGGTTAATACCAAAGAAAAAGCCCGAATTAACGGGCTTTAATTTAGTCTAATTAGGTTACCAAGTTTCATTGAGAATACAATAGTTCATGTTTTGATATGCGCTATCCCATTGTACCTCATTTTGTAAACAGATTATTCTAAACTCACCACTACAATGATTTTGCAACTGCAACCAATAACTATCATCTACAATACCCCTACTTATAATAGTACCACATGTATAATCATTAGCCACCTCGGTGTATTCACAAGATATCAAGGTAACTCCAAGTAAAATAAGTAATAATACTTT…
>VF_VS_50133_1 1-1227/2307
ACATACCTAGATGTGTCATTCTGGCTCTCCGTATCTCTGAATCTCGATTGACCTAATCTTCGCGTGCAGTTTTCCGACAGGACAAATCATATTCTCGCCTGAGACACCATGAATCCACGCGCCTTCAACGACATTCGGTTGATTGCCACTGGCGCAATACTCACACAACAACGCTCTATCGGCACGCATTTGGCCGAGCGCAACGCCTTCTAAAATCCGGATCATTTCGTGTCCGTCAAATGTCATGGTGCCTCATCCACATCGAAGAGCGTTGACTCGCCTTCATCAGACACATCATCTTCCCCTGCGCGGCCTTCCCAACCGTTTCGATGGATTTCCATTGCAAAATCTAAATACTGGCTGGTGACTTTATTCGGACACCCCCGCAGATGGATTGTC…
>VF_VS_50367_1 1-620/2300
GTGTAACTAAAATGGTTGCAGGTGCAACTACTCAATATGCCAACGACAAATACAATGCACTTTCAAGTATTCCTTTGACTAACTTATTGTCAACAGATACTTTCGATGTAGCTGATTTGCGAACAGTTGTATTAACTCTTAAGAAAGCAAAAGCTCCTAAGTTCGACGCTCCTGCTGGCTCACTTAACAAAGGTGGTGCCTACCGTGGTGTTCTAACTTCACAAGCTTACTTTGACCTTCTTGGAGATACTTCTGCTTCTGCTTTCACTGCTATCTCTGTATCAACAAGTGATGCCGCTAGAGGAGATTTGAAGAGTCAAGAAATCAAAAGAATCGCGGGAATTGATGTGATGGAATCCAACCTAATGTACACGGAAGTGTCCGCTGGTCTTAGAGCTA…
>VF_VS_51333_1 1722-2271/2271
GCGAGATCGCCGACTAGGTAATAGCTGTTTGTCTCTTTCTTAGTAATGCTCGCCCCTGCGAACTGACCGCCTGTTAGTAGGGCAGCATCTTTAGAGTTCAGTGTGACCCCTGCGCCTGCTGCAAAAGTGATTGCGTCTGCGGTGTTCTGTACAAAATTTATTGTTTCACCGATAGCAAGCTCATCGTCTACTGTGATTGTGATCGCTGCGGTTGCATAGATAAAGCTGTTAGCATCTCCTGCGACTATTGCCCTAGAAGTTCCCTGCTCGCTAACGGTAGTGCCTGTGTCTGCTATGGCATTCTCCCAGGCTGCCCCGGTGTACTTGGTTAGGTTGCTCGTTCCTGTGAGGTAAGCGAACTGACCGTTTACGGGAACAGCGATAGCAGCTTCTCGAGCG…
>VF_VS_51883_1 1-1306/2255
TAGTTGCAGTTTCCCAAACGGCATTCGCTACCAAGGCGAATTGCGTAAGGGACTGCCTCACGGTAGAGGAGTAATTACAGATGCTAAAGGCAGACGGTTTTCAGGAGAGTTTCGCGCAGGCAAGCGCGTTCAACCGTGAATGTGACAACTCCACACACTGAACGGAAGACCGTCGAGCGTGTGGGCTTCTTAAGAAATTAAGGAGCGTGTCCCACCGTCTCAGTGGCTCGTTATACTCTTGGTCGCTACGTTTGTTCAGAATATATAGGCACTTCAATGTATAGGTTTGGTAAACCGTTTTCTAGCATTGAACACGGAGGTCAGTAATTAAACATACCTCTGGAGTTAAGGGGAAAGTGTTGCTGATAAAAACCAGGGCAAACATTGACGAAGAAAACC…
>VF_VS_52866_1 1-1194/2227
ATTCTTTTTTAGAACCAGACATTTTTATGTACTTAGGTTTATTATAAACATTCTCTTCTTTAATCCTGCCTTCTTTTAACAGTTGATTAATAAGATCACTCTGATAATTTAAAATAGGATAGTCTGGGTTAATATCAATCTTGTCTATATTGTTTTCTGTAATTTGCGTAAAGTACTTATCACCTGCAAAACCTTTGTAACTCCACCATCGTTGTCCGCTACTTCTTTTAGTTGCAAGATAAACTTTCTTTAATGCAGAATTGCCTAAATCTAATTCAGTAATAAATGCGTCAAATAATTTTATGTGTTGCATAATTGTTTTATTTTATATAATTTTGTTTTCGATAACTCTAATTCTAGTATTTTTAATACTTTGTATCTTTTGATTGTCAGATTTAG…
>VF_VS_53656_1 1678-2205/2205
TGCTGACCGCCGCTCAACTAACCGCAATGCGCGACACGCTGGAGGACTCGCTGGTAGACACGGCGATCATCAAGTCCCGCGCATGGGTGTCAGACGGCGGCGGCGGCGGCACCACCACCCACACGGCCTCTGGCACGGTGGAGTGTCGGGTGGCCCCGCTGACCATGACCGGCGAGATGGTCGAAGGCGACCGCCTCCAGCCCGATACGGAGTACGTCTTCACCTTCGCCTGGGACACGGCGATCACCGATGAATCCCTAATCACTCACAGCGGGCGGAACTTTGCCGTCACCGCACTCCGCGCACCGCGTACATGGGAAGTCAGCCGACGAGTCGAAGCGAAGGAGGTCAAGTGATGCCGTCACCTGTGTCTGTACTCAAGAGCGGCGGCGCTGCGCT…
>VF_VS_54195_1 1-1161/2189
GATCGAAGCCACGGACGCAGACATCCGGGATGGCGGCGACCGGGCCTGCTACAACTTCGGCGGCGACTTCATCCAGATGCCGCCCCGGGAGCAGTTCTCCCTGCCCGAGTTCTACGAAACAGCCTTCCACGAAATGACCCACTGGACCGAGCACCCGAGCCGGTTGAACTGGGACCGCAGCAGGCCCGAGAACACCTACGCACAGGGGGAACTCATCGCCGAACTGGGTGGCGTGTACATGTCTGGCCATCTTGGCTTACCCACGAGCGAGAATCTCGACAATCACGCCGCGTATCTGAAGCACTGGCTCAGTGGCATGAAAAACGACACGCGGTTCATCTTCAAGGCCGCTTCTCAAGCCAGTCGCGCGGTTGATTACCTACTCGCCTTCAGCCAGCA…
>VF_VS_54966_1 249-2168/2168
CGGATCCTCCCCGGGTCCAGATGATCGACGGTGATCGAGGCAATTCCTAGATGCTTTGGACTTTCGCCTTCAGCTACCCGCGAGCGACTTGCAGCCGAACCTCCGTGGACTCCTGAACGTCTCGGGCATCCTCATTCAAGCACGCAGCACCGACGGTCGCGCGGATGCGATCCTCAAGGCGATCACGAAGTGTCGCGTCAATGGGGACGCCGAACCGGACCTCGTCATCGTTTCGGCGTCGGACTGGCAGACCCTCGCGTTGGAGAAGGACGCGAACGGCAACTACTACTTCGGCGGGCGGTCAACAGCCGCCGGGGCGATCGAGCCCTCGAAGCAGCGCGTCTGGTGACTCAGGTGCGTCGTCGACGTCGCAGCCCCCAAGGGACCGCCCTGGTCGTC…
>VF_VS_56190_1 547-2137/2137
ACGTGCATTATCTAAAGCAGAGAAAAAAACATATGTATCTATGTTACATATGTTTGATAGGTTATACCAATCCGAATAGCTGAACGGTCAACTGTTCCAAGTACTGTTGCATTGAGGGATCTTGTTTGGAGATTTCTTTCTTTAATCCTTGCATGAAGGATATACGTTCTTTAGGTGTAAGAGGTTGTTGATACAAATCCGTACTTGTCTCCTTAAATACAACCTTGACACCTTTTCCCGTAAGTGTCTTGATCACTGATTGTTTAGCCAGTGCAATAAACTCAGCATTAGTACCATGCAAATTAATTCTGTATCTATTGATGATATCTGGGGGAGTCCAGATTCGTATTTGTGATACATCAAGGTCAATGGTGATCTTCTTTGGGATATCCATTTGGA…
>VF_VS_57259_1 1704-2110/2110
TCGAGTGACGGTGTTCCCTTGTCACCCCTGTACCTTCCGGAGCCGGAGAGCCTTCGTCCGTGTCGCGGTTACGATGGGGCGGACTGCGCACTGACCGGAGGGTTTCCCATGCGTTCCACCCGCGAACTTTCCGAGCGCCGCAAGCAGTTTTGTCGTGAGTATGTGATCGATTTCAACGCCGGCCGTGCGGCGAAGGCCGCGGGGTACTCGGGAAAGACCGCCCGTGCCAACGTGTATCGAATGCTCGGCTCACCAGAGGTCGTGGACGAGATACGACGGTTGATCGACGAGCGAGCCGAACGGACGCGCATCTCGGCGGATCGGGTCGTCGTGGAGTTGGCGGCGGTGGCGTTCTCGTCGGTGGCGGATTACCGATTTAACGAGGCGGGCGAAGTCGAA…
>VF_VS_57382_1 994-2107/2107
TGGTTTATTATAGAGACTTAGACATGGATTTAACCATGGCCCAGGATGGTGATGTTGCTGTAATGGAAGATGCTGATGCTATAAGTAATTCAATTACTAACATAGTTAAGACCATACAGGGCAGTAGAAGGATGTTGCCAAGGTTCGCGTTCAATGCAAATCAACTTCTTTTTGAACCATTGACACAGGATACAGCAAACAGGGTAGCAAATGCTATGTGGGATGCTATTGAAGAATGAGAGCCAAGAGTTAGTGTGAATGGTATAAATATAACAATAGATTATGACAATTCAAGATATAATGCAACAATAACCTATACAATTTTGAACATTACCAGGGAAACAGAAGAATTAGTGGTGGTACTTGAAAAACTATAGAAGGGAGACATAAAGTGAGTAC…
>VF_VS_58270_1 1-489/2087
TCAATAAACAAACCCGCTTAAAACTTTAATGTTCGCCAATTACAATCGCAACCCATGGAACTCCCAAGCAATATACCGCAGCCAATAATTGTGATAGTTCTATTGACCCTGTTAACTGGGATTATATACTATCATAGAAACCCGACTGCGTGCACAATAGAACCAATGATTGAAAAGCTCCGAAAAGACTTAATAAAAATTGACCCCCGAGCACAGTCTCTGCAATTCTTCTCCTCAACCGAGAGCTACACCGAAGACAAAGAAAAAGTATTCCTCTGTTTAAAAGACTCCAAGGGCAATTACTATCCATACAATCAACTTCTAGAAGTTGCCATTCATGAGCTGGCCCACGCGGTCTGTCCCGTAGTAGACGTAAACCACACATCGCCGGAATGGAAC…
>VF_VS_58869_1 1-1488/2073
ATGATAGTCTCTGGACTCATGTTAAGTGTACGAATAACAGATGGATACAACGACTTCATGTCAGTAGAAGCAATCCAGCGATGAAAACCTTTCTTAGGTGTTGCAACCCAACCACCTGCTGCTCGCGTTGATGTGTCATCCTTAGCTGTATGCTTCTTATCCGGACATACCATTCCACGCCCGTGTGCTTCGACTAAAATGTTTTGGTCAGTTACCGCTACTGCACCCATTGTTGTTTGGATTAACACGCAGCTTGAATGCGCAATCGAATTTGCCAAGTCGATGAACTGTAACTTCTTGTCAAGTTTATCTAATAGTCGGGTATCTTGAATGTTATATTCCAAGAATTTCTTAAAGTCGTCATTATAAAGCTCGTCCAATGTTCCTTCATATTGAAGC…
>VF_VS_58899_1 358-2073/2073
TATTCAATAACATCAAAGAACTTAAAGCTGATGGGAAAAAGATAGGCATAACATTTTCAACGTTTGACTTGCTACATGCAGGTCATATAGCTATGTTGAGTGAGGCTAAGAATCATTGTGACTACTTGATAGCAGGCTTACAAACAGATCCAACCATTGATCGCCCGGACTCAAAAAATAAACCAATACAAAGCATAGTAGAAAGACAGATACAACTTGCGGCCTGTCGTTATGTTGACGAAGTAGTTATATACCAAACTGAACAAGACTTATTAGACTTGCTATTAATTTTGCCAATTGACGTTAGAGTATTAGGTGTAGAATATAAAGATATAGAATTTTCAGGTAGGAAAGAGTGTGATACCCGCCACATTGAATGCATATTTAATGGCCGTGACC…
>VF_VS_59113_1 1-862/2068
AAGAAGATATATAATATAAAGGATTAAGATGAAATTAATAAGAAGAACATTCATTAGACAAACAAACCCGGTGTATGATATAAAAGTAAAAGACAATCACAATTTCTATATTACAAAGAATGATATCTTAGTTCATAATTCAGGTAAGGGTTTTATTGCAAGCAAACTAATAGGCATTGAAGGCAAGGTACTTGATGTTGATGCTGTTAAAAAATTAGCCGTGGGATCAATCAAGTTGGCTAAAAGAATAAAGGATGAAACTGGGTATGACATCAAAAACTTTGATTTGAAAAATCCAGATAATGTAACCCTTTTACATAAGATATTACAAGATTATGATATAATAGATAAGAAAAATCATGCATTGTTTACCAGTATCATGACAAAGACACATGATAA…
>VF_VS_60000_1 1702-2048/2048
TTATGCCACCGCCGTAATGTTGCCGATTAGTCGGTACTCGTCAGTTGCCACACAAAGAAGTGTAGCGGCTGAATACTGAGTGCCTATTGTAAAACTCCCTGATGTTGTTGAGACCGCTGCGCCTGCGATAGTTGCACCGTCTGCGGTCACTGTGACCACTCCTGCGCCGTCTTGAATAATGTCAACCCTTGCGCCAACTGCTAGGTCGGTGCTTGCGTCTACTGTGACCGTTGTTGCGCCTGCGTTTGTGAACAGGATTGTCTTGCCTAAATCGGTTGCGGTTGCGAGTGTTCTGGCTGTAGTTGAATCTGTGAGAAAGCTGGCAAGCTTGCTTTCTGCGACCTTAG
>VF_VS_60023_1 1-1612/2048
TGATATTCATGATATTAAATACCCACCTACTTATGATCTTTCTGAAAACGTTACTAAAAAACTTGATGAAGAGAAGAAAAAATTTATTAGGCGCTGTACTGTCAATAACTGTCAAGGATTCCTAAGTACTGCTTGGAAATGTGGTATCTGTGAATATTACTCTTGTTCTAAATGTTTTCTTCCAAAAACTAAAAAACACGATGACATTCATGAATGTAAGAAAGAAGATGTAGAAACAGCTGAAATGATTAAGAAGGATTCTAAACCTTGTCCTAACTGTGGAGAATTTATTATGAAAGCAAGTGGATGTTTTGCAAAAGATACTCCAATTCTAATGTGGGATAATAGAGTAAAAATGTCACAAAATATATGTATTGGAGATGAATTAGTTGGCGATGA…
>VF_VS_60969_1 1-584/2028
AAGAGGTGCTCGAACGCAATCGCGGGAAGACGTTCTCCGTTACCGAGAAGCTCGACGGGACTTCATTCACCGCGTTCCTCCGCGACGGGGTCTTCGGTATTTGCAGCCGCAACCTCTGGATGGACGAGACCGACGAGTCGAACCTCCACGCACGTGTGGCCAAGCGGGTCAATCTCGAAACTAAGTTGCACGAAGTGCGGGAACGTCGCGGCATCGACATGGCCATACAGGCGGAGGTAATCGGGCCGGGAATCCAAGGCAACAAGTACGCGTTGAAAGAAGTATCGCTCCGCGTCTTCAGCGTGCTCGACGTGGCGACTTACAAACTGCTCGACCACGCGACTTCGCTGGAAGTCGTGAGGGAACTCGGACTGGAACCCGTGCCGCAACTCGGTACGC…
>VF_VS_61417_1 1739-2019/2019
GCGAGATCGCCGACTAGGTAATAGCTGTTCGTCGCTTTCTTAGTAATGCTCGCGCCTGCGAACTGACCGCCTGTTAGTAGTGCCGCGTCTTTAGAGTTGAGTGTGATCCCTGCGCCTGCTGCAAAAGTGATTGCGTCTGCGGTGTTCTGAACAAAGTTTATAGTCTCGCCGATTGCCAATTCATCATCTACCGTTATTGTGATCGCTGCGGTTGCATAGATAAAGCTGTTAGCATCTCCAGCGACTATTGTGCGAGAAGTTGCCTGCTCGCTAACTGTCGC
>VF_VS_61867_1 287-2010/2010
TATGTACTATGAAATACTTAATATGATATTATGGGGAATAGTTATGCCATCGTGGATATCTATTTCGTTTTACCGATTTTGTATGAAGCTGAATCCATACTCGTTTAAATAATATACGACAAGTAAGTTTTTTCTTTAACCAAACCAGGGGGCTTTATGATACTTCAACAAAGGAAGTTAAGAAAGTTTATATTTAAGATTATACGAAACGAAAAGAAAGCTAGATTATATTTACTAAATCAAAACTGGATAAAAATTAGAAAACAAAAGGAAAGAAGAAGGAAAAGAACATTAGCGAAACTGTATAAAGCAAGAAGATTGAGATTATTTAATTTGTCAAAATCTGCTTAACACTAAATAGGTATATAAGTCAATATATATAAAGACGTGATGTCGGCG…
>VF_VS_62358_1 4954-23810/23810
TCAGTAGGGAGAGTTCGTCGCGGCGATATAAGTGTATCCGAAGACAAGCGGGAAACCCGTTAGCGGGGAAGGACAAAGAGGGGGAAAGAGCAGGGTCTCCTAGGTTTCCGGAAACCTGGGGTGGCAAAGACGCGCAATCCGATGATGCGTGCGAAACCAGGATGCGTAGGGAACCTGATCGGATAGCAGAGAGATTCCGGATGAGTGTAACCGTCATGTAACCGGAGCCTATCCAGCCTCACAGCGCCGGTTTCCTGACGACGGTGTGGGCGATGCTAGATAGCTCCGAGGAATCCTTGGCGTTGGTCGGCGGTGTCGTCGATGCTTTCCAGCGATGGCAAACCGAGATCGGCCAGGATGTCTTCCATCATGCTGCTCGGCGAAGATGCCAGCGAGGAG…
>VF_VS_62364_1 948-13205/13205
CGGCCTGACGTCGGCCCAGCCTGTGAAACCGAAAACGCCCGCGGGCGGCCCGTCGTCATGCGCAAGAGGCGACTGCCCGCCTCCGGGACCTGCCAAAAACGAACCCGGGGGGCCGACGGCCCCGCCAACCATCGACCGAGGCCGCTCACGGACCCGGAACAAGGCCATCGCGGGCTTCGAAACCGACCGGAGCCCCGCTCGGAGAGGGGTTCGATGAATATCCCGGGTTGATCAATCAGGTTCTTCTGAATATGCGCAACCGGGCAGGCTTGGCTTAGCAATCAGATGGGTCTTTTTTCCAGCTCCAGTAAAGTTTACGTTGACTCGGTGGCCTATAATCTGGGCGGTCCTTTGGAGGATCGCCCTAATTTCATCAAAACTACAGTCATCACGTCTGTG…
>VF_VS_62368_1 1-4045/11136
CCAAAACAAAACAGGCGCCAGAGCTGCCCGATTTTCTGACCGAGGGCGCGGATGGGTCTTTGACCATCGCGCTGCAGCGCGGCCTCACGATCAACGGCGCAAAGCTGCAATCCATCACGATGCGCGAGCCTTGTGTCTCTGATCAGCTCGCTGCCGATGTGGGCACGGATGCGCAGCGCGAGGTTTCGCTGATTTCCAATTTGGCGGGCCTGATGCCCGCTGACATTCATGGCCTGAAAATGCGGGACTATTCGCGCGTTCAGGTGGCGCTGGGTTTTTTCTACGGCTGACACCGGAGCAGTCGCGGGCGGGGGTGTTGGGCCTTGCTCGCCATACTGGTTGGTCGTTGGCTGAAATCTCGGCTTTGCCGGTGAGCCGGTTCCTGTGGTGGGTCGAGGG…
>VF_VS_62384_1 1441-8982/8982
GCCGCGTGGTCCAATTTCTATGCGCCAACGTCTTTCGACGTTGGCGCTTTTACTTGCACGCTGCGCCGCTCTCGTCGCCAGCACACTTACTCTTACCTGCGCCGGACTTGAACCGGTCGCAACGCTGGCGATGCTAATGCCGGCAGATTGCGGCAATTCGCGAGGTCAGTCACTGCGCAGGGAAGAAAAATGGTTTAGGGCCGCCCAAAACACGCCAGCAATTCTTGATTTCATGGCTTGAGCAACGCGCGAAATCATGCTCACTGTGACTGGAAACGCGGGCGATCCAGACCATTTTTTGGAGACGACTTGTGATCTTGAATCTTGAAAAAGAAGTCGCGTGTTTGCAGCGGATGACGGTCGGCGAATTGCAGGCCCAATTCGCCGTAGTATTCGGCG…
>VF_VS_62386_1 1-8522/8915
ATCAATCTTGAGCCCACCTTGCTTCCAGCCGGTGGCCAGGTCTACACGGTGGACTATGCGTATGGCCCGCCGGATGTGCAGGAGTTTCCGGCACCTTTGCGGGACATCAACGGGAATGTGCCGCTGACGCTGTCCAAGGCTAATCTTCGCCCCAACACGGTGGAAGTGACCTGGAACCTGCTCTACAACCCCTATGACCCGGTCACGATGACCATGTTTCCGCCTCGCGACCCGTACAAGACGGTGCGCGACAACGGACTGGGGCGTTTGAAAGATACCTTGGGCGCAGATTACGGCACAGTGGACTACGTCACCGGAATCCTCAGCCTCAAAACGGAGACCACCGTGGGGATGCCCCGGGCGCTCTATGCCTGGGTTCCGCTTGGTAACAACGCCCAG…
>VF_VS_62392_1 3548-8662/8662
AACCGTCAGCCTATATTGTGACTACAAGCAGCAGTATGTCATAATATAATATGACTGTAAAGCACAAAAAGGCATAATATATTATGACATCCTTCGTAGAAACACAGTTTCCCAGCGACATTAGCTATGGGGCGACGGGCGGACCCATGTTCCTCACCGATGTGGTGACAACCGTATCTGGCCATGAGCAGCGCAACAGCAAATGGAGCCAGTCGCGGGCGCGGTATAATGTCGCATCGGGCATCAAAACCGAAACGCAGTGGCAGGCGTTGATTGCCTTTTTTCGTGCGCGGCGTGGCAAGGCGGTGGGGTTCCGGTTTAAGGATTGGGGCGATTATAAAGCGGTCAACCAGCCGCTACTTGCGTTGGGTGGCAATGATTACCAACTGGTGAAGCAAT…
>VF_VS_62417_1 1-4336/7166
AATAGTCACCATTGATGTTGTGGCTCAGCCGTCGGCCCCCAATGCGTATCCAACTGCAATCTATGAAGGTCTGATGAATATGAAGCACGGTCATAGAGTGCTGGAAATGGCCCGTGAGGCCGGTCAAGAAGATCAAGTGAAAAAATATCTTGCAGATGAGGTCAAGCGCCTTATTAGAGAACTAAAAATCTAAGAGCCTGCCAGATGAAAAACAAATACACAATGTCCGTACAGCCAAATGCAGCACCAACCGCAGCAGTAACACGTCCATGGGCAAAGCGTAAACAAGTTTCTGCAAGCATCGTGCTTGTTGAAAATACTGCTGAAGAGCAGAAAATCTAAGGAGAACCCAGAATGTTTGACAAACTCAAACCATTGCTAGATAGCGGTCTCATTAAC…
>VF_VS_62431_1 4234-6800/6800
GGTGGTCTCCAAAAATGCAAAACCCGCCTCTGGGGCGGGTCGGGTGGGTTGGATCGGTGGCGTGGTGTGGTCTTGCGTCAGTCTGTCCGCCCGCGCTGAAAGGCCTCGAACATCACGTCGCGCATGGCGCGGATATCGGTTTCAATGCGCTCCAGCCGGTCCGCGTCGACCTTGCGGTCCTCGGCACGCTGGGCATCGACGCGGGTGCGTTCGGCGATGAGCTCGCGGTCAAGCCGCTGCAACAATGCTTCATTGGTAAAGGCGCGGCGGGTGATGGCGGCAATCAGGGCAAGGAAGCCGCCGATCAGCGCGGTGATCGCGGCGGTCAAGCCATGATCGCGGAAAGCTTGCCCGACCTCTGCAAAGCGGCTGGGGGTGTCATCACTCATGTCGGTGCTC…
>VF_VS_62468_1 2282-5635/5635
GGTGGTCTCCAAAAATGCAAAACCCGCCTCTGGGGCGGGTCGGGTGGGTTGGATTGATGTGTGGTGTGGTCTTGCGTCAGTCTGTTCGGCCGCGCTGGAAGGCCTCGAACATCACATCGCGCATCGCGCGAATATCGGTTTCAATGCGCTCCAGCCGGTCTGCGTCGACCTTGCGGTCCTCGGCGCGCTGGGCATCGACGCGGGTGCGTTCGGCGATGAGCTCGCGGTCGAGCCGCTGCAACAGGGCTTCATTGGTAAAGGCGCGGCGGGTGATGGCGGCAATCAGGGCAAGGAAGCCGCCGATCAGCGGGGTGATCGCGGCGGTCAGTCCGTGATCGCGGAAAGCTTGCCCAACTTCGGTAAAGCGGCTTGGGGTGTCATCGCTCATAGTGGAGCTCC…
>VF_VS_62471_1 835-5561/5561
GAGCGCCCTCAGCGGAACACCTTCGACAACGTCCTCGAATACGCCAGACGGTTGACCCTGCGAGCGGGCGTCTCCGCAGCCTTGATGCCCTTCTGCCAGGTTCTCTTGCCCGGAGTGCCGGGGTGAGGAACCATGACGCCCGCAAACTGGCCGCCGATCTTCAACTGCTTCTTACCGTTGCGCCGCTTGCGTCCGGGCCGCTTAGCACCCGCGTAGATGTCGTGAGCCTCGGAGCCGTTGGACAGCACGGACCACACGCCGGCGGGGCGGGGTGTGAGAATCGCGAACGAACTCGCCCCCTTGGAATAGGTCTGGAAGCGTGCACCCAGCTTGAGGTTGCGGCCGGACCAGCTCATCCGCAGATCGCCGCCGACATCGGAGCGGGCAGCGGCCAGCACC…
>VF_VS_62522_1 24806-67555/67555
AGTGCGTCACTGATTAAAGCAAAGCAATCTCAGCCTCACGCCGCGTCACCAGTCCAGGCAAAACTTTTCCGCCTCCATAGATCCAGCGGCGCAGTTCCTGCCCAGCCGCGACCCAGTCCCGCTGGTTGATCCGCCGCCGGAGCGTTGAGGTTTGCAGCCGCCCAGCACCGAGGTTGAACGTGAAGTCCACGATGGCCGCGAGCCGCCCCTCGGGCTCGGTGGCCAGTACTGGGCAATAGCGCAGCGTGGCAACGAATGCCGTTGTCAGGTCGCGCGCCAGATAAATCTCGGCTTCGGCCTCGGTGATTGGTAAATGCTTCGAGTCACACAGGTGGCCGTAGCCAATCGTCCAGTAGCCTGCGGGGCAGACGTAGGGAACAGCCGTGATTTCCGTGCCGC…
TTGGCCAGCTGTGCCGGGTCACCATAGCGGGCGCAGACATGCTCGAAGTGGGCCTGCGAGAACGCCTGTTCAGCAGTGGCGGTTGGCATCGGGCCGGCGAGGAACACCACGAGATCGCGGAATTCTTGCCAAGTGCGTGGCCGCACCGTGTCACCCGGCCAGTCGCGCACCGAGAGATCGCCAGCCTCGAGATCGACGAACAGCGTCGAATCGGCCGGCAGGGTCTTGAGTTGGGTGGTCTTGCCGACGCCAGGGAAACCAACCAGGCCGACCTTGGCGCTGTACCGCTCGCGCCTCCGCTCGTCGGCTGAAATGATGGGTAGCGACATTACGCGGCCTCCTTGAGCAGCTCGGCGACTTCAGGCCGCCAGAGGATCTGGTAGCCGGAATGCCCATTGC…
>VF_VS_62525_1 1-46996/56802
AAACACCGCCTGCAGGGATATGGATATTGCCAGCCGTAGTTGGGTGGGTATATACAGTATTATTATCTGCACCCCATGCAGCTGTACCTAAGGCAGTCCATCTAAGAATATTTCCAGAAACACCGCCTGCAGGGATATGGATATTGCCAGCCGTAGTTGGGTGGGTATATACAGTATTATTATCTGGCGGTGTACTCCATGCGCCCACTCCATTTAGATACTGGCTTGCTGTTCCAGCAGCCTTTGCGACTAAAACTCCAGAGTCAGATGTCAGTATAGGTAGATCTGTAGTGGTTCCAATAGCCCCAGCATTAGTAATGTTACCATGAGTGTGGCTTGTTGGTGACCTAGAATCAGATAACCGACTATCATCAGAAACCAATCCGGTCATAGCTTCCT…
TCAGAGCGAATGCATTGCCGTCGAGACCGACGAGTTTGAGTTTAACTTTTTCCATTTTGAACTTAGTAAGATTGAAATTTAACCGTGCTGTCGATACTGCATAATTCTTTAACACACAAATTTAAGCATTCTGCCTTGGCGCGAAGCGCCGTCCCGCGAATCTCACCATCGCAGGAAATATTTTCTGGGCTCATATCAGCTACCAAATGATCTGCAATTGACTGACGGTCGGCAGCATTCGAGAGGCTGTACGGCGCGATCATAAAAAATTTGTGTAGGCGGTTTTTCTGCTCTACGTACATTTCTAGCGATTTCATTTCATTTCCTTTGTTGGTTTATTATAACACAAACAAGAATAAAAGTAAACTATGTTTTGCTCACTTCGACGATGTGCTTGCA…
>VF_VS_62527_1 1-41800/54246
CAAAGGATTCAAAATTCAGAAATGTGTGCTCGCATGGATCCAGGTTAAATATAGGCGTTTCGTCCACCAGGGGGCCATCCCTACCTGATAATCAGAGCTGTCTCGTCGTAACGAGCAATAATGATCCTCAGATCCTCGAGCGTCACGACTTGCGCGTCGCCCGGATATATATGTCTCGTCGTAACGAGCAATAATGATCCTCAGATCCCGTTTCCTGGGTGGCCTTTTTTTTACGATCCGCGGGTGTCTCGTCGTAACGAGCAATAATGAGAATCAGATCCCAGGTCTGCCAAAAAGCGTGAGTTTTCAAAGAGCTGGACCCTGGATCGCGAGCGATCCTTGATCCTGATCCAGCTCTACACCGAGAATCGGGCTCCCCAACCCTAAATTGAATCTTTT…
CAAGCTGAAAAGCAGGTTTGAGAAAGTCCGGAGTGCCTCGTTTCAGGCCGTCATAGACCTCAGGCTTAGATCCATCACGAACCACGGTATAGCGATTAACGCTATCCCCCTTCTCCCAGGTGACCTCCACCTGGGATGTCAGGATTCGGACTTTGCTGAAACACTTGCACTCCTTCGTACCCTTAACCTTCCGCTCACACTTAGGCCCGTGCCTGACGAAGTCCGTCCCTACTTCCCCCGTCAAGGCATACTGGGCCGCTCGGACAATAGCACTCTTGCCTATATTGGACTTGCCAACAATGGCCGCAAATCCACTCACCGTCATTGAGGCATGACGGATAGACTGGAAGTCTTGAACTTCCAGTTCGATCATCCTTCAGCGCCACTTTCTTGATCACT…
>VF_VS_62533_1 1-30995/49100
AGCGCGGCATTTCGCTAGCGCGTGGCTTTTTCACCGGGGAATCCACTTTGAAGCCACCCCGGCCAAGCTTGAGATAAAAGTGACTCATTATCAAAGAGTTGGCGCGTGCAACCGGTGGCCAAAAAGTGGATTTTACTATTTTAGTCAAGAATCCACCTTGGCCAAAACCCTAGCCAGTTTGGCCAAGGTTGGAAGCCACCCCAACAGCGACCTGTTTTAGACTTAGCAGAACCCCCTGATTCAAAACACAAAACGTGATTGACTTTTCTAGCCCCCTTGAATTACCCCTAGATCATCGAAGATTTGCGCCCGGAGGATATCCCTCGCGGGCGTTTTTTTCCCACATCGCGGATCCGATTGTGTCGCTGGCAATGTTGCCCGCGCGCATCGGCACGTTTG…
>VF_VS_62536_1 21346-47693/47693
GCGGAGACGATCTCCTAAAATCAAATAAAACGCAATAGCATTTGTTCAAGTTATTTTTTCGCACTGCCTTAGTGGGGCTGGCTCTCACCCTGTTGGGTGGAGTATAGCAGTCATCACTTCTCCGTGCTCGCGCCGACAGATCGGGTTCCTAATCGCGCCCCGAAGTCCCGCGCCGGGAGCCCGGTCCGCTGCCGGGTATTCACTTAGCCATTCCGCACCCGGATTGGGAGGCGGGAGCCAGGCCGAAGGAATCGCTGCACCGATTTGCGGACATCTGCCCTCTCCAGCGGCATACATAACCTAAGGGGCGACGCGCGTCTCGCGTTGCACGGTCCAATCCCTTAGAGATCGCCGCGCCATGCCTACACCCACGCCCAGGTTTTCGTTGGACCTGACTCC…
>VF_VS_62547_1 1-28772/41711
AGACCATCGAGCAGCCACTGCTCCGGCCACTGCCAGCCAGCCCATTTGAACTCAAATTTACGGCTTCCCACAAAGTTCAGCGCAATTATCACGTCCAATTGGGCTGCGACAAGCACTATTCCAAATCCTCAAAGATCGTTACGCCCAAAAACCAGTCATTATCGCTTCCCAATTACCTGTCGCTCAATGGCATCAATACCTCAACGATCCCACCCTCGCTGACGCTATTCTTGACCGTTTAACCGGTAATGCAAATAGGGTCGAATTAACCGGTAAATTTATGAGGCAAATCAACAAAATTATTCAGTAACTTTGCACCCAATCATGCAAGGCAAAATGGGTGGGTCAGTTTGAAGCGAAATAGGTGGGTCAGTTTGACCGAAATATACAATAAATCCG…
>VF_VS_62550_1 19536-41296/41296
TTCTTCTTTTTTAGATCGTAATTGTATATTTCCCTGCCCTGCCTTGTGTACAGAACAGCTTCGTTTTTATCGTTCACCTCCAGCATTGGGGTTTCGTCCCTTAGCTTGGCAAGGTCTTCGCTCCGTAGCCTTTGAATCTCTTCGTACATGTTTTTGCCCAGCACCGAGATTTCGCCCCTTATCTTGTTCATATCCATTGAGGTATCCTGGGCCAGTTCCTTAAATTTGTACCATACAAAACCCCAAAGGGCCAAATTGGATATTATTATCGCTGCTATTAATTCGTTGATCATGGGTAACTTGTTAAAAGGTTAAAGTTTGCATCCACTTTGGAAGGGTTGTCAATTTTAGAGGTTATGTGTACAATCTCACCACCAAATAAAGTACCGTCCCCACGGC…
>VF_VS_62652_1 2426-20376/20376
TTTTAAATTCCTAATAATTTTAAGTTACATAATGTTTAGAGAAAGATACCTGCTTACAGTTACGAAGTAAAATAAGCATCGCACCTAGCGGTATCTAACCAAAACCAGAAGGCCCTTTGTGGTTGAGCTGGTAACAGTGCCGGACGTAACGCTACCCGGCGATCCCGTAATTGTCGCGTGCCGGCCTCTTAGTTTTCTCGTAGCGGCTGCAACGCCTAACACCGAAAAATTGCCGAAATGTGCGGTTACCGTATTGTATTCTGTTTTTGCCGTAGAAACACCCATTCGACCGCCTACTAACGTATCTCGCAAAACAGTATTCGCCGAATTGCACAACTCTAAATAAATTGCCACCGTCGCATCAACGCCCGAAAACGTAATACCATACGGTAGCGTGCA…
>VF_VS_62657_1 1-18023/20069
GGCGAAGCAGGTTTAATCAAAGAAGAAGTAGAAAAAGTATTACCTAATCTTGTAAAAGATGACGGAATTCATTATACAAAACTAACAGCATATCTAATTGAAGCAGTTAAGAGTTTAAATGACGAAATTTATCAACTCAAAGGCAACAAATAAATGGCTAATCTCCTAGCATCATCTTTTACAGACTTAACGTTACCTCAGGGTACAACTGCACAGCGCCCAGCAAGTCCAGCATATGGAATGATGAGATATAATACAACTATTGCCTTAGTAGAATTTTACGACGGAACTAATTGGCGCCCAGTTACTGGCTATAGTCAGGGCACAATAGGCACCGGCGGATCTATATATCAAAAAGGTAATGGTATTGTACATGAATTTACCGCAGTTGGAGCAGCC…
>VF_VS_62761_1 3842-14241/14241
CGCAAGCTCCCGTAGCGAAGGCGGAATGCCGCGCCGGACACCCGGCGCTGGGCAGGCACTCGACAGGAGCCAGCCCGTCCCGAAAGACTCAAGTCCCTTCTCGTTTCGGAGGCCCAACGTGCCATTGGACGCAACTCGCTCCTTGAACCCCGCGGCGCTACCGGTTGCGGAAGCCGCCCGGGTGCTGGCAACCCTGTTAGGAAAACCCATTACAGCGGCCATGCTCGAAGCCGACCTAGCGGCTGGCGCCCCGCGCAATGCTGACGGTTCCATTCACCTGGTGCATTACGCCGCGTGGCTCGTCAAGGAGACCGCCCATGCCGCTTGATCCACGCAAACTCCGTCCCGTACAGCTCGCTCGTCTGTTGAATTCAACACGGCTTGGCGAGGTGACCAACG…
>VF_VS_62823_1 3083-11964/11964
TCGCACAGCGTTGGAATGTATCGCAGGCAAGCCCCTCGCGCTTCCGCAACCGGCATCACCAATCTTGCGGCTCTCCACAAAAACACACTTCAATGACAAACTGCGAAAAATAAAGGCCAGGCATACAAAGGATACAGAACTCGGCGAGAGGTTCTAACGCTCAACCAAACTACGCGCTGTTGGTCGCTCTGAACCGTGAAAACATTGGCAAAAGCTTGCATCGGACTGAGGGGGCCTCACACTCATATGACAAAAAACCTGAGCGACCAAAGCCAGCGTCGCGAAGCCAGCGACCCATCAACTTCGCCAGAGCGACTTTCGGAATTGGCCAAGTCGAACTTAGCACTAACCCGCCTTGTGGCCGCCAACGAAGGGACGCCAGGCTCATTGCTTGCCGAA…
>VF_VS_62869_1 1-6707/11066
GGCGCAGGCCAAAGCCATCCCGGGGCAGTTGAACGGGATATTACGGCTGCATTTCTGCATCTGGACCGATGCTGAAACCGCCTGGATGGCGCGCTCGACGCTCGAGCCCCTGCTGGCCGAATTCGAACCCAAGCGCGGCCAATCCGTCTGGCTGGGCCTCGATCTCAGCCAGAACAGGGATTTGACTGCACTGGCCGGCGTTCAGCGCAATGGCGAAAAGGATGGCAAGCCCTGCTTTGATGCATGGGTCGAGGTTTGGACGCCGGGCGATACGCTTGGTGCCAGAGTGCTGCGTGACAAGCAGCCCTATGATGTCTGGGTCGCTGGCGGATTTCTGAATGCGCCCCAAGGCGAGAACATCAGCTTGCGCCAAGTGGCGCAGGCGCTGGCTGAACTGGA…
>VF_VS_62879_1 9201-10788/10788
GGTCATTTCAAATTTCTTATCGAAAACATGTGCCTATTATCCTCCCGCTCGCTGCTGCCACGCTAGCGAGAGTAATAGCGAGGGATCGTGTAAAGCAACTATGAACATTGACCGATGCCGGGGAACAGGTCGAGGAACGCGCGGACCTGCACGCTGCCCAGCACCTCTAGCGAATTGGCGATCCTCGGGGGCACCCCCAGACCTTCACCGCAAGAAGACCTCACCGGCACGGCGACGACAACCGCCACCTACGGCATGGGCATTGGTGCGACCACGACCGGCCTCACCAAGACCCTGAACCTCGGTACAGGCGGCGCGTCCGGGTCGACCACGGTCGTCAACATTGGGTCGGTGACGGCTGGCGCGGGTGGGACGACGGTCATCAACACGCCGACCGTC…
>VF_VS_62886_1 1-8227/10636
GCTGCGTCCGTGTCTGAAGAGGTTATTGCGGTCTCAAAATAAGCTAGGTCTTTATTTGTCGGGGCTGTCCAGTTCGCCCGCGCAGACTCGGCGAGAACTCCAGAAAAATAGGTAGGGGCGCGAGCAAACCCGGCCGAAGCTCCTCCTGTGTAAGTGACGCTTGTAGGTGCGCTCGGCCCCGCCGTCTTATTCGGCGACGTTCTCGACAACACCGTTGACACAGTGGAAAGCGCCCCGCCGTTGGATACACCGCGAATTGCAAATTCGTATGCCACGCCAGGCGACAGGTCATCAATCCGCCCTGTTCCCGCAGCCGTTTGTTGGTCCGACAACACCCACGATGCAGAGCCGCTGATCCTATAGAGAAGGTCGTTCGCCACAGCTCCAGAGGGCAGCGCC…
>VF_VS_62895_1 1962-10401/10401
AGTGGCGGCCGGCGAAGCAATGGCATAATCACGGGCTTACCGAACGCCGAGGCACTTGCTGCGGCGTCTCGGGCGGTTAGCTCAGCGGTAGAGCACTGCCTTCACACGGCAGGGGTCGCAGGTTCGAACCCTGCACCGCCCACCAAAAAACGTATTCGAATCAACGACTTAGCGGCGCCCGAGGGTGCCGCTTTTCGTTTGGTACCAAAAAAGTACCGAAATACCCGGCGCACGACCGCGCACTCACACGAATGTGAAGCCCTGGCTTTCGTAGACGCTGGGCTTCTCTTCGTCGGCTTCCATCGCCCGGCCCAGCGCCATGAGGGCGGCCACGATGCCGTCAATCCGCTCGGTCGACTTCGCTTTGTCCGGCTTCACGTTGCCGGCCGGGTCTTGCGT…
>VF_VS_62918_1 1-4560/9973
AAGCGGGAAACGTTTCTTTTTCAACCTGGGTTATAGCCTTCTTCTTATCAAAAACTGGTAAAAGTTTAGTCGTGTCCAACAAGGGCGCTTGTGGCATAGCTGGAACTATGGTTGGGGCTACCAGTATGGGTTCTGACACTATGACACGTTGCGGGCATTGTGTATACCGTTCGTGCCCCGAACCCCTGTTCCTACCACAATACGGGCAAACAACATCGTTTCCTAACTCTAACCCAAGATTTGCGTTCAAATCCAATAGGACAGGGTTTATGGGTTTGACGCCTTGAACACTCACCCTCCTGAAATCTGTCGAAAGAATTCCTATAGGCCCAAAAGATTGTGTGAATATTTTTCTAACACTAGGGTCTTTATCTTTAACGAGGATGTTCAACGTGTTTG…
>VF_VS_62963_1 3156-9362/9362
TTGACTGATTTCAGAAAATCTGTTATACTGTAATAAGAAATAAGAGTCTGACTGGACCACCAGAGGACGCCCACAAGGCGTTTTTTTGTTATTAGAGCGGAAAGCGTTAGGTGAAAGACACTAACTTTCTGAGGCCTTTCGGCCTAATGATAAAAAAAATGATTACTAAACCAGTTATATATACAGAAGAATTTGTAAAGGAAGAAGTTCAAAAACTCCTGGGAGAAGCAAGGAATTCAGATATGGTTATTTTGGGAGAATTATTTGAAAACAAGGACTATTCAGCCCAGCGTTTTAGTGAGTGGGCAACAAATTTTGAAAGTTGTCAAGATATTTCGGAATCAATAAAAAAGATAAAGGAATTATTTGAGAATCGGGTTAATATTGGAGGGTTAACAA…
>VF_VS_63017_1 3528-8602/8602
CGGTCGGGCTCCATGAGCGGATCGGGAGACGCACGAGTCGAGCCGCCCGCGCGCGATCGGTGCGCGGGCGTTGGCGACGAGGTCCGGGCTAACCGGCCCCTCGTATCATAATGACACTTTTCAGAGCGTTATTTAGCGCCGGCGTTCGCGGCCGCGAGGGCGCCGCGCACGAGCGCCAGCGCGTCGTCCAGGAACGACTGGCGCAGCACCCAGCGCAGGTAGTCCGGGGCCTCGTCCGCGACCTGGGCGAGCGGCCGCCCGCGATGCTTCCCGAACGCGAACACCACGGCACCGTTCGGGTCGCGGCGGAACGCGCCGCCGACGTCCACTTCGGCGAAGGCGGCGTGCAGGTCGGCGGGCCGCGCGGGCAGCCCGTACCGGCCGACCTGGGCGTCCAGC…
>VF_VS_63033_1 2301-8409/8409
AATGGCAGGAATTGACACAACAGCAACTAAAAACAGCCTTTTCGGTGGTCTTAAAGCTGAGGTAAAACCTTTAGAGGTTATTTCAGAACTGAAACAAGCACCAGAAGAAAAATTAATTTTAGTAAAAAGGAAAGAATTAGACCCTAAAATAAAAAACGAGCAAGTTAAAAAGAATAATCCAAAATGGTTAAGTTTGGATAAAGTAACTGTTTTACTAACTACAGATCAAAAAGACGGCTTAGATCGTGTTGCAAAAAAGATCATGAAACGTAGGTCTAAGCAACTAAAAGTGAGTGATGATAAAGAAAGAATCACTACTAATACCTTAATAAGAGCTTTAGTGAATCACTTTTTAGAAATAGAAGAGTCTTTTGAATCGGAAGTTTTATTATCAGAAAA…
>VF_VS_63057_1 1-6471/8136
CAGCATCCGACGCGCTGCCGTCGCATCCTTGGTGCGCCCCGCTGCCGCCCGAAAGCCACGCGCGTCAAGGTCAGCTCGTGTGATCGCTATTGTCATGTCCAATCCCCCTGACCAAGAGGCAGTGATTCCGACGCGCCACATCCTGGCAACTCACTTTCGAGTCAACAAGACCGGCGGTTGGTATTAGACTGGGACTGGGACTGGGAACAAGACTGGGAACGGGACTGCGGGCAGGTGCCGCTGTCGTTCCCGCCTTGACGGTGGCCCGGCGGTGACCGCAAACGCAAGCCCGGCCGGGATCGGAACGTCGGGATCATCGGGGCCGGATCATCGGGATCGGAACGTCGGGGCCGGGTGCATCCTACAGCAGGGCAGCGATCTCGGCCATGAGGGCCTCGA…
>VF_VS_63128_1 2805-7444/7444
TGAGGGCCGTCGCAGAACAGGCTGCAACTTCATCCGCGAGCGTCGATGGGTTCATCGGACGCATTCCTGTGCGCAACCTTTGGCTGCTGATGCTCTATGCATCAGATCTGTTCCGCACTCGCGGCATAGGCAAGGTCGGTCTGGAAGACAGCCCGGACGATCTGCCAGACCTGGTCGCCGAGATTCTTGCCCACGCGGTTGAAGTGCGGAAGCGTCGTCGCCTGAGTCTCGGCTATCGCTCTCGTAATGCACCGCTCAATCGTGTGCGTGGCCGCATTGATATCCTGACCACTGAACGAAATCAGTTGCTGGATCGTGGCTTGGTGGCGTGTCGATTTGACGAACTGACCATCGACACGCCACGAAATCGCTTTGTCCGGGCAGCCCTGGAAACCATTT…
>VF_VS_63139_1 6746-7321/7321
AACTTGTAAGTTTGAAATTGAAAAGTAAATTCCGAATTTAGAAAATCAAGTATTCATTTATATAGACAACTTTATATGGAATACCTTTCGCTTTTGCAAAAGAAATTGTCATTTTTGTACCAGTACTAAATCCGTCCCAAAATGCAATAAGTTCATCAGAATCATCAATAATTGATTGATTTCTTATTCTCCCAGCAATTTTACCGAGGCTTTTCCAATCGGGGTAATGAATGTGAATGGGGATGTTATGTTCGTTTGCATATTGTTCTGCTAATGCATCTGAACCCTTTGCTCCTCCAGAAACAAATTCTACTGAAAGATCGTCCTTAAGGAGATATTCATCAATGATAGATTTGAAATATGGGTAATCGACAAAGTTACGAGAACCGACAATAGCAA…
>VF_VS_63148_1 1-5257/7254
TCCCGAGGCGAACATCTCGGACGCGGCGATCTATATCGCGCTCGACGTCTCGGGCTCGATGTCGGGCACGCGCATGGCGGCGCAAAAGGCCGGCGTTGCGGCGCTGATCCGCGAGATCGGCGCGGGCGTCGATCCCGACCGACCGAATGATATCCGCATCGTGCTCTGGAACGCAGCCCCTGCAGGCGCGATCGAGCGGCGTGAGATGGGCCCGGACGATTACACCGCCCTTGAGGCCTGGATGCTGGCGCTGCCGAACAGCACTGCGGGCGGGACCAGTTTTGATGCGGCCTTTGCCGAGGCGGCGGCGTTCTTTGCGGGCGGCGGTTCCAAACGTCGCATCGTCATCTTCGTGACCGACGGCGCGCCCGAACCTGCCTCCTCCGTCGAGGCAGCGCT…
>VF_VS_63150_1 2055-7233/7233
TCCTTGTTGCCTCCGTAAAATCCAACTCTCCTCATCGCCTCGCGGCCCAATCGCGAGGCGATGTGCATTCGTAAAGACCCAGCTGTGACGTATTGATCTTCAGCGACAGTGAGACGCCGCTCATACAAATTATTCCAAGGACGGTGTAAGGAATTCGCCTCTCACCCGTACAGAGTGTGAGTCGCGAAACCGCGTGTGAATCCCATGATTCATTACTCTTCCGTTGTCGTGCTCCGCGCAACACTCACGGTTAGGTTTAACCGCTCACTGCTTTCACACGAACGTTTTAACGTGGGTGTGCTCAGTCGAGTGTCCCTCTCTCCCAGCTGTGGATCTGCGTGCCCCCAGTCTTCGAGTTCTTGGAGTTCTGATATGTCTGTCGCACGTCGCAATGGAACC…
>VF_VS_63152_1 1-4551/7216
ACCCGGGCGGCGGGCGGGAGCTCGGGGACGGAGAGATCCGGCTCAGGCTCGGGCTCAGGCTCGGGCGGGGTCGGCGGCTCGGGCTCGACGGTCGGCTCGGCGGGAGAGGACTGCGTCAGCGAAGGACCGGCGCCGCCCGACTGTGCGACGGCCAGAGCGGCGATCTCGGCCACCGTCAAGAAACGGTCCCCGCCCGGCGTCGGCTCCAACCCGAGAGCAGCACGGCCCTCGTTGATCATCACGGCCTGAGACATCAGCAGCGACGGCACACCCACCACCGCGATCTTCGCGCCCGCGTCCGGGCGCTCCATCCCCAGCATCGGCAACAGGAACTCGAACTCGGTGCCACGCTGCAGCAGCAGGCTCTCGGCGAACGACCGCAACCTGACCTCATCGTCG…
>VF_VS_63156_1 1605-7179/7179
GCTTCGTCTCCGTTGGGTGGAATGGTCGCATCGCGGGATGTCCGCGTTGCGAGTGACACATCAGCCAGCCCGGCGAACGAACATCAAGGCCATACGCCTGAAATCTCAGACTTTTGGGGGATTTTTCATGACGAACGTCGACAACTCCCGGCCACAGGGGAACAACCCCGCCGCGCTTCCGCTCACGGATGCCGCCCGCCTGTTGGCAAGGCTTTCGCGCCAGCCGATCACGCCGGAGATGCTCGCCGCAGATCAGTCGAAGGGCGCGCCGCGCAATGCGGACGGAACGGTGAATCTCGTGAATTATGCCGCTTGGCTCGTGAAGGAGGGTTCCGATGCAGCTTGACCCCCGCAAATTGCGGCCGACTGAACTCTGCCGGCTGCTGAATTCGACGCCGC…
>VF_VS_63192_1 1-5884/6877
ACATAAATTATATGATAACGAGTTTAAAAGGATTGGATATAAGAAGAATCAGTTTAAAGTATAATAAGTATCAGTTAGATATTATAAATTCCTCACTTTCTTTAGTTGATGGAGTTTTAATACTTCTAAAAAATAGTTCTTTTACTGATTTATGGGTAGTACATAATGGACCTCTTATAGCTTTTAAGATTTCTGATTTAACATCAGAATTATATCCATCAGTGGCTTATAAAGATATGTGTATTAGCGATAGAACTGTATCTGGTCTATCAAAAAAAGAGAAAGATGCACTTCTGAAAATGAAGTATGAAGTTTATGATACTAGAAAACTTAAGGCTAAATTGACTAAATCAGTTGAAGAAGTTAAATCAGTTGAAGAAGTTAAATCGGTTGAAGAAG…
>VF_VS_63209_1 1-4210/6731
ATAGCAGCTATTACTTCGTCATATGTATAGTCTTCGAACTTGTCGAGGGCTTCAATCAATACTTTTAAACGAGCATTGATATCCATAGTATCATCACTTGCTATCTCAGGAATTGTTACGGTATCCTCTTTGTATTTTTTGGGAAGCGAGTAAAGCTCTTTGTAATATATTTGGTATGCCCAAGCTTCACCAGCTTGCATTTTGTCCCTAATTTCTTGATATACAGCTTTAGCGTCGTGACTAGCTAATTCCTGAATTTGTAAAAATCTTTTCTTAATATCATTGAATGCGCCCTTTGGACGTCCAGTAGGATTTGAACATATACCTTTTACGAATCTACCTGGGATAGTTTTTGACATCCAAACCGTATTTTTCTATTTTTAATAAGTATTTTACCAT…
>VF_VS_63211_1 2421-6711/6711
GAATAGGATTTACCGGAACTCTAAGTGTTGGTAAAACAACGTTAGTTAATGCATTGGGAGAATTACCCGAATTTAAAGATTATGAATTTAAAACAGAACGTTCAAAATATCTACGTGATCTAGGAATACCATTAAATGTAGATTCTACATTAAAAGGTCAAATTATATTTTTTGCTGAACGATCAAGTGAGTTATTTTTAGATAATATGATCACAGACCGCACAGTAATAGATGTAATGGCATTTACTAAATTGGCAAAATCCATCCCATATCATATAGCTGATCAATTAAACAATGCTGTTTCTCATTTAATAAATGAATATGATTATATATTTTATGTTTCTCCTAAAGGAGTAAAATTAGAAGATAATGGAGTTCGTGTAGTAGATGAAGTATATA…
>VF_VS_63263_1 2748-6363/6363
AAATTTTATTGTTTTGGGATTATAAATATATTATGTATTATAAATGTTGCTAAGAAAGTGTAAAGAATTTTTTCTTCAACATATCTCTATCATCTTTATCAAAATCTGAATATCCAATTTTAGCATTATCTGCTTTATCATTTTCATCTTCATCTTCTGATGGAGTGTCATTAATTATAATTTTACCATTTGCTGTATCGATTGTAGAATTAAAAGATAATCCATCAGCCCCAAATCTGTTTTTTACTATATGCCATCTTCCTGTACCTCTTACTTTATCCTTTTTACGTCTAGCTACCGAAATAATAATATCTCCAATCATAATTTTATCGTATGATCCGGCGGCATTATCTCCTTCAATAATTGCGCTTTTAGATGCTGTTCTATTTGCTTGGGAAG…
>VF_VS_63306_1 2294-6012/6012
GCTGTGGAAGTACGTTTATTACTCCGGGCGATCGCCGTCTGACCCCACCACCCCACCTACGGGCGTGGGGCTTACGCCCTGCTCCATCACTCAGCCTTGGTTAGGGCGGCCCGCCATGTGGTGTCGCCGTTCTCGCGCACCCGGCTCAGTTCGAGCCCAGCCTTCTTGGCCGCGTTGAAGAAGCCGCCCAGCTTCGTCCACCCGGTGAGCTCCTTCATCTTGGCGTTGCTGACGCCCTCGGGGGTCTGCGCCAGACGGAGCAGCATGGCGGTCTTGCTCTCGGCCTTCGGCTCCTTCGCGGCGGCCGCCTCGGGCTCACCCTCTACCTCGGCGATCTTTGCCGAGCGACCGCCGAACAACTTGCCGTTCATGGCGTCCTCGACCGACACCCGGCCGACC…
>VF_VS_63310_1 758-5994/5994
ACCTCTGGCTGACCGCCGCGGACCTCCGTGATTACATGGGCGTCACCGCCTCCTCCGGCCGGTACTCCGCCGCCTCCCTCGGTTCGAACATCCGGGCCGCGCAGGGCCTCATCGAGCGGCGGACGTCCCGCCTGTTCGAGGAGGAGACGGGCACGACCAGGACCCTGAGCAGCGACGGCAGGGCCGTGGTGTCCATCCCCGACCTGCGCACGGCCACGAGCGTCACCCTGCAGGGCTCCGCGCTGACCGCCGACGATTCCTACTGGTTGCTGGCCGATACCCGCCACAGCGGGGTGTACGTCAACGTCCAGCTGCGCACCTTCGGCGGCGACCACCGGGGCAACCCCCAGTGGTTCGACCGCAACCTCGACCGGCCGTGGTACTCGGCCGGCATGGGGC…
>VF_VS_63320_1 4019-5910/5910
ATAATTTTTAATAAAAGCAAATATTAATATTCTCCTTTGTTATCTTGTCTTTGCTTTTGAATACTTTTTCTGATTGGAAAAACCTTTCGCTTTATTTCATTAAGATTTGCTCTAACTCTTCTTGCAGCTGCATCATTTTTTGTTCTACCGATAAATCTATATAAGTCAATTTCAATTTCTTGCATTAACTTTCTTATTTGTTGGTATTGCTCGTCTATATTGTGATTGTCATAAAACATTTTATTCGTCTTTAATTAGGTTAAAAGTTTTTTCTATATTCTCTAATAATTTCTTAGTTCTAAAATTCATATTTTTATTCTTATTTAAAAGAGTGTTTCTCTCTGCTAATGGCTCTTCTTCTCCTTCTTCTGGTGTTGTTTCTATTCCAGCATCCATTCC…
>VF_VS_63328_1 2982-5851/5851
ATGAATCAGGATTATAGCAACATCAAGCTTTATTTCATAAAAATAAAGTCCCGTACTGATACGGGACTTTCCTTGCTACTGTATAATTGTGTGAACAACATGAAGTACGTCTTGAAACACCTCTTCTTCACTTCTGCTCGCGTCTATCGAACATGAGTTGCGTTGAGTTGGAATAAAGTGCTGGTACCCAGCATAGACCCGTTGATGGTAAGAGAGTGTTTCAAGATCAAAAGAATTTAATGCTTCAGCCGAAGAATGTCTTCGTGACAATCCTACGTCTGGTTTTATATCGAGGAAAATATACTGTGGAACGAGCCAATCGCTGGTTTCAATCGGTGCCAGATAAATTCTCCTCAATAAATTGAAAACATCTTCGAGATGTAACTGCTCACTCCCGAA…
>VF_VS_63357_1 4629-5648/5648
TACTGGCTGCGGGTGTCGCTGGACGCGTTTGCCATGTCTGGCGCGTCTGGCACGTCTGGCACGTCTGGCACCACCAACCCGGCGCAGCAGGGCTGCAGCCGCACATCAACCACCGGAGCCTGTCCCATGCCCGCCCCCTTGCGTGACCCTCCCAGCGAGGCCGTTGAACTCATCAAGGCCTTCGAAGGCATCCCCGACGGCGACCCCAGCACGGTCAACATCGACGCCTACCTGTGTCCGGCCAATGTCTGGACCATCGGCTGGGGTCACGCCATCGTGCATGGAGGCCAGCAACTGAAGGGCTCGGCGGCCAAGGCGCTGGCGCGGCAGCTCTACCCGGGCGGCATCACCATGGACCAGGCCGTGGCCCTGCTGCGCGCCGACCTGCTGAGGTTCTGC…
>VF_VS_63411_1 1806-5331/5331
ACAGGTACTCAAACGTATTTGACTCAAAGTATCCTTTCTATCTAAACAAGGGAGTCTTTATTACTATAATAATATGAAGACAGTCAAGAACCCCGGATACCACCTAAGTAGCATTCCAAAAGGCGTTCTAGGGGAATCGAGCAAGATTCTCGAGGAACTGCTTGAACTACAGGATGCCGAGGCCCAAGAAGCCAAAGTCATGGCGCTTGTCGAACTGTCCGACCTGGTGGGGGCAGTTGAGCATTACTTACATCATCATTTTCCAGACATCACCCTATCAGACCTTGTAAAAATGTCGACTATAACCAAACGAGCGTTTGAAAATGGCCGTCGAACCTAAACTAATCGACTATCGCATCCTGGCTCAAGCATTGGCCTTCTATTCACAGCTAGGCTACA…
>VF_VS_63433_1 1-4753/5215
AATGTATTTTAATACCCGGGGTCTACAGCTGGCAATTTCTTCTGATGTAGGATTTCGGGTATTCCCTTTTCCATCCACAGGTCGACAATTCACGGCGTTAATGTTTAGACAATCCTCAAACAAGTCAACCCCCAGTTTTTTATAAGCCTGTTTTAATACTGCGCCAGGGCGGCCTTGCCATTGCTTTCCTTTTCTATCGTCTTCTTCTGTTGGGGCTCCCCCAATGTTGAGAATACCTTTCTTGAAGTTTCCAAATGGCTTCATTCGGGGGGTAAGTTTATTTTTATAAAGGCCGCAAGAGGCGCATGAATATGTTTTCCCATCTGGGCGGGAAATACTTTGAACTTGGCGATGCGTAAAGAAGCCCATATTAAACCTTTTCTATTCCTAATCTTGCGG…
>VF_VS_63451_1 1-4958/5091
AGGTCTGAATGTTCCCAAAGACAGTCTGGATTCCTTCAATAGCGCTGGCACTCTGCACTCTATCGAACGGCGGGTTGCTTCCGTTCAGACTTATCAGGCTCTTCATGAAACCAAGAGCAAAATACGCTCGCAAAAATCGATCATTTTCTTTTCCAATTTGCTGTCCGCCGCTCTCCCATTTGGATGGCCGGGTCGGATCAACTCCCATGATTCGAGCGAGCTCTTTCTGGCTCAGACCAAGGATCTTACGTACGAAGCGGATCTCATCACCGTCTAGAAGCCCCCGCTTCTGCACCAAATCGAGTGCAATTATGTTGTGAAGATGTTCAACGGCCGGAATCACAGGAGTTGATTCTCCGCACTCGCAATTGAACACCAACAGATTTTGAAGGGTAACGC…
>VF_VS_63457_1 1-2791/5057
AGGTTTCTACTACACGCACGACCTGCGGCCGGACCGCTATCCGACCTTCGCACTCTGCTCGCACCGCTGTCAGAGCGCGGGCGCTGCCATCGCCAAGAGGAAGAACGGAATGATCGATAAGACCGATATGGAAACCCGCGCGATCAAAGACGCCCGCCGGCCGCTCGCCGACGTGCTGACGCAGTTCGGACTGATGGCGCCATTCCACGACCGCACTGCTGACGACATCGACCGCATCATCGAAGCCTGCGTCGATGGCTTCCAGGACTCGATGCAGCGCCAATCGCTCAACGGCGACATTCCCTGGTGAAAATGATGGTGATGCTCAGCGGCGAAATCTGGCGAGACGTACCAAGTGTACCCGGCATCCTGGCAAGCAGCGATGGCCGGGTCATGCAT…
>VF_VS_63468_1 1-3772/5019
GGCGGCGGGGGGGGCGAGGGGGGGGGCGGTGAGCGCGGCGGCGGCGGCGGTTCTGTTTGCCGCGGTGGCGTGGGTGGCCGCGGTGACGGCGGCGGCGGCGCGGGCGGCGGCGGCGCGGGCGGTGGGGCGGGGGGCGGCGGCGGGGGCGGCGGGGGCGGTGGCGCTGTCGGCAGGGGTGGCATGGGGGGCAGCGGTGGCGGAGGCGAGGGCGGCGGCGGCGAGGGCGGCGGCGGCGAGGGCGGCTGAGGTGGCGGTGGCGAGGGCGAGGGCGGTGGCCGCGGCGGAGGTGATGGCGGCGGCGAGGGCGGCTGAGGTGGCGGTGGTGAGTGCAAGGGCAGCGACTGTGGCGGAGGTGGTGGTGGGGGCGGCGGTGATGGATGCGGCGGGGGTGGTGGCGGT…
>VF_VS_63472_1 2386-5002/5002
ACCCGATCTCCCATAAATCTTGCAGGACTGTGATAAGTCCGTTACCTCGAAGGTTTGCCACGTTTTCGATAATTGCGTAACTTGGTCTGAGTTCATTAATTAACCTCTTAAATTCTTTCCATAAGCCCGATCTATCCGCACCTATTCCCTTTTGTTTTCCTGCACAAGAAATATCCTGACAAGGGAAACCTCCTGCAATCACGTCAATTTGCGATAAACCTGCAAAATCTTCTTTTGTCAATTTAGTAACATCAGGAAATACAGGTATAGATTCCCAGTGTTTTTTTAATATTTGTTGGCAAAAAGGATTGATCTCGCAGAAGGCTACTGTCTGCATTCCTGCTTTTTCCAGTCCGAGAGAAAATCCCCCTATACCTGAAAAAATATCCAAAACATTTA…
>VF_VS_63562_1 7787-48810/48810
TTACGAACTCACACAAATTCGAGCGCGGCCTTGTGGCGCGCCTCATGGTCTTGGATCTCGAGAAGATTAAGAATGTCCTCCTGCGTCGCGTTCTTGGTAATGGCCTTGCGCTGCGCCTCGTCGAGCCCGAGCCGCTGTGACACCGCATGGCTCACTGTGAGCTCCTTCTCGGTCTTGACCATCTTGGTACCTTCACGATTGATAAAATGGTCCTTCCTACGCTTTTCTAGCGCCCTTTCAATGCGCTCGTCCGAGTAGGCGTGCTTGGTTCCGGACTTGGTGTCGCCAGCGCATCCCGACTTCCACTTGACCTCGACCATGTCGATCCATTTGCACATGTCAAACACGTGCACCTCGAGCGGCTCGACCTTCTTTCCAATCACGTTCCTGGCGGTGCTC…
CGTATTTCAACCCCCTTTTTGAAATATCGGTGTGCCTGCTTGTTGGTCAACACGTTGCCTCTGGAAGGGTCGTAGTAGACAACCTCGTACATAATGTCCATTAGGTTGATGATCATGGCCGCGAAACGCATGATGAACTTGTCAAGCACGACGGAAAACGCGTGCAATTTTTCCATGGCGTGAGTGCATTCACTTTTGCACTTTTGGGGGCAAGCATTTCCGTACAGAAGTCCGTCAACAGCCGCATCAATGCACTCAGGGTCCGACCCTTCCGGAAAATCGATGTCGGAAAAGCTGGCAATATTGGTTGCTTTGGCGAGCGCTTTGGCCAGTACAACCGCCGGATCCTTCTCCTTGTAGTTTTGCGCCCGAACATAAATGTACCACGTGCTCCAGACC…
>VF_VS_63566_1 8826-48274/48274
TCAACGAAAATGAACAAAAACAGGCGATTTTCTTGCCGATTATGATTCTGATGATTGGCCTGCTTCTTGTCGGGCAAATGTTCTATCGTTCGCCGCGCAGCAAAGAGGCTGGGCTTAAAGCCGATATTGTCAAACTCAAAAAAACTGCGAAGGAGAGGCAGAGTGTTAAAATTGATGCAAATCCGAGCACGACCGCACTCGCCGAGGCGACGCTGAGGGGCAAAGATACTCAGTCAATTCTGCTTGCGGCCGGCATTCCGGCAAGCGCGCTCGCGCCGGCCGCTGGTAATAGCTATAAAATCGATATGGATGGCAGCATCTCAGTCCTGGCTGAAATTCTCGCAAAGATCGGCGGTTCGGTGGCGGTCACCGCACCATCCGGGCAGATGGTCGGCGAGG…
GTGCCAAGGCTTGGAGCACAATCAAGGTGCCGATTGTTACTGCCTATCTGCGCGGGCTCGGCAAAAAGCCGGTTCCTGCTGATGCCGCTGCCGACATTGCTGCCGCGATTCGTGAGTCTGATAATTCGGCGATCGAACGAATCTGGGCTCGACTCGCCCGGAGCGAAAAGTCGCGCTTCGATCGGCTCGAGCGCACCCTCCGTGCCGGCGGTGATGTCAGCGAGGTCTCCCGCTCGGCCGGCGGGAGCGGATTCAGCGCTTATGGACAGACCAACTGGAGCGGCTCTGCTGCAAACAACTGGTATCTCTCGCTCGCACGCGGCAAACTGCTTCCGCCAAAGAAAACAGCGCTGGTCATCAATCATATGAGCAATATTTCTCAGAGCTGGGGAACGCCAG…
>VF_VS_63585_1 1-41111/44494
AGGGAAAGAGAAGGGATGCCAGATCGGCGTATCCCGGAATGATCCGGAAAAGGTGATGGCATAGCCATCACCCTGTCAGTGAGGTCTCGATGACTAAGCTGACAAGGAGAAGCCCCTTCCTTTAGGTGGGGGAGAATTCACGTGAGAGCGAACCAATCGCTGCGCCTGCGCCAGATGGAGCAGGATCTGCTGCGCCTGCGACTGCAAGAAACCTCGTATCCGGGGGTCAGGTAGCGACCCGCAGCCCCCGATACCCCGACACCGGATCCGGCGCCCGAGGCGTTGGCGACGACAATGAAACGATCATCCAGGGAAGAAATGCATGAGCCTGACATTCGAGAAAACCCCGACCGGCGATTACCTCATCACCGAAACCACCGTCAGTGACATCGGCACAAA…
CGGCTGACCCCTTGCGCGCCGGGCCCCGTGCCCGGCGCATTCCCGATTCTGACGCGGAGATACAGATGTTCAATGCCGACGACGCCACCCTGCCCCGCCACGGCAGGGCGCCACCCGCTCCATCGGATCAGCTCCGCCCGCAGGCAGGGCCACCCGATGCGACCGCAGCCACGCTCTGGCAGATCGCTGCCCAGGATTTCGACGGGTTCTACTCGACGACCGTTGTCGTCGCGGCCGGATCCTGCGAGCAGGCAGCCGATCTCGCAACCCGGGAAGCCGTCCGCCTGTGCCGCGAACGCCTGGCCAGCTTCGGCTTCATGTACGGGATCAGCGACACCCAGGCAGATCGCGACACGCTGATTGCACGCAAAGCTGCGGTCTTTCATGCAGAGGCCCTGA…
>VF_VS_63823_1 1-23548/26582
CGCTTTATATAATCCCCAGTTCCAATCATTAGCTCCTTTTTCAATCATTAAATTAACTATTTCAATATGTCCTCCATAACATGCACCACATAATCCTTCATTCCAGTCAGTAGCTCCTTCTATAATAACAGGACATTCAACTTCTTTAAAATATTTTTCTAATGTTGAGTGCATAATTATAATTTTAATAAACTATAACTATACACACCTAAGCTATTTTATTTTTTAACTTTTAACTTTTAACTTATAAATTAAAAATTCTTTTGTATACCTCCATAAATCAATAGGAAGTTTATTTATTAAGTTAGAAATTATGAATAAATTAATAATTAATAATTAAATGAGATATCATGGAGGTAAATGTAGATTAGGTCCTGATATAACAGAATTACTTAAAAA…
>VF_VS_64014_1 9237-21654/21654
ATCTATAAGTATCTCAAAATAAAAAAGCTATGTAATTTCTCACATAGCTTTTTACTTCTTAAGAATAAAGATTATCGTTTGCTTGTATCACCTACAGAGATACTTCCGATTGAAGCAGCTTTGGCTCTTTCGATACCAGCAGCACGTTCAGCATCCAATTGGTGGTAAAGTTTTGTAACTTGTTCTTCCAAGAAATTATTCTTTTCAACTAAAACACCAATTTTAGAAGAGTTTTCAGCCGCAACAGCTTTGTTTTCAGATTGGATGAAACGAAGGTCGTTTTCAAATCCTGATTTAAGTGATGCTGATACAATTTGTACTTGCTTTTTGGTTTCAGCTTCAGCGTTTTCTTTAGTCGCTTGAAGTTCAAGAGATAATTTTCTCAACTCATCTGAACTA…
>VF_VS_64443_1 5605-15034/15034
CTTGTTAAAAGTATAGCACCTAAGCTATTTAGAAGGTAGCAGTTGCAATGTAAGTTAGTGCTGTTGAGTAAGCGCCGGCCGCTTGGTTACCTGGTATGTTGGCAATATAGCTGACCGTGTAAGTGTTCGAGTTAGTCGCGGCGGCAGCTGAAGCAACTGTTTCACCGGTTAAAAACTTAAAGTTGTTGGTTGTCGCGTACCCAGCTGCGGCCGTACCGCTACCGGCACCACTGACAGCCGAACCAACACTTGGTGAGGAGTTAGAGACAAGGTTAATACCAAACTGTGAGCTACCGGTTGCCGATGCTGCTCCACCTAAAGCCGTAATGCTGTTGGCCCCAGAAGTTAAGGTTGCTCCATTAACGGTAATAGCGTAGCCGCTAGCAGCGTTGGTTGACG…
>VF_VS_64746_1 5800-12182/12182
GTCCCGTATTTCCATTAATTAAAGCTGCCCAGTGTAATAATTACCGGGCAGCTTTTTTAATTTCCAATTACAACCTAAGAGACCCGCCATAAGTGTCTGGTAAACTGCATCTATAAGAAATAGCACTGTGTCTACTTCTTATGCCGGGGAGAAGATTGTACAGTTGGTTTGCGGGGTGGTCATAAATAACCGACAGCTTCTTGGAGAGCCACTCAAAAGGTTTTACATTTTTGATCTTGGTTTGAATGGTGGCGCTGTTTAGCCGAAATAATCAGTTAACCGCCAACATATACTATACTTGCCAGAGTTCAAAGTTCCCTCCGATCACTGCTATCTTGCTATCCTCTTATGTAATCTGACCTTATATCTGTGCGTCTCGGTCGTCTCTGCGCCTCTCGC…
>VF_VS_65060_1 1-5454/10119
TGAGAAGACCGGCATGGAGTTGGAATTTTTTCATGGCATAACAATCAACTCCAAAAGAATAAAGAAGAAATAATAAATAATAAAGATAGAAGTTTTATAAAAAATCCACAGCCTTGAGCTTTCAGCTTTCAGCTTTGAGCCTCGAATATCATCGTGGTCGATATCGATCTCGATTATTTCTCTCAGGGTTTTGATGAGGAGAAAACTCTCGAAACAACAAAATATTGGATAGAAAAAGCTGATATCATCACAATTGCCACGAGTCCTCTCTTTATCCAGCAAGAGAAAGCGCTCGCTGTGCTAAAAAGTTTGCAAAGCTCTCTCGTTCTTCTATAATCCTCCCACTTGGCGCTATGGCAGATCGGTTATGCAGGAGCCTGCAAAGCTCCGTAGTCCGGT…
>VF_VS_65800_1 3821-6855/6855
GACGGGCCCGGCTTACGGAATCCAGTCGATCGTGAAGATGCCTGACGCGTTCCACTGGATCGTGAATGTTCCGGCTGTAACGGCGAAGTCGGCACCGAACGTGACGGCGAGGATGCCGTTGTTGCCTGCGAGGACGTCAGCGTAGATCAGGGTGCCACGCACCGCTGAGAACGTCGACGCCGCCCACGACGTGTCCGCCGCGTCGAAGGTGGTCGCACCGGCCGCACCGGCCACGTACGTCGTGCCGGTGAGCAGGTTGCCGCCGGTGGTGTAACCGGTGGCGTTCGGCACCTCGTTGGCGTTCCAGGGGGCGACACCGTACGCGGTGTTCGTGACGAGGTCGGTCGCGCCGAGAGCGTCGGTGAACAGTGCTGCACGGTGCGTGTCGAGGTCGAAGTC…
>VF_VS_65826_1 2478-6748/6748
TGGTTATTACACTCCCCCATTTTGTTTTAAAATATTCTCTAGTTGCAATCATAGATAAAAGAGCTACTTCATCAAGTTCAACATCCGTGGCTGCATAGATAACGGCATCAATAACATCCATAGCAGCAGAAAAAGATACTTCGTCATTATTAAGCATATTATGTAGTTGATTTATATGAATTGATAGTTTACTTTCTCCAATTTTATTATTATTATAATCTTCAATTGCATTAATAGCTTTTAATACTCTATCATCTTCAGGGTGATATATATTCCAAATAGGATAAATTAATTTCACACAAATAATAGCTAACTGTCGCTTCAATTTAATATCATCAGTTGATTTAATTTGAGACTCAAGTTGCTTAAGTTTGGTAAGGTGGTTAGGAACCCTACGGA…
>VF_VS_66258_1 1334-18895/18895
AGAGCCGAGACGGCGAAGCACGCCATCCAGGACTGCAGCCGAGCTACCCCAACCGCACCGCACGCGGCAAGCCGGCGGGGCCTCCACATCCCTCAACGCTCGATCGATTCGAACCTGCGACCACGGCCTGAGGGCATTGTTCGTGGAAAAGCGGCGGCTTTCCCCGCGCCCGTTGCCGATCCCCGCCTGATCGGCTACAGAAGCGTGCGAAGCACCCGTAGCTCAGCTGGATAGAGCGTTGCCCTCCGAAGGCAAAGGTCACACGTTCGAATCGTGTCGGGTGCGCCAGTGAAATAAGGGGTTTCTTCAATTTCGGCAGACCCCAACGAATCGCGCAGTCACCAAAGAGTCACTGCGGGACACAGCCCTTGAACGTCGGCCTTGCAATGATTGTCCTAT…
>VF_VS_66264_1 3229-16700/16700
ATCGGCTCCGATCAAAGGTGTTTTGCCATCACATACCGGCAGCAGAACATGACGAAGTTATGGCGCACGGCAACGCGGGTTACCACACCAACGCGTCCCAACACCTGATGGCTTCACCTTCCCGGTCAAAGCCGAAGGTCGGCGACCTCCTCGCCCGCGTCCCCATAGGCCACGCCCGCCAGCCGTGACCGTTGCTTCACTGTTTGCCTGTGATCGGGATGGCTGCGATCCAGCAGGGCGGCCCGCTTTGCCGGATCGCTCTCGAGTTCGGCGAGCTGGGCGCGCGCCTGCGCACGTGAGGGACTGCCCTGCATCACCCCCGCGCCCGCGAACTCGGCTTCCGACATCAGGTCGCCGACTGCGGCAAACGCCCGAACCAGATGCGGGTGGTCGCCCAGA…
>VF_VS_66270_1 6656-24573/24573
TTTCTTCCTCAGCCCCTTCTAAGCCCATTATCTCTCTAGATGCATTTATGATATCATTAGAAAAGTCAATAACCTGCTTCTCTGCTTCTTCTATATCTTTTTCTACCTGCTTCTGTTTTTCAACATCAATCTTTGGTTTAAAACGAATCTCTTCGCCCTGAACTTCAAAATTTATGATTTTACCAATCATATCTTCGCAATGTTTTATAAGTTGCATATCTTCCACAAATGATGCTTCTATACCTATGCTTTCAAGATATTGTATACTAGGCCAGCAATAACTCTGTTCTTTATTTGTTTCTAAATCAAGAAGAGTAAAAACAATAAGTTCATTCTTGACCTGATACTTCGCTGCCTTGATCTTCGCTCTCATTTGACTTTCCTTTAAAAGAACTCATT…
>VF_VS_66278_1 1-9829/17327
CGCCTTGGAAAAGCCATTTGGGCGCTGGGACAACTGGTACGGCGGTGCGGGCAAGATTGTGGGCACCGTGTTCGACGCCCCCAACACCCCGGTTGAGCGACGGGTGCGGCTGTTCGATGAGAAGTCTGGCATCTTGGTGCGCCAGACGTGGAGCAACCCTGCTACCGGGGCCTACATCTTCGAAAACGTTCAGATGTCTCGCAGATACGCGGTGATCGGCTACGACCACACCGGGATCTACCGGGGCGTGATCGCCGACAGCCTGTACGCGGAGCCCATGCCATGACCATCGCCATCACGACAGCGCTCAACAATGCCCGCTTGATGGGCACGCTGGCGTTCCTGGATGCGGGGACGGGCAACGCAGCGGTCCAAATTTATGGCGGCGCGCGCCCCGCA…
>VF_VS_66301_1 1-35976/57524
GAACGTGGGACAACCCAGTGCTGGACGTTTGGTATAGGAGAGCAGAATCATGAGTCTGAAGGTCCACCATGAGGGCTCCTCCTCAAAAACCGGGACAAGCAAAACAAACATGACATCAATAGGTAAGATAAATTGGGTCAATATAAACAGCGGATCATCTCTTTGGGCAGATATGGACTTAGTTGCTCTTACTGTTACAGACCCAATTTTAACAATAGTTATGCAAAGAAGGATAAATGCGTAACAAGGGCTTATAGGAAATTTTTTGTAATATAGAATATGTCGCTTTCAATTGATTTTAATGGAGATACTGGCGAAACGTTTTATGCGTTTCTTTTTAACGCAATAAATAAAACGGAAGCCTTCAATCCAACTACTAACAATTTTGAAGCATTTACT…
CTATGCGATCATTACTGGCGGAACGATCAACGATAGGGATGTCGAGTTCATATGGAGCAGAACGAATCCTGGTAGCGGCTCGGTTCGTTTAGGCAGAGTGTCAACTGGATCTAATGAGATTGTCAACATTGATAATTCTTTTAGAGATGAAATTGGTTTTATTGAGATTATTAAAGAAGAGATTGCTGCTCACAAGCATAGAGGATCTCCTACAAAAATTGATCTTCAGCAAGAAACAAGAAATCAACTTCCTGGATCTCGTATGGAGGATTTTGATGCGTCCAAAATTGTAAGCGGAAGATTTGATACTGAAAGAATTCCAAAGTTAGATCACAATGACCTTACCAATAATGGACTTCTTACTCATGCTGGCCTCGACTCATTCGTCAGAACTATAAC…
