# Supplementary material for: Antarctic lake viromes reveal potential virus associated influences on nutrient cycling in ice-covered lakes
Source: Front Microbiol. 2024 Sep 10;15:1422941. doi: 10.3389/fmicb.2024.1422941 (PMC11421388; doi:10.3389/fmicb.2024.1422941)
Supplement: Supplementary file 6 [file Data_Sheet_6.xlsx]

## Sheet: Sheet1
contig_id	contig_length	provirus	proviral_length	gene_count	viral_genes	host_genes	checkv_quality	miuvig_quality	completeness	completeness_method	contamination	kmer_freq	warnings
VF_VS_1	166188	No	NA	170	18	5	Medium-quality	Genome-fragment	64.61	HMM-based (lower-bound)	0	1
VF_VS_2	155387	No	NA	212	19	20	Medium-quality	Genome-fragment	69.61	HMM-based (lower-bound)	0	1
VF_VS_3	148873	No	NA	239	14	10	Medium-quality	Genome-fragment	60.23	HMM-based (lower-bound)	0	1
VF_VS_4	133599	Yes	131391	101	61	2	Low-quality	Genome-fragment	38.14	HMM-based (lower-bound)	1.65	1
VF_VS_5	130319	No	NA	142	11	5	Low-quality	Genome-fragment	21.44	HMM-based (lower-bound)	0	1.01
VF_VS_6	123663	No	NA	177	71	4	Medium-quality	Genome-fragment	57.1	HMM-based (lower-bound)	0	1.01
VF_VS_7	114125	No	NA	97	0	69	Not-determined	Genome-fragment	NA	NA	0	1	no viral genes detected
VF_VS_8	113845	No	NA	141	25	2	Medium-quality	Genome-fragment	87.76	HMM-based (lower-bound)	0	1
VF_VS_9	101330	No	NA	154	20	7	Low-quality	Genome-fragment	43.11	HMM-based (lower-bound)	0	1
VF_VS_10	93861	No	NA	72	0	55	Not-determined	Genome-fragment	NA	NA	0	1	no viral genes detected
VF_VS_11	89992	No	NA	94	17	4	Low-quality	Genome-fragment	32.7	HMM-based (lower-bound)	0	1
VF_VS_12	89496	No	NA	115	7	7	Low-quality	Genome-fragment	47.95	HMM-based (lower-bound)	0	1
VF_VS_13	86151	No	NA	93	10	0	Medium-quality	Genome-fragment	52	HMM-based (lower-bound)	0	1	low-confidence DTR
VF_VS_14	83533	No	NA	93	15	1	Medium-quality	Genome-fragment	53.14	HMM-based (lower-bound)	0	1
VF_VS_15	78326	No	NA	112	12	4	Medium-quality	Genome-fragment	59.2	HMM-based (lower-bound)	0	1
VF_VS_16	76720	No	NA	88	22	4	Low-quality	Genome-fragment	22.24	HMM-based (lower-bound)	0	1
VF_VS_17	75612	No	NA	97	24	2	Medium-quality	Genome-fragment	61.22	HMM-based (lower-bound)	0	1
VF_VS_18	74534	No	NA	65	7	1	Medium-quality	Genome-fragment	82.82	AAI-based (high-confidence)	0	1
VF_VS_19	73638	No	NA	68	12	0	Low-quality	Genome-fragment	30.95	HMM-based (lower-bound)	0	1
VF_VS_20	73355	No	NA	67	13	2	Low-quality	Genome-fragment	28.65	HMM-based (lower-bound)	0	1
VF_VS_21	69602	No	NA	71	7	0	Low-quality	Genome-fragment	24.44	HMM-based (lower-bound)	0	1
VF_VS_22	68692	No	NA	81	9	2	Medium-quality	Genome-fragment	59.47	HMM-based (lower-bound)	0	1
VF_VS_23	65856	No	NA	90	21	1	Complete	High-quality	100	DTR (medium-confidence)	0	1
VF_VS_24	63502	No	NA	23	0	6	Not-determined	Genome-fragment	NA	NA	0	1	no viral genes detected
VF_VS_25	62380	Yes	53538	47	5	3	Low-quality	Genome-fragment	30.98	HMM-based (lower-bound)	14.17	1
VF_VS_26	62185	No	NA	69	8	1	Low-quality	Genome-fragment	36.49	HMM-based (lower-bound)	0	1
VF_VS_27	60968	No	NA	111	10	9	Low-quality	Genome-fragment	32.54	HMM-based (lower-bound)	0	1
VF_VS_28	60724	No	NA	71	38	1	Low-quality	Genome-fragment	20.21	HMM-based (lower-bound)	0	1
VF_VS_29	59304	No	NA	71	5	4	Low-quality	Genome-fragment	15.51	HMM-based (lower-bound)	0	1
VF_VS_30	58577	No	NA	112	15	0	Low-quality	Genome-fragment	12.69	HMM-based (lower-bound)	0	1.01
VF_VS_31	58175	No	NA	89	10	3	Low-quality	Genome-fragment	38.65	HMM-based (lower-bound)	0	1
VF_VS_32	58043	No	NA	91	14	1	Low-quality	Genome-fragment	23.98	HMM-based (lower-bound)	0	1
VF_VS_33	57058	No	NA	79	9	0	Medium-quality	Genome-fragment	61.44	HMM-based (lower-bound)	0	1
VF_VS_34	56916	No	NA	89	2	5	Low-quality	Genome-fragment	24.26	HMM-based (lower-bound)	0	1
VF_VS_35	56315	No	NA	31	2	0	Low-quality	Genome-fragment	41.58	HMM-based (lower-bound)	0	1
VF_VS_36	56214	No	NA	70	31	2	Low-quality	Genome-fragment	24.78	HMM-based (lower-bound)	0	1
VF_VS_37	55654	No	NA	62	13	5	Low-quality	Genome-fragment	19.47	HMM-based (lower-bound)	0	1
VF_VS_38	55618	No	NA	85	4	4	Low-quality	Genome-fragment	24.37	HMM-based (lower-bound)	0	1
VF_VS_39	55190	No	NA	85	11	2	Low-quality	Genome-fragment	22.2	HMM-based (lower-bound)	0	1
VF_VS_40	55117	No	NA	66	11	5	Low-quality	Genome-fragment	23.44	HMM-based (lower-bound)	0	1.01
VF_VS_41	54501	No	NA	85	6	1	Low-quality	Genome-fragment	45.38	HMM-based (lower-bound)	0	1	low-confidence ITR
VF_VS_42	54218	No	NA	69	28	0	Medium-quality	Genome-fragment	73.86	HMM-based (lower-bound)	0	1
VF_VS_43	53855	No	NA	65	10	0	Medium-quality	Genome-fragment	68.67	HMM-based (lower-bound)	0	1
VF_VS_44	53549	No	NA	55	5	1	Low-quality	Genome-fragment	49.34	HMM-based (lower-bound)	0	1
VF_VS_45	53216	No	NA	64	42	1	Medium-quality	Genome-fragment	76.79	HMM-based (lower-bound)	0	1	low-confidence DTR
VF_VS_46	52304	No	NA	37	2	0	Low-quality	Genome-fragment	28.58	HMM-based (lower-bound)	0	1
VF_VS_47	52176	No	NA	60	27	1	Low-quality	Genome-fragment	25.73	HMM-based (lower-bound)	0	1
VF_VS_48	51679	No	NA	62	8	2	Low-quality	Genome-fragment	42.87	AAI-based (medium-confidence)	0	1
VF_VS_49	51276	No	NA	52	8	0	Low-quality	Genome-fragment	26.17	HMM-based (lower-bound)	0	1
VF_VS_50	51064	No	NA	58	32	0	Low-quality	Genome-fragment	22.44	HMM-based (lower-bound)	0	1
VF_VS_51	51045	No	NA	60	26	1	Low-quality	Genome-fragment	24.3	HMM-based (lower-bound)	0	1
VF_VS_52	50799	No	NA	36	0	29	Not-determined	Genome-fragment	NA	NA	0	1	no viral genes detected
VF_VS_53	50603	No	NA	55	28	0	Low-quality	Genome-fragment	22.4	HMM-based (lower-bound)	0	1
VF_VS_54	50515	No	NA	56	29	2	Low-quality	Genome-fragment	27.94	AAI-based (high-confidence)	0	1
VF_VS_55	50370	No	NA	74	9	0	Low-quality	Genome-fragment	45.95	HMM-based (lower-bound)	0	1
VF_VS_56	49937	No	NA	69	4	1	Low-quality	Genome-fragment	23.43	HMM-based (lower-bound)	0	1
VF_VS_57	49385	No	NA	22	1	4	Low-quality	Genome-fragment	14.54	HMM-based (lower-bound)	0	1
VF_VS_58	48377	No	NA	52	5	2	Low-quality	Genome-fragment	5.52	HMM-based (lower-bound)	0	1.02
VF_VS_59	48264	No	NA	56	9	5	Low-quality	Genome-fragment	28.13	HMM-based (lower-bound)	0	1.01
VF_VS_60	48192	No	NA	52	11	2	Low-quality	Genome-fragment	11.17	HMM-based (lower-bound)	0	1.01
VF_VS_61	48107	No	NA	35	0	26	Not-determined	Genome-fragment	NA	NA	0	1	no viral genes detected
VF_VS_62	47992	No	NA	67	31	0	Medium-quality	Genome-fragment	72.67	HMM-based (lower-bound)	0	1.01	low-confidence DTR
VF_VS_63	47661	No	NA	43	1	27	Medium-quality	Genome-fragment	66.98	HMM-based (lower-bound)	0	1
VF_VS_64	47269	No	NA	53	22	1	Medium-quality	Genome-fragment	74.71	HMM-based (lower-bound)	0	1
VF_VS_65	47129	No	NA	66	6	6	Low-quality	Genome-fragment	18.2	HMM-based (lower-bound)	0	1
VF_VS_66	46784	No	NA	59	19	1	Medium-quality	Genome-fragment	68.82	HMM-based (lower-bound)	0	1
VF_VS_67	46233	No	NA	31	0	23	Not-determined	Genome-fragment	NA	NA	0	1	no viral genes detected
VF_VS_68	46205	No	NA	39	6	0	Low-quality	Genome-fragment	17.72	HMM-based (lower-bound)	0	1
VF_VS_69	45826	No	NA	48	8	0	Low-quality	Genome-fragment	11.19	HMM-based (lower-bound)	0	1.01
VF_VS_70	45550	Yes	42453	59	7	3	Low-quality	Genome-fragment	19.74	HMM-based (lower-bound)	6.8	1
VF_VS_71	45499	Yes	42235	47	8	5	Low-quality	Genome-fragment	14.98	HMM-based (lower-bound)	7.17	1
VF_VS_72	45195	No	NA	72	3	4	Low-quality	Genome-fragment	20.41	HMM-based (lower-bound)	0	1.01
VF_VS_73	44670	No	NA	47	4	4	Low-quality	Genome-fragment	24.48	HMM-based (lower-bound)	0	1.02
VF_VS_74	44512	No	NA	59	7	6	Low-quality	Genome-fragment	17.65	HMM-based (lower-bound)	0	1
VF_VS_75	44083	Yes	35290	64	16	5	Medium-quality	Genome-fragment	50.35	HMM-based (lower-bound)	19.95	1	low-confidence DTR
VF_VS_76	43824	Yes	38433	64	16	2	Medium-quality	Genome-fragment	55.94	HMM-based (lower-bound)	12.3	1	low-confidence DTR
VF_VS_77	43713	No	NA	36	7	4	Low-quality	Genome-fragment	12.81	HMM-based (lower-bound)	0	1
VF_VS_78	43155	No	NA	49	28	3	Low-quality	Genome-fragment	24.46	AAI-based (medium-confidence)	0	1
VF_VS_79	43074	No	NA	55	7	1	Low-quality	Genome-fragment	45.92	HMM-based (lower-bound)	0	1	low-confidence DTR
VF_VS_80	42818	No	NA	54	5	0	Medium-quality	Genome-fragment	65	HMM-based (lower-bound)	0	1
VF_VS_81	42678	No	NA	34	18	0	Low-quality	Genome-fragment	26.89	HMM-based (lower-bound)	0	1
VF_VS_82	42200	No	NA	64	7	8	Low-quality	Genome-fragment	31.8	HMM-based (lower-bound)	0	1
VF_VS_83	42192	No	NA	58	23	1	Medium-quality	Genome-fragment	55.72	HMM-based (lower-bound)	0	1
VF_VS_84	42017	No	NA	34	10	0	Medium-quality	Genome-fragment	58.05	HMM-based (lower-bound)	0	1
VF_VS_85	41884	No	NA	48	14	0	Medium-quality	Genome-fragment	68.23	HMM-based (lower-bound)	0	1
VF_VS_86	41868	No	NA	49	24	0	Complete	High-quality	100	DTR (medium-confidence)	0	1
VF_VS_87	41818	No	NA	41	5	0	Low-quality	Genome-fragment	12.6	HMM-based (lower-bound)	0	1.01
VF_VS_88	41750	No	NA	28	14	0	Low-quality	Genome-fragment	6.86	HMM-based (lower-bound)	0	1.04
VF_VS_89	41606	No	NA	37	0	25	Not-determined	Genome-fragment	NA	NA	0	1	no viral genes detected
VF_VS_90	41468	No	NA	54	14	2	Low-quality	Genome-fragment	17.08	HMM-based (lower-bound)	0	1
VF_VS_91	41181	No	NA	55	1	1	Low-quality	Genome-fragment	18.56	HMM-based (lower-bound)	0	1
VF_VS_92	41147	No	NA	28	0	5	Not-determined	Genome-fragment	NA	NA	0	1	no viral genes detected
VF_VS_93	40950	No	NA	37	5	1	Low-quality	Genome-fragment	28.91	HMM-based (lower-bound)	0	1
VF_VS_94	40926	No	NA	62	9	2	Medium-quality	Genome-fragment	64.32	HMM-based (lower-bound)	0	1	low-confidence DTR
VF_VS_95	40884	No	NA	28	11	0	Low-quality	Genome-fragment	11.24	AAI-based (high-confidence)	0	1
VF_VS_96	40871	Yes	38910	60	5	3	Low-quality	Genome-fragment	9.28	HMM-based (lower-bound)	4.8	1
VF_VS_97	40868	No	NA	39	25	0	Low-quality	Genome-fragment	23.96	AAI-based (medium-confidence)	0	1.01
VF_VS_98	40750	No	NA	43	3	0	Low-quality	Genome-fragment	26.69	HMM-based (lower-bound)	0	1
VF_VS_99	40424	No	NA	51	18	1	Medium-quality	Genome-fragment	54.8	HMM-based (lower-bound)	0	1
VF_VS_100	40186	No	NA	36	7	1	Low-quality	Genome-fragment	10.93	HMM-based (lower-bound)	0	1
VF_VS_101	40171	No	NA	49	14	0	Medium-quality	Genome-fragment	55.04	HMM-based (lower-bound)	0	1
VF_VS_102	39473	No	NA	8	0	5	Not-determined	Genome-fragment	NA	NA	0	1	no viral genes detected
VF_VS_103	39365	No	NA	34	8	0	Low-quality	Genome-fragment	27.85	HMM-based (lower-bound)	0	1
VF_VS_104	39197	No	NA	36	11	2	Low-quality	Genome-fragment	10.9	AAI-based (high-confidence)	0	1.01
VF_VS_105	39060	No	NA	46	7	3	Low-quality	Genome-fragment	15.23	HMM-based (lower-bound)	0	1
VF_VS_106	38857	No	NA	40	0	28	Not-determined	Genome-fragment	NA	NA	0	1	no viral genes detected
VF_VS_107	38718	No	NA	44	9	0	Low-quality	Genome-fragment	43.92	HMM-based (lower-bound)	0	1
VF_VS_108	38627	No	NA	41	2	2	Low-quality	Genome-fragment	4.44	HMM-based (lower-bound)	0	1.16
VF_VS_109	38621	No	NA	22	3	0	Low-quality	Genome-fragment	35.95	AAI-based (medium-confidence)	0	1
VF_VS_110	38580	No	NA	58	16	0	Low-quality	Genome-fragment	19.12	HMM-based (lower-bound)	0	1
VF_VS_111	38353	No	NA	66	7	2	Low-quality	Genome-fragment	27.81	HMM-based (lower-bound)	0	1
VF_VS_112	38255	No	NA	77	16	0	Medium-quality	Genome-fragment	65.71	HMM-based (lower-bound)	0	1
VF_VS_113	38058	No	NA	44	5	1	Low-quality	Genome-fragment	14.59	HMM-based (lower-bound)	0	1
VF_VS_114	37963	No	NA	79	4	2	Low-quality	Genome-fragment	38.28	HMM-based (lower-bound)	0	1
VF_VS_115	37722	No	NA	44	4	0	Low-quality	Genome-fragment	30.85	HMM-based (lower-bound)	0	1
VF_VS_116	37526	No	NA	38	5	0	Low-quality	Genome-fragment	25.74	HMM-based (lower-bound)	0	1
VF_VS_117	37201	No	NA	50	25	0	Medium-quality	Genome-fragment	53.4	HMM-based (lower-bound)	0	1
VF_VS_118	37058	No	NA	49	4	0	Low-quality	Genome-fragment	47.88	HMM-based (lower-bound)	0	1
VF_VS_119	36569	No	NA	32	10	1	Low-quality	Genome-fragment	9.9	AAI-based (medium-confidence)	0	1
VF_VS_120	36533	No	NA	23	10	0	Low-quality	Genome-fragment	10.68	AAI-based (high-confidence)	0	1
VF_VS_121	36496	No	NA	59	2	7	Low-quality	Genome-fragment	17.14	HMM-based (lower-bound)	0	1
VF_VS_122	36440	No	NA	50	9	1	Low-quality	Genome-fragment	25.84	HMM-based (lower-bound)	0	1.01
VF_VS_123	36145	No	NA	52	4	1	Low-quality	Genome-fragment	41.34	HMM-based (lower-bound)	0	1
VF_VS_124	36095	No	NA	27	4	0	Low-quality	Genome-fragment	15.49	HMM-based (lower-bound)	0	1
VF_VS_125	36054	No	NA	41	26	1	Low-quality	Genome-fragment	15.05	HMM-based (lower-bound)	0	1
VF_VS_126	35938	No	NA	67	1	4	Low-quality	Genome-fragment	16.05	HMM-based (lower-bound)	0	1
VF_VS_127	35865	No	NA	60	33	0	Low-quality	Genome-fragment	47.39	HMM-based (lower-bound)	0	1	low-confidence DTR
VF_VS_128	35772	No	NA	46	10	0	Low-quality	Genome-fragment	36.99	HMM-based (lower-bound)	0	1.01	low-confidence DTR
VF_VS_129	35761	No	NA	40	11	2	Low-quality	Genome-fragment	14.36	HMM-based (lower-bound)	0	1
VF_VS_130	35666	No	NA	37	10	0	Low-quality	Genome-fragment	10.25	AAI-based (medium-confidence)	0	1.01
VF_VS_131	35371	No	NA	63	19	0	Medium-quality	Genome-fragment	53.14	HMM-based (lower-bound)	0	1	low-confidence DTR
VF_VS_132	35278	Yes	31090	30	16	2	Low-quality	Genome-fragment	28.53	AAI-based (medium-confidence)	11.87	1
VF_VS_133	35226	No	NA	42	4	3	Low-quality	Genome-fragment	13.41	HMM-based (lower-bound)	0	1
VF_VS_134	35221	No	NA	52	11	2	Low-quality	Genome-fragment	43.03	HMM-based (lower-bound)	0	1
VF_VS_135	35021	No	NA	42	2	3	Low-quality	Genome-fragment	4.51	HMM-based (lower-bound)	0	1.01
VF_VS_136	34620	No	NA	41	10	0	Low-quality	Genome-fragment	27.64	HMM-based (lower-bound)	0	1
VF_VS_137	34376	No	NA	40	10	1	Low-quality	Genome-fragment	18.25	HMM-based (lower-bound)	0	1
VF_VS_138	34242	No	NA	8	0	4	Not-determined	Genome-fragment	NA	NA	0	1	no viral genes detected
VF_VS_139	34041	No	NA	27	0	8	Not-determined	Genome-fragment	NA	NA	0	1	no viral genes detected
VF_VS_140	34038	No	NA	12	8	0	Low-quality	Genome-fragment	8.35	AAI-based (high-confidence)	0	1
VF_VS_141	33745	No	NA	36	4	1	Low-quality	Genome-fragment	11.85	HMM-based (lower-bound)	0	1
VF_VS_142	33676	No	NA	38	5	1	Low-quality	Genome-fragment	19.03	HMM-based (lower-bound)	0	1
VF_VS_143	33676	No	NA	22	0	15	Not-determined	Genome-fragment	NA	NA	0	1	no viral genes detected
VF_VS_144	33631	No	NA	16	0	2	Not-determined	Genome-fragment	NA	NA	0	1	no viral genes detected
VF_VS_145	33592	No	NA	44	5	1	Low-quality	Genome-fragment	22.17	HMM-based (lower-bound)	0	1
VF_VS_146	33532	No	NA	45	11	1	Medium-quality	Genome-fragment	57.29	HMM-based (lower-bound)	0	1.01
VF_VS_147	33502	No	NA	41	11	1	Medium-quality	Genome-fragment	53.04	HMM-based (lower-bound)	0	1
VF_VS_148	33418	No	NA	32	12	0	Low-quality	Genome-fragment	43.62	HMM-based (lower-bound)	0	1
VF_VS_149	33410	No	NA	34	3	0	Low-quality	Genome-fragment	21.97	HMM-based (lower-bound)	0	1
VF_VS_150	33250	No	NA	74	8	1	Low-quality	Genome-fragment	17.63	HMM-based (lower-bound)	0	1
VF_VS_151	33211	No	NA	23	0	16	Not-determined	Genome-fragment	NA	NA	0	1	no viral genes detected
VF_VS_152	32993	No	NA	33	15	0	Low-quality	Genome-fragment	26.71	HMM-based (lower-bound)	0	1
VF_VS_153	32971	No	NA	37	7	0	Low-quality	Genome-fragment	38.26	HMM-based (lower-bound)	0	1
VF_VS_154	32830	No	NA	60	7	0	Low-quality	Genome-fragment	26.92	HMM-based (lower-bound)	0	1
VF_VS_155	32829	No	NA	36	8	0	Low-quality	Genome-fragment	12.95	HMM-based (lower-bound)	0	1
VF_VS_156	32734	No	NA	24	6	2	Low-quality	Genome-fragment	10	HMM-based (lower-bound)	0	1
VF_VS_157	32703	No	NA	54	12	0	Medium-quality	Genome-fragment	60.76	HMM-based (lower-bound)	0	1	low-confidence DTR
VF_VS_158	32446	No	NA	39	5	3	Low-quality	Genome-fragment	20.33	HMM-based (lower-bound)	0	1
VF_VS_159	32319	No	NA	19	2	6	Low-quality	Genome-fragment	6.54	HMM-based (lower-bound)	0	1.01
VF_VS_160	32154	No	NA	29	0	18	Not-determined	Genome-fragment	NA	NA	0	1	no viral genes detected
VF_VS_161	32095	No	NA	47	13	0	Low-quality	Genome-fragment	32.77	HMM-based (lower-bound)	0	1.01	low-confidence DTR
VF_VS_162	31953	No	NA	50	14	0	Low-quality	Genome-fragment	14.55	HMM-based (lower-bound)	0	1
VF_VS_163	31840	No	NA	32	3	1	Low-quality	Genome-fragment	12.64	HMM-based (lower-bound)	0	1.03
VF_VS_164	31768	No	NA	25	7	1	Low-quality	Genome-fragment	9.2	HMM-based (lower-bound)	0	1
VF_VS_165	31692	No	NA	44	2	5	Low-quality	Genome-fragment	17.66	HMM-based (lower-bound)	0	1
VF_VS_166	31676	No	NA	38	22	0	Low-quality	Genome-fragment	11.15	HMM-based (lower-bound)	0	1
VF_VS_167	31493	No	NA	37	9	0	Low-quality	Genome-fragment	37.86	HMM-based (lower-bound)	0	1
VF_VS_168	31270	No	NA	28	5	0	Low-quality	Genome-fragment	28.67	HMM-based (lower-bound)	0	1
VF_VS_169	31148	No	NA	35	17	1	Low-quality	Genome-fragment	38.26	HMM-based (lower-bound)	0	1
VF_VS_170	30943	No	NA	44	2	2	Low-quality	Genome-fragment	13.52	HMM-based (lower-bound)	0	1
VF_VS_171	30792	No	NA	18	11	0	Low-quality	Genome-fragment	10.37	AAI-based (medium-confidence)	0	1
VF_VS_172	30653	No	NA	45	3	0	Low-quality	Genome-fragment	31.16	HMM-based (lower-bound)	0	1
VF_VS_173	30550	No	NA	33	5	1	Low-quality	Genome-fragment	34	HMM-based (lower-bound)	0	1
VF_VS_174	30515	No	NA	39	5	0	Low-quality	Genome-fragment	24.69	HMM-based (lower-bound)	0	1
VF_VS_175	30507	No	NA	22	4	1	Low-quality	Genome-fragment	14.55	HMM-based (lower-bound)	0	1
VF_VS_176	30456	No	NA	31	0	19	Not-determined	Genome-fragment	NA	NA	0	1	no viral genes detected
VF_VS_177	30384	No	NA	28	1	2	Low-quality	Genome-fragment	16.27	HMM-based (lower-bound)	0	1
VF_VS_178	30242	No	NA	28	3	0	Low-quality	Genome-fragment	15.63	HMM-based (lower-bound)	0	1
VF_VS_179	30119	No	NA	34	3	1	Low-quality	Genome-fragment	48.33	AAI-based (medium-confidence)	0	1
VF_VS_180	29964	No	NA	46	1	8	Low-quality	Genome-fragment	17.66	HMM-based (lower-bound)	0	1
VF_VS_181	29950	No	NA	30	3	0	Low-quality	Genome-fragment	31.49	HMM-based (lower-bound)	0	1
VF_VS_182	29904	No	NA	40	12	1	Low-quality	Genome-fragment	25.5	AAI-based (medium-confidence)	0	1
VF_VS_183	29892	No	NA	34	3	1	Low-quality	Genome-fragment	47.12	HMM-based (lower-bound)	0	1
VF_VS_184	29875	No	NA	52	9	0	Low-quality	Genome-fragment	27.74	HMM-based (lower-bound)	0	1
VF_VS_185	29846	No	NA	48	10	0	Low-quality	Genome-fragment	12.74	HMM-based (lower-bound)	0	1
VF_VS_186	29805	No	NA	33	2	1	Low-quality	Genome-fragment	26.69	HMM-based (lower-bound)	0	1
VF_VS_187	29797	No	NA	48	5	2	Low-quality	Genome-fragment	12.52	HMM-based (lower-bound)	0	1
VF_VS_188	29756	No	NA	25	0	16	Not-determined	Genome-fragment	NA	NA	0	1	no viral genes detected
VF_VS_189	29708	No	NA	41	12	0	Low-quality	Genome-fragment	10.69	HMM-based (lower-bound)	0	1
VF_VS_190	29695	No	NA	25	0	5	Not-determined	Genome-fragment	NA	NA	0	1	no viral genes detected
VF_VS_191	29654	No	NA	47	7	2	Low-quality	Genome-fragment	25.45	HMM-based (lower-bound)	0	1
VF_VS_192	29654	No	NA	27	2	0	Low-quality	Genome-fragment	38.43	HMM-based (lower-bound)	0	1
VF_VS_193	29578	No	NA	38	16	0	Low-quality	Genome-fragment	44.99	HMM-based (lower-bound)	0	1
VF_VS_194	29550	No	NA	9	0	5	Not-determined	Genome-fragment	NA	NA	0	1	no viral genes detected
VF_VS_195	29423	No	NA	23	5	0	Low-quality	Genome-fragment	8.05	HMM-based (lower-bound)	0	1
VF_VS_196	29407	No	NA	35	4	0	Low-quality	Genome-fragment	18.9	HMM-based (lower-bound)	0	1
VF_VS_197	29310	Yes	25789	36	22	2	Low-quality	Genome-fragment	10.96	HMM-based (lower-bound)	12.01	1
VF_VS_198	29264	No	NA	27	0	10	Not-determined	Genome-fragment	NA	NA	0	1	no viral genes detected
VF_VS_199	29235	No	NA	64	14	1	Low-quality	Genome-fragment	14.93	HMM-based (lower-bound)	0	1.02
VF_VS_200	29220	No	NA	25	8	1	Low-quality	Genome-fragment	42.79	HMM-based (lower-bound)	0	1
VF_VS_201	29075	No	NA	36	7	0	Low-quality	Genome-fragment	33.54	HMM-based (lower-bound)	0	1.01
VF_VS_202	28943	No	NA	59	6	0	Low-quality	Genome-fragment	42.39	HMM-based (lower-bound)	0	1
VF_VS_203	28923	No	NA	32	6	0	Low-quality	Genome-fragment	31.19	HMM-based (lower-bound)	0	1
VF_VS_204	28848	No	NA	43	13	2	Low-quality	Genome-fragment	12.75	HMM-based (lower-bound)	0	1.01
VF_VS_205	28841	No	NA	24	6	0	Low-quality	Genome-fragment	23.79	AAI-based (medium-confidence)	0	1
VF_VS_206	28837	No	NA	34	7	1	Low-quality	Genome-fragment	3.65	HMM-based (lower-bound)	0	1
VF_VS_207	28756	No	NA	21	1	7	Low-quality	Genome-fragment	7.45	HMM-based (lower-bound)	0	1.01
VF_VS_208	28740	No	NA	45	5	1	Low-quality	Genome-fragment	13.26	HMM-based (lower-bound)	0	1
VF_VS_209	28489	No	NA	9	0	0	Not-determined	Genome-fragment	NA	NA	0	1	no viral genes detected
VF_VS_210	28479	No	NA	51	15	0	Low-quality	Genome-fragment	40.12	HMM-based (lower-bound)	0	1
VF_VS_211	28330	No	NA	40	6	3	Low-quality	Genome-fragment	42.32	HMM-based (lower-bound)	0	1
VF_VS_212	28258	No	NA	39	4	1	Low-quality	Genome-fragment	25.83	HMM-based (lower-bound)	0	1
VF_VS_213	28118	No	NA	50	5	2	Low-quality	Genome-fragment	25.4	HMM-based (lower-bound)	0	1.01
VF_VS_214	28093	No	NA	28	3	0	Low-quality	Genome-fragment	34.82	HMM-based (lower-bound)	0	1
VF_VS_215	27974	No	NA	49	17	0	Low-quality	Genome-fragment	38.73	HMM-based (lower-bound)	0	1
VF_VS_216	27747	No	NA	32	3	2	Low-quality	Genome-fragment	31.88	HMM-based (lower-bound)	0	1
VF_VS_217	27695	No	NA	36	7	1	Low-quality	Genome-fragment	8.39	HMM-based (lower-bound)	0	1
VF_VS_218	27648	No	NA	27	0	0	Not-determined	Genome-fragment	NA	NA	0	1	no viral genes detected
VF_VS_219	27632	No	NA	16	0	11	Not-determined	Genome-fragment	NA	NA	0	1	no viral genes detected
VF_VS_220	27628	No	NA	35	14	0	Low-quality	Genome-fragment	25.49	AAI-based (medium-confidence)	0	1
VF_VS_221	27588	No	NA	52	5	5	Low-quality	Genome-fragment	10.21	HMM-based (lower-bound)	0	1
VF_VS_222	27468	No	NA	50	6	0	Low-quality	Genome-fragment	16.81	HMM-based (lower-bound)	0	1
VF_VS_223	27449	No	NA	6	1	0	Low-quality	Genome-fragment	28.81	AAI-based (high-confidence)	0	1
VF_VS_224	27447	No	NA	38	5	0	Medium-quality	Genome-fragment	60.42	AAI-based (medium-confidence)	0	1.01
VF_VS_225	27427	No	NA	32	5	0	Low-quality	Genome-fragment	12.65	HMM-based (lower-bound)	0	1
VF_VS_226	27320	No	NA	37	6	0	Low-quality	Genome-fragment	12.87	HMM-based (lower-bound)	0	1
VF_VS_227	27300	No	NA	35	6	2	Low-quality	Genome-fragment	11.85	HMM-based (lower-bound)	0	1
VF_VS_228	27269	No	NA	23	8	0	Low-quality	Genome-fragment	17.02	HMM-based (lower-bound)	0	1
VF_VS_229	27219	No	NA	39	11	1	Low-quality	Genome-fragment	17.38	HMM-based (lower-bound)	0	1
VF_VS_230	27075	No	NA	35	9	1	Low-quality	Genome-fragment	11.11	HMM-based (lower-bound)	0	1
VF_VS_231	27008	No	NA	28	5	0	Low-quality	Genome-fragment	20.39	HMM-based (lower-bound)	0	1
VF_VS_232	26865	No	NA	30	15	0	Low-quality	Genome-fragment	37.73	HMM-based (lower-bound)	0	1
VF_VS_233	26810	No	NA	37	2	0	Low-quality	Genome-fragment	14.63	HMM-based (lower-bound)	0	1
VF_VS_234	26768	No	NA	30	4	1	Low-quality	Genome-fragment	16.97	HMM-based (lower-bound)	0	1
VF_VS_235	26725	No	NA	37	17	0	Low-quality	Genome-fragment	43.92	HMM-based (lower-bound)	0	1
VF_VS_236	26603	No	NA	24	3	2	Low-quality	Genome-fragment	13.95	HMM-based (lower-bound)	0	1
VF_VS_237	26592	No	NA	21	5	0	Low-quality	Genome-fragment	4.39	HMM-based (lower-bound)	0	1
VF_VS_238	26426	No	NA	19	0	11	Low-quality	Genome-fragment	17.03	AAI-based (medium-confidence)	0	1	no viral genes detected
VF_VS_239	26410	No	NA	36	1	2	Low-quality	Genome-fragment	7.4	HMM-based (lower-bound)	0	1
VF_VS_240	26289	No	NA	34	8	0	Low-quality	Genome-fragment	11.24	HMM-based (lower-bound)	0	1
VF_VS_241	26249	No	NA	34	5	3	Low-quality	Genome-fragment	5.06	HMM-based (lower-bound)	0	1.01
VF_VS_242	26208	No	NA	52	14	0	Low-quality	Genome-fragment	33.63	HMM-based (lower-bound)	0	1
VF_VS_243	26197	No	NA	32	15	0	Low-quality	Genome-fragment	16.56	HMM-based (lower-bound)	0	1
VF_VS_244	26168	No	NA	8	7	0	Low-quality	Genome-fragment	7.18	AAI-based (medium-confidence)	0	1
VF_VS_245	25967	No	NA	27	3	0	Low-quality	Genome-fragment	15.37	HMM-based (lower-bound)	0	1
VF_VS_246	25944	No	NA	35	14	0	Low-quality	Genome-fragment	2.56	HMM-based (lower-bound)	0	1
VF_VS_247	25941	No	NA	52	2	2	Low-quality	Genome-fragment	3.28	HMM-based (lower-bound)	0	1.01
VF_VS_248	25920	No	NA	28	0	9	Not-determined	Genome-fragment	NA	NA	0	1	no viral genes detected
VF_VS_249	25913	No	NA	35	8	0	Low-quality	Genome-fragment	26.9	HMM-based (lower-bound)	0	1
VF_VS_250	25867	No	NA	18	1	0	Low-quality	Genome-fragment	16.23	HMM-based (lower-bound)	0	1
VF_VS_251	25831	Yes	24709	37	3	2	Low-quality	Genome-fragment	12.98	HMM-based (lower-bound)	4.34	1
VF_VS_252	25820	No	NA	21	7	0	Low-quality	Genome-fragment	42.33	AAI-based (medium-confidence)	0	1
VF_VS_253	25797	No	NA	54	2	0	Low-quality	Genome-fragment	9.14	HMM-based (lower-bound)	0	1.01
VF_VS_254	25745	No	NA	22	0	16	Not-determined	Genome-fragment	NA	NA	0	1	no viral genes detected
VF_VS_255	25693	No	NA	38	20	0	Low-quality	Genome-fragment	12.85	HMM-based (lower-bound)	0	1
VF_VS_256	25687	No	NA	40	7	2	Low-quality	Genome-fragment	6.77	HMM-based (lower-bound)	0	1
VF_VS_257	25664	No	NA	28	1	1	Low-quality	Genome-fragment	6.75	HMM-based (lower-bound)	0	1
VF_VS_258	25561	No	NA	31	3	0	Low-quality	Genome-fragment	37.7	HMM-based (lower-bound)	0	1
VF_VS_259	25530	No	NA	18	2	0	Low-quality	Genome-fragment	35.04	HMM-based (lower-bound)	0	1
VF_VS_260	25494	No	NA	32	0	2	Not-determined	Genome-fragment	NA	NA	0	1	no viral genes detected
VF_VS_261	25344	No	NA	25	4	0	Medium-quality	Genome-fragment	57.54	AAI-based (medium-confidence)	0	1
VF_VS_262	25326	No	NA	35	1	2	Low-quality	Genome-fragment	4.6	HMM-based (lower-bound)	0	1
VF_VS_263	25318	No	NA	26	11	0	Low-quality	Genome-fragment	21.61	AAI-based (medium-confidence)	0	1
VF_VS_264	25314	No	NA	16	6	0	Low-quality	Genome-fragment	7.22	AAI-based (medium-confidence)	0	1
VF_VS_265	25307	No	NA	47	6	0	Low-quality	Genome-fragment	21.82	HMM-based (lower-bound)	0	1
VF_VS_266	25286	No	NA	20	5	1	Medium-quality	Genome-fragment	51.76	HMM-based (lower-bound)	0	1
VF_VS_267	25209	No	NA	34	13	0	Low-quality	Genome-fragment	32.54	HMM-based (lower-bound)	0	1
VF_VS_268	25161	No	NA	18	13	0	Low-quality	Genome-fragment	18.69	HMM-based (lower-bound)	0	1
VF_VS_269	25144	No	NA	13	1	3	Low-quality	Genome-fragment	3.07	HMM-based (lower-bound)	0	1
VF_VS_270	25116	No	NA	6	0	0	Not-determined	Genome-fragment	NA	NA	0	1	no viral genes detected
VF_VS_271	25008	No	NA	36	11	0	Low-quality	Genome-fragment	7.01	HMM-based (lower-bound)	0	1
VF_VS_272	24969	No	NA	35	4	0	Low-quality	Genome-fragment	13.4	HMM-based (lower-bound)	0	1.01
VF_VS_273	24966	No	NA	20	0	7	Not-determined	Genome-fragment	NA	NA	0	1	no viral genes detected
VF_VS_274	24889	No	NA	28	3	0	Low-quality	Genome-fragment	24.46	HMM-based (lower-bound)	0	1
VF_VS_275	24860	No	NA	43	6	3	Low-quality	Genome-fragment	8.69	HMM-based (lower-bound)	0	1
VF_VS_276	24837	No	NA	22	4	1	Low-quality	Genome-fragment	12.72	HMM-based (lower-bound)	0	1
VF_VS_277	24825	No	NA	27	6	0	Low-quality	Genome-fragment	35.51	HMM-based (lower-bound)	0	1.01
VF_VS_278	24775	No	NA	38	7	0	Low-quality	Genome-fragment	15.05	HMM-based (lower-bound)	0	1
VF_VS_279	24634	No	NA	35	9	1	Low-quality	Genome-fragment	37.46	HMM-based (lower-bound)	0	1.01
VF_VS_280	24422	No	NA	31	3	0	Low-quality	Genome-fragment	22.64	HMM-based (lower-bound)	0	1
VF_VS_281	24407	No	NA	57	4	1	Low-quality	Genome-fragment	9.06	HMM-based (lower-bound)	0	1
VF_VS_282	24351	No	NA	25	4	1	Low-quality	Genome-fragment	3.77	HMM-based (lower-bound)	0	1
VF_VS_283	24344	No	NA	27	1	0	Low-quality	Genome-fragment	8.89	HMM-based (lower-bound)	0	1
VF_VS_284	24330	No	NA	28	1	2	Low-quality	Genome-fragment	13.02	HMM-based (lower-bound)	0	1
VF_VS_285	24317	No	NA	30	2	1	Low-quality	Genome-fragment	12.44	HMM-based (lower-bound)	0	1
VF_VS_286	24306	Yes	17423	29	6	3	Low-quality	Genome-fragment	11.07	HMM-based (lower-bound)	28.32	1
VF_VS_287	24281	No	NA	35	2	0	Low-quality	Genome-fragment	33.94	HMM-based (lower-bound)	0	1
VF_VS_288	24261	No	NA	29	4	0	Low-quality	Genome-fragment	25.69	HMM-based (lower-bound)	0	1.01
VF_VS_289	24244	No	NA	37	2	3	Low-quality	Genome-fragment	7.04	HMM-based (lower-bound)	0	1.01
VF_VS_290	24220	No	NA	20	0	4	Not-determined	Genome-fragment	NA	NA	0	1	no viral genes detected
VF_VS_291	24208	No	NA	23	0	14	Not-determined	Genome-fragment	NA	NA	0	1	no viral genes detected
VF_VS_292	24162	No	NA	17	4	1	Low-quality	Genome-fragment	35.7	HMM-based (lower-bound)	0	1
VF_VS_293	24155	No	NA	30	10	0	Low-quality	Genome-fragment	27.46	HMM-based (lower-bound)	0	1.01
VF_VS_294	24153	No	NA	29	13	0	Low-quality	Genome-fragment	48.23	HMM-based (lower-bound)	0	1
VF_VS_295	24146	No	NA	30	10	1	Low-quality	Genome-fragment	12.58	HMM-based (lower-bound)	0	1
VF_VS_296	24110	No	NA	28	0	2	Not-determined	Genome-fragment	NA	NA	0	1	no viral genes detected
VF_VS_297	24108	No	NA	39	3	3	Low-quality	Genome-fragment	7.21	HMM-based (lower-bound)	0	1
VF_VS_298	24081	No	NA	33	3	2	Low-quality	Genome-fragment	11.8	HMM-based (lower-bound)	0	1
VF_VS_299	24067	No	NA	17	2	1	Low-quality	Genome-fragment	12.49	AAI-based (medium-confidence)	0	1.01
VF_VS_300	24066	No	NA	25	14	0	Low-quality	Genome-fragment	33.13	HMM-based (lower-bound)	0	1
VF_VS_301	23988	No	NA	19	0	12	Not-determined	Genome-fragment	NA	NA	0	1	no viral genes detected
VF_VS_302	23986	No	NA	19	1	4	Low-quality	Genome-fragment	14.76	HMM-based (lower-bound)	0	1
VF_VS_303	23965	No	NA	35	8	2	Low-quality	Genome-fragment	28.69	HMM-based (lower-bound)	0	1
VF_VS_304	23948	No	NA	35	5	0	Low-quality	Genome-fragment	36.75	HMM-based (lower-bound)	0	1
VF_VS_305	23894	No	NA	17	1	3	Low-quality	Genome-fragment	1.92	HMM-based (lower-bound)	0	1
VF_VS_306	23795	No	NA	35	2	0	Low-quality	Genome-fragment	12.32	HMM-based (lower-bound)	0	1
VF_VS_307	23761	No	NA	35	13	0	Low-quality	Genome-fragment	34.82	HMM-based (lower-bound)	0	1
VF_VS_308	23732	No	NA	31	12	0	Low-quality	Genome-fragment	29.72	HMM-based (lower-bound)	0	1
VF_VS_309	23721	No	NA	38	3	1	Low-quality	Genome-fragment	10.2	HMM-based (lower-bound)	0	1
VF_VS_310	23718	No	NA	19	6	0	Low-quality	Genome-fragment	30.77	HMM-based (lower-bound)	0	1
VF_VS_311	23701	No	NA	28	4	1	Low-quality	Genome-fragment	40.55	HMM-based (lower-bound)	0	1
VF_VS_312	23687	No	NA	26	8	2	Low-quality	Genome-fragment	26.26	HMM-based (lower-bound)	0	1
VF_VS_313	23683	No	NA	29	0	14	Not-determined	Genome-fragment	NA	NA	0	1	no viral genes detected
VF_VS_314	23642	No	NA	31	4	2	Low-quality	Genome-fragment	33.83	AAI-based (medium-confidence)	0	1.01
VF_VS_315	23626	No	NA	17	0	9	Not-determined	Genome-fragment	NA	NA	0	1	no viral genes detected
VF_VS_316	23612	No	NA	33	2	0	Low-quality	Genome-fragment	35.46	HMM-based (lower-bound)	0	1
VF_VS_317	23567	No	NA	33	8	0	Low-quality	Genome-fragment	14.66	HMM-based (lower-bound)	0	1
VF_VS_318	23563	No	NA	29	0	0	Not-determined	Genome-fragment	NA	NA	0	1	no viral genes detected
VF_VS_319	23537	No	NA	24	8	0	Low-quality	Genome-fragment	10.17	HMM-based (lower-bound)	0	1
VF_VS_320	23479	No	NA	41	3	0	Low-quality	Genome-fragment	13.64	HMM-based (lower-bound)	0	1
VF_VS_321	23471	No	NA	25	10	0	Low-quality	Genome-fragment	34.43	HMM-based (lower-bound)	0	1
VF_VS_322	23465	No	NA	27	3	0	Low-quality	Genome-fragment	29.08	HMM-based (lower-bound)	0	1
VF_VS_323	23464	No	NA	19	0	0	Not-determined	Genome-fragment	NA	NA	0	1	no viral genes detected
VF_VS_324	23403	No	NA	32	2	0	Medium-quality	Genome-fragment	57.59	AAI-based (medium-confidence)	0	1
VF_VS_325	23358	No	NA	34	4	1	Low-quality	Genome-fragment	33.62	HMM-based (lower-bound)	0	1
VF_VS_326	23342	No	NA	33	4	1	Low-quality	Genome-fragment	42.5	HMM-based (lower-bound)	0	1
VF_VS_327	23250	No	NA	21	3	0	Low-quality	Genome-fragment	14.8	HMM-based (lower-bound)	0	1
VF_VS_328	23213	No	NA	26	9	0	Low-quality	Genome-fragment	36.47	HMM-based (lower-bound)	0	1
VF_VS_329	23207	No	NA	16	1	0	Low-quality	Genome-fragment	21.27	HMM-based (lower-bound)	0	1
VF_VS_330	23189	No	NA	21	0	6	Not-determined	Genome-fragment	NA	NA	0	1.01	no viral genes detected
VF_VS_331	23188	No	NA	17	4	0	Low-quality	Genome-fragment	11.46	HMM-based (lower-bound)	0	1
VF_VS_332	23148	No	NA	38	2	0	Low-quality	Genome-fragment	29.63	HMM-based (lower-bound)	0	1
VF_VS_333	23100	No	NA	29	1	0	Low-quality	Genome-fragment	13.85	HMM-based (lower-bound)	0	1.02
VF_VS_334	23079	No	NA	40	0	2	Not-determined	Genome-fragment	NA	NA	0	1	no viral genes detected
VF_VS_335	23053	No	NA	28	4	1	Low-quality	Genome-fragment	9.53	HMM-based (lower-bound)	0	1
VF_VS_336	23016	No	NA	16	0	2	Not-determined	Genome-fragment	NA	NA	0	1	no viral genes detected
VF_VS_337	23007	No	NA	22	5	0	Low-quality	Genome-fragment	22.63	HMM-based (lower-bound)	0	1
VF_VS_338	22987	No	NA	33	7	1	Low-quality	Genome-fragment	32.15	HMM-based (lower-bound)	0	1
VF_VS_339	22983	No	NA	25	15	0	Low-quality	Genome-fragment	35.05	HMM-based (lower-bound)	0	1
VF_VS_340	22982	No	NA	39	1	2	Low-quality	Genome-fragment	6.47	HMM-based (lower-bound)	0	1
VF_VS_341	22970	No	NA	15	0	6	Not-determined	Genome-fragment	NA	NA	0	1.01	no viral genes detected
VF_VS_342	22961	No	NA	17	3	1	Low-quality	Genome-fragment	11.12	HMM-based (lower-bound)	0	1.02
VF_VS_343	22960	No	NA	37	10	0	Low-quality	Genome-fragment	36.1	HMM-based (lower-bound)	0	1
VF_VS_344	22952	No	NA	30	4	2	Low-quality	Genome-fragment	37.32	HMM-based (lower-bound)	0	1
VF_VS_345	22929	No	NA	17	0	8	Not-determined	Genome-fragment	NA	NA	0	1	no viral genes detected
VF_VS_346	22856	No	NA	29	2	1	Low-quality	Genome-fragment	12.8	AAI-based (medium-confidence)	0	1.01
VF_VS_347	22844	No	NA	30	0	13	Not-determined	Genome-fragment	NA	NA	0	1	no viral genes detected
VF_VS_348	22832	No	NA	27	7	0	Medium-quality	Genome-fragment	67.73	AAI-based (medium-confidence)	0	1
VF_VS_349	22795	No	NA	22	10	1	Low-quality	Genome-fragment	16.88	HMM-based (lower-bound)	0	1
VF_VS_350	22680	No	NA	34	3	0	Low-quality	Genome-fragment	4.38	HMM-based (lower-bound)	0	1.02
VF_VS_351	22664	No	NA	23	11	0	Low-quality	Genome-fragment	46.61	HMM-based (lower-bound)	0	1
VF_VS_352	22656	No	NA	25	5	0	Low-quality	Genome-fragment	9.67	HMM-based (lower-bound)	0	1
VF_VS_353	22635	No	NA	17	2	0	Low-quality	Genome-fragment	4.73	AAI-based (high-confidence)	0	1.02
VF_VS_354	22527	No	NA	20	2	0	Low-quality	Genome-fragment	5.89	HMM-based (lower-bound)	0	1.01
VF_VS_355	22521	No	NA	28	4	0	Low-quality	Genome-fragment	30.69	HMM-based (lower-bound)	0	1
VF_VS_356	22449	Yes	18837	30	3	4	Low-quality	Genome-fragment	1.63	HMM-based (lower-bound)	16.09	1.02
VF_VS_357	22417	No	NA	7	2	0	Low-quality	Genome-fragment	10.17	HMM-based (lower-bound)	0	1
VF_VS_358	22410	No	NA	41	8	0	Low-quality	Genome-fragment	10.15	HMM-based (lower-bound)	0	1
VF_VS_359	22407	No	NA	35	12	1	Low-quality	Genome-fragment	9.96	HMM-based (lower-bound)	0	1
VF_VS_360	22363	No	NA	51	4	0	Low-quality	Genome-fragment	16.91	HMM-based (lower-bound)	0	1
VF_VS_361	22360	No	NA	28	2	0	Low-quality	Genome-fragment	15.48	HMM-based (lower-bound)	0	1
VF_VS_362	22309	No	NA	40	5	1	Low-quality	Genome-fragment	17.39	HMM-based (lower-bound)	0	1
VF_VS_363	22297	No	NA	32	4	0	Low-quality	Genome-fragment	13.15	HMM-based (lower-bound)	0	1
VF_VS_364	22295	No	NA	38	5	0	Low-quality	Genome-fragment	12.24	HMM-based (lower-bound)	0	1
VF_VS_365	22248	No	NA	36	9	1	Low-quality	Genome-fragment	6.58	HMM-based (lower-bound)	0	1
VF_VS_366	22240	No	NA	19	3	0	Low-quality	Genome-fragment	9.04	HMM-based (lower-bound)	0	1
VF_VS_367	22204	No	NA	19	4	0	Low-quality	Genome-fragment	2.22	HMM-based (lower-bound)	0	1
VF_VS_368	22178	No	NA	40	5	1	Low-quality	Genome-fragment	8.81	HMM-based (lower-bound)	0	1
VF_VS_369	22173	No	NA	33	3	5	Low-quality	Genome-fragment	10.56	HMM-based (lower-bound)	0	1
VF_VS_370	22115	No	NA	20	0	12	Not-determined	Genome-fragment	NA	NA	0	1	no viral genes detected
VF_VS_371	22112	No	NA	17	0	10	Not-determined	Genome-fragment	NA	NA	0	1	no viral genes detected
VF_VS_372	22109	No	NA	20	13	0	Low-quality	Genome-fragment	49.89	AAI-based (medium-confidence)	0	1
VF_VS_373	22082	No	NA	12	0	1	Not-determined	Genome-fragment	NA	NA	0	1	no viral genes detected
VF_VS_374	22050	No	NA	41	9	1	Low-quality	Genome-fragment	20.89	HMM-based (lower-bound)	0	1
VF_VS_375	22022	No	NA	31	2	1	Low-quality	Genome-fragment	26.37	HMM-based (lower-bound)	0	1
VF_VS_376	21917	No	NA	49	2	3	Low-quality	Genome-fragment	13.77	HMM-based (lower-bound)	0	1
VF_VS_377	21857	No	NA	17	1	0	Low-quality	Genome-fragment	32.7	HMM-based (lower-bound)	0	1
VF_VS_378	21855	No	NA	31	3	3	Low-quality	Genome-fragment	7.67	HMM-based (lower-bound)	0	1
VF_VS_379	21739	No	NA	18	13	0	Medium-quality	Genome-fragment	56	AAI-based (medium-confidence)	0	1
VF_VS_380	21680	No	NA	30	0	8	Not-determined	Genome-fragment	NA	NA	0	1	no viral genes detected
VF_VS_381	21667	Yes	6296	31	5	7	Low-quality	Genome-fragment	3.77	HMM-based (lower-bound)	70.94	1
VF_VS_382	21639	No	NA	25	7	1	Low-quality	Genome-fragment	27.7	AAI-based (medium-confidence)	0	1
VF_VS_383	21618	No	NA	30	3	0	Low-quality	Genome-fragment	6.82	HMM-based (lower-bound)	0	1.02
VF_VS_384	21600	No	NA	28	4	0	Low-quality	Genome-fragment	2.28	HMM-based (lower-bound)	0	1
VF_VS_385	21596	No	NA	30	2	5	Low-quality	Genome-fragment	10.3	HMM-based (lower-bound)	0	1.01
VF_VS_386	21572	No	NA	39	9	0	Low-quality	Genome-fragment	29.27	HMM-based (lower-bound)	0	1
VF_VS_387	21522	No	NA	27	17	1	Low-quality	Genome-fragment	5.98	AAI-based (medium-confidence)	0	1
VF_VS_388	21510	No	NA	22	0	12	Not-determined	Genome-fragment	NA	NA	0	1	no viral genes detected
VF_VS_389	21493	No	NA	25	4	0	Low-quality	Genome-fragment	27.78	HMM-based (lower-bound)	0	1
VF_VS_390	21493	No	NA	28	3	1	Low-quality	Genome-fragment	29.15	HMM-based (lower-bound)	0	1
VF_VS_391	21464	No	NA	42	5	5	Low-quality	Genome-fragment	14.65	HMM-based (lower-bound)	0	1.01
VF_VS_392	21416	No	NA	32	1	2	Low-quality	Genome-fragment	5.87	HMM-based (lower-bound)	0	1
VF_VS_393	21373	No	NA	29	0	2	Not-determined	Genome-fragment	NA	NA	0	1	no viral genes detected
VF_VS_394	21344	No	NA	20	0	7	Not-determined	Genome-fragment	NA	NA	0	1	no viral genes detected
VF_VS_395	21256	No	NA	24	2	0	Low-quality	Genome-fragment	17.1	HMM-based (lower-bound)	0	1
VF_VS_396	21155	No	NA	25	0	10	Not-determined	Genome-fragment	NA	NA	0	1	no viral genes detected
VF_VS_397	21154	No	NA	28	6	2	Low-quality	Genome-fragment	11.68	HMM-based (lower-bound)	0	1.02
VF_VS_398	21123	No	NA	37	2	1	Low-quality	Genome-fragment	13.48	HMM-based (lower-bound)	0	1.05
VF_VS_399	21091	No	NA	24	6	0	Medium-quality	Genome-fragment	71.57	AAI-based (medium-confidence)	0	1
VF_VS_400	21087	No	NA	29	6	0	Low-quality	Genome-fragment	16.31	HMM-based (lower-bound)	0	1
VF_VS_401	21081	No	NA	21	3	1	Low-quality	Genome-fragment	24.66	HMM-based (lower-bound)	0	1
VF_VS_402	20967	No	NA	19	9	0	Low-quality	Genome-fragment	37.94	HMM-based (lower-bound)	0	1
VF_VS_403	20929	No	NA	22	4	0	Low-quality	Genome-fragment	33.52	AAI-based (medium-confidence)	0	1.01
VF_VS_404	20916	No	NA	18	3	0	Low-quality	Genome-fragment	33.38	AAI-based (medium-confidence)	0	1
VF_VS_405	20893	No	NA	26	10	1	Low-quality	Genome-fragment	31.29	HMM-based (lower-bound)	0	1
VF_VS_406	20873	No	NA	23	14	0	Low-quality	Genome-fragment	16.11	HMM-based (lower-bound)	0	1
VF_VS_407	20855	No	NA	27	6	1	Low-quality	Genome-fragment	5.41	AAI-based (medium-confidence)	0	1
VF_VS_408	20853	No	NA	15	0	4	Not-determined	Genome-fragment	NA	NA	0	1	no viral genes detected
VF_VS_409	20816	No	NA	48	3	0	Low-quality	Genome-fragment	11.98	HMM-based (lower-bound)	0	1
VF_VS_410	20797	No	NA	32	3	1	Low-quality	Genome-fragment	15.59	HMM-based (lower-bound)	0	1.01
VF_VS_411	20705	Yes	5467	15	2	2	Low-quality	Genome-fragment	2.77	HMM-based (lower-bound)	73.6	1
VF_VS_412	20704	No	NA	12	3	1	Low-quality	Genome-fragment	5.61	AAI-based (high-confidence)	0	1.01
VF_VS_413	20663	No	NA	33	1	4	Low-quality	Genome-fragment	26.5	HMM-based (lower-bound)	0	1
VF_VS_414	20637	No	NA	20	4	0	Low-quality	Genome-fragment	36.41	HMM-based (lower-bound)	0	1
VF_VS_415	20626	No	NA	14	0	4	Not-determined	Genome-fragment	NA	NA	0	1.01	no viral genes detected
VF_VS_416	20622	No	NA	20	5	0	Low-quality	Genome-fragment	5.16	HMM-based (lower-bound)	0	1
VF_VS_417	20614	Yes	11571	27	2	4	Low-quality	Genome-fragment	13.52	HMM-based (lower-bound)	43.87	1
VF_VS_418	20603	No	NA	15	3	0	Low-quality	Genome-fragment	6.33	HMM-based (lower-bound)	0	1
VF_VS_419	20589	No	NA	29	5	0	Low-quality	Genome-fragment	13.99	HMM-based (lower-bound)	0	1
VF_VS_420	20570	No	NA	29	12	0	Low-quality	Genome-fragment	27.53	HMM-based (lower-bound)	0	1
VF_VS_421	20545	No	NA	25	2	3	Low-quality	Genome-fragment	8.39	HMM-based (lower-bound)	0	1.01
VF_VS_422	20507	No	NA	19	3	0	Low-quality	Genome-fragment	18.85	HMM-based (lower-bound)	0	1.01
VF_VS_423	20492	No	NA	24	4	0	Low-quality	Genome-fragment	21.33	HMM-based (lower-bound)	0	1
VF_VS_424	20484	No	NA	17	14	0	Low-quality	Genome-fragment	11.84	AAI-based (medium-confidence)	0	1
VF_VS_425	20467	No	NA	24	4	0	Low-quality	Genome-fragment	5.22	HMM-based (lower-bound)	0	1.01
VF_VS_426	20442	No	NA	28	8	0	Low-quality	Genome-fragment	35.75	HMM-based (lower-bound)	0	1.01
VF_VS_427	20436	No	NA	30	13	0	Low-quality	Genome-fragment	33.43	HMM-based (lower-bound)	0	1
VF_VS_428	20360	No	NA	7	1	0	Low-quality	Genome-fragment	13.48	AAI-based (medium-confidence)	0	1
VF_VS_429	20358	No	NA	21	0	11	Not-determined	Genome-fragment	NA	NA	0	1	no viral genes detected
VF_VS_430	20342	No	NA	20	0	4	Not-determined	Genome-fragment	NA	NA	0	1	no viral genes detected
VF_VS_431	20340	No	NA	20	7	0	Low-quality	Genome-fragment	3.44	AAI-based (medium-confidence)	0	1
VF_VS_432	20301	No	NA	4	0	0	Low-quality	Genome-fragment	16.67	AAI-based (high-confidence)	0	1	no viral genes detected
VF_VS_433	20295	No	NA	29	13	0	Low-quality	Genome-fragment	24.37	HMM-based (lower-bound)	0	1
VF_VS_434	20285	No	NA	15	0	11	Not-determined	Genome-fragment	NA	NA	0	1	no viral genes detected
VF_VS_435	20283	No	NA	9	0	2	Not-determined	Genome-fragment	NA	NA	0	1	no viral genes detected
VF_VS_436	20255	No	NA	24	5	0	Low-quality	Genome-fragment	28.35	HMM-based (lower-bound)	0	1
VF_VS_437	20231	No	NA	25	0	6	Not-determined	Genome-fragment	NA	NA	0	1.01	no viral genes detected
VF_VS_438	20230	No	NA	29	6	1	Low-quality	Genome-fragment	3.5	HMM-based (lower-bound)	0	1
VF_VS_439	20226	No	NA	21	6	0	Low-quality	Genome-fragment	2.81	HMM-based (lower-bound)	0	1.01
VF_VS_440	20190	No	NA	17	0	14	Not-determined	Genome-fragment	NA	NA	0	1	no viral genes detected
VF_VS_441	20189	No	NA	16	3	0	Low-quality	Genome-fragment	32.21	AAI-based (medium-confidence)	0	1.01
VF_VS_442	20179	No	NA	24	2	1	Low-quality	Genome-fragment	4.5	HMM-based (lower-bound)	0	1
VF_VS_443	20165	No	NA	25	5	0	Low-quality	Genome-fragment	16.82	AAI-based (medium-confidence)	0	1
VF_VS_444	20151	No	NA	21	1	1	Medium-quality	Genome-fragment	54.16	AAI-based (medium-confidence)	0	1
VF_VS_445	20147	No	NA	34	7	3	Low-quality	Genome-fragment	10.66	HMM-based (lower-bound)	0	1
VF_VS_446	20142	No	NA	13	9	0	Low-quality	Genome-fragment	11.18	AAI-based (medium-confidence)	0	1
VF_VS_447	20141	No	NA	35	4	1	Low-quality	Genome-fragment	7.41	HMM-based (lower-bound)	0	1
VF_VS_448	20035	Yes	11127	32	4	4	Low-quality	Genome-fragment	8.73	HMM-based (lower-bound)	44.46	1
VF_VS_449	20031	No	NA	30	5	0	Low-quality	Genome-fragment	6.82	HMM-based (lower-bound)	0	1
VF_VS_450	19985	No	NA	12	1	6	Low-quality	Genome-fragment	1.61	HMM-based (lower-bound)	0	1.01
VF_VS_451	19947	No	NA	35	1	0	Low-quality	Genome-fragment	8.81	HMM-based (lower-bound)	0	1
VF_VS_452	19907	No	NA	14	0	3	Not-determined	Genome-fragment	NA	NA	0	1	no viral genes detected
VF_VS_453	19896	No	NA	14	0	2	Not-determined	Genome-fragment	NA	NA	0	1	no viral genes detected
VF_VS_454	19893	No	NA	28	2	2	Low-quality	Genome-fragment	37.19	HMM-based (lower-bound)	0	1
VF_VS_455	19885	No	NA	27	0	7	Not-determined	Genome-fragment	NA	NA	0	1	no viral genes detected
VF_VS_456	19885	No	NA	28	3	0	Low-quality	Genome-fragment	13.08	HMM-based (lower-bound)	0	1
VF_VS_457	19869	No	NA	45	2	2	Low-quality	Genome-fragment	13.64	HMM-based (lower-bound)	0	1.02
VF_VS_458	19851	No	NA	40	4	0	Low-quality	Genome-fragment	11.46	HMM-based (lower-bound)	0	1
VF_VS_459	19776	No	NA	24	1	3	Low-quality	Genome-fragment	5.24	HMM-based (lower-bound)	0	1.01
VF_VS_460	19762	No	NA	26	6	0	Low-quality	Genome-fragment	21.77	HMM-based (lower-bound)	0	1
VF_VS_461	19724	No	NA	19	2	0	Low-quality	Genome-fragment	27.26	HMM-based (lower-bound)	0	1
VF_VS_462	19719	No	NA	13	0	2	Not-determined	Genome-fragment	NA	NA	0	1	no viral genes detected
VF_VS_463	19692	No	NA	31	2	0	Low-quality	Genome-fragment	7.17	HMM-based (lower-bound)	0	1
VF_VS_464	19680	No	NA	13	0	4	Not-determined	Genome-fragment	NA	NA	0	1	no viral genes detected
VF_VS_465	19672	No	NA	3	0	1	Not-determined	Genome-fragment	NA	NA	0	1	no viral genes detected
VF_VS_466	19671	No	NA	26	6	0	Low-quality	Genome-fragment	7.99	HMM-based (lower-bound)	0	1.01
VF_VS_467	19660	No	NA	22	2	0	Low-quality	Genome-fragment	7.4	HMM-based (lower-bound)	0	1
VF_VS_468	19620	No	NA	23	2	2	Low-quality	Genome-fragment	1.61	HMM-based (lower-bound)	0	1
VF_VS_469	19593	No	NA	28	14	1	Low-quality	Genome-fragment	26.99	HMM-based (lower-bound)	0	1
VF_VS_470	19569	No	NA	25	2	0	Low-quality	Genome-fragment	32.87	HMM-based (lower-bound)	0	1
VF_VS_471	19563	No	NA	34	2	2	Low-quality	Genome-fragment	9.76	HMM-based (lower-bound)	0	1
VF_VS_472	19554	No	NA	44	1	0	Low-quality	Genome-fragment	11.29	HMM-based (lower-bound)	0	1.01
VF_VS_473	19540	No	NA	25	0	0	Not-determined	Genome-fragment	NA	NA	0	1.01	no viral genes detected
VF_VS_474	19528	No	NA	28	5	0	Low-quality	Genome-fragment	35.33	HMM-based (lower-bound)	0	1
VF_VS_475	19487	No	NA	30	6	0	Low-quality	Genome-fragment	14.86	HMM-based (lower-bound)	0	1
VF_VS_476	19485	No	NA	21	7	0	Low-quality	Genome-fragment	7.81	HMM-based (lower-bound)	0	1
VF_VS_477	19473	No	NA	29	7	0	Low-quality	Genome-fragment	42.3	AAI-based (medium-confidence)	0	1
VF_VS_478	19468	No	NA	18	10	0	Low-quality	Genome-fragment	18.21	AAI-based (high-confidence)	0	1
VF_VS_479	19458	No	NA	15	11	0	Low-quality	Genome-fragment	5.38	HMM-based (lower-bound)	0	1
VF_VS_480	19445	No	NA	16	7	0	Low-quality	Genome-fragment	31.64	AAI-based (medium-confidence)	0	1
VF_VS_481	19440	No	NA	14	0	0	Not-determined	Genome-fragment	NA	NA	0	1	no viral genes detected
VF_VS_482	19394	No	NA	19	5	1	Low-quality	Genome-fragment	33.57	AAI-based (medium-confidence)	0	1
VF_VS_483	19391	No	NA	25	17	0	Low-quality	Genome-fragment	43.1	AAI-based (medium-confidence)	0	1
VF_VS_484	19385	No	NA	28	2	0	Low-quality	Genome-fragment	20.1	AAI-based (medium-confidence)	0	1
VF_VS_485	19309	No	NA	25	1	0	Low-quality	Genome-fragment	1.55	HMM-based (lower-bound)	0	1.02
VF_VS_486	19303	No	NA	35	6	1	Low-quality	Genome-fragment	10.1	HMM-based (lower-bound)	0	1
VF_VS_487	19301	No	NA	29	11	0	Low-quality	Genome-fragment	31.24	AAI-based (high-confidence)	0	1
VF_VS_488	19288	No	NA	19	3	0	Low-quality	Genome-fragment	28.45	HMM-based (lower-bound)	0	1
VF_VS_489	19260	No	NA	30	3	2	Low-quality	Genome-fragment	7.72	HMM-based (lower-bound)	0	1
VF_VS_490	19233	No	NA	22	5	0	Low-quality	Genome-fragment	7.69	HMM-based (lower-bound)	0	1
VF_VS_491	19225	No	NA	24	13	1	Low-quality	Genome-fragment	31.67	HMM-based (lower-bound)	0	1
VF_VS_492	19186	No	NA	26	3	3	Low-quality	Genome-fragment	3.4	AAI-based (medium-confidence)	0	1
VF_VS_493	19185	No	NA	40	2	0	Low-quality	Genome-fragment	11.79	HMM-based (lower-bound)	0	1
VF_VS_494	19185	No	NA	13	0	5	Not-determined	Genome-fragment	NA	NA	0	1	no viral genes detected
VF_VS_495	19183	No	NA	13	2	0	Low-quality	Genome-fragment	4.72	AAI-based (medium-confidence)	0	1.01
VF_VS_496	19181	No	NA	6	5	0	Low-quality	Genome-fragment	5.5	AAI-based (medium-confidence)	0	1
VF_VS_497	19165	No	NA	16	0	8	Not-determined	Genome-fragment	NA	NA	0	1.01	no viral genes detected
VF_VS_498	19152	No	NA	15	0	7	Not-determined	Genome-fragment	NA	NA	0	1	no viral genes detected
VF_VS_499	19146	No	NA	10	6	0	Low-quality	Genome-fragment	5.18	AAI-based (medium-confidence)	0	1
VF_VS_500	19113	No	NA	19	5	0	Low-quality	Genome-fragment	37.37	HMM-based (lower-bound)	0	1
VF_VS_501	19109	No	NA	20	5	1	Low-quality	Genome-fragment	6.17	HMM-based (lower-bound)	0	1
VF_VS_502	19053	No	NA	21	4	1	Low-quality	Genome-fragment	6.57	HMM-based (lower-bound)	0	1.04
VF_VS_503	19052	No	NA	23	2	1	Low-quality	Genome-fragment	2.56	HMM-based (lower-bound)	0	1
VF_VS_504	19031	No	NA	16	1	0	Low-quality	Genome-fragment	9.64	HMM-based (lower-bound)	0	1
VF_VS_505	19021	No	NA	17	2	1	Low-quality	Genome-fragment	8.93	HMM-based (lower-bound)	0	1
VF_VS_506	18988	No	NA	31	6	1	Low-quality	Genome-fragment	18.93	HMM-based (lower-bound)	0	1.01
VF_VS_507	18945	No	NA	23	2	0	Low-quality	Genome-fragment	11.86	HMM-based (lower-bound)	0	1
VF_VS_508	18911	No	NA	16	8	0	Low-quality	Genome-fragment	15.94	AAI-based (high-confidence)	0	1
VF_VS_509	18904	No	NA	32	7	1	Low-quality	Genome-fragment	23.94	HMM-based (lower-bound)	0	1
VF_VS_510	18849	No	NA	27	12	0	Low-quality	Genome-fragment	23.02	HMM-based (lower-bound)	0	1
VF_VS_511	18833	No	NA	24	1	6	Low-quality	Genome-fragment	17.12	HMM-based (lower-bound)	0	1.02
VF_VS_512	18825	No	NA	12	0	6	Not-determined	Genome-fragment	NA	NA	0	1	no viral genes detected
VF_VS_513	18824	No	NA	11	0	7	Not-determined	Genome-fragment	NA	NA	0	1	no viral genes detected
VF_VS_514	18818	No	NA	14	3	0	Low-quality	Genome-fragment	9.19	HMM-based (lower-bound)	0	1.02
VF_VS_515	18805	No	NA	5	0	0	Not-determined	Genome-fragment	NA	NA	0	1	no viral genes detected
VF_VS_516	18799	No	NA	20	4	0	Low-quality	Genome-fragment	25.09	HMM-based (lower-bound)	0	1
VF_VS_517	18794	No	NA	17	9	0	Low-quality	Genome-fragment	38.46	HMM-based (lower-bound)	0	1
VF_VS_518	18735	No	NA	19	2	1	Low-quality	Genome-fragment	3.16	HMM-based (lower-bound)	0	1.03
VF_VS_519	18727	No	NA	23	2	0	Low-quality	Genome-fragment	25.43	HMM-based (lower-bound)	0	1
VF_VS_520	18705	No	NA	7	0	2	Not-determined	Genome-fragment	NA	NA	0	1	no viral genes detected
VF_VS_521	18692	No	NA	20	16	0	Low-quality	Genome-fragment	8.27	HMM-based (lower-bound)	0	1
VF_VS_522	18689	No	NA	16	1	0	Low-quality	Genome-fragment	24.48	HMM-based (lower-bound)	0	1
VF_VS_523	18650	No	NA	39	3	1	Low-quality	Genome-fragment	20.7	HMM-based (lower-bound)	0	1.04
VF_VS_524	18644	No	NA	16	0	6	Not-determined	Genome-fragment	NA	NA	0	1	no viral genes detected
VF_VS_525	18643	No	NA	22	7	1	Low-quality	Genome-fragment	18.01	HMM-based (lower-bound)	0	1
VF_VS_526	18632	No	NA	17	5	0	Low-quality	Genome-fragment	18.46	HMM-based (lower-bound)	0	1
VF_VS_527	18584	No	NA	25	16	0	Low-quality	Genome-fragment	30.28	HMM-based (lower-bound)	0	1
VF_VS_528	18571	No	NA	31	0	1	Not-determined	Genome-fragment	NA	NA	0	1	no viral genes detected
VF_VS_529	18569	No	NA	16	1	0	Low-quality	Genome-fragment	28.93	HMM-based (lower-bound)	0	1
VF_VS_530	18487	No	NA	21	0	4	Not-determined	Genome-fragment	NA	NA	0	1	no viral genes detected
VF_VS_531	18460	No	NA	18	0	15	Not-determined	Genome-fragment	NA	NA	0	1	no viral genes detected
VF_VS_532	18402	No	NA	24	8	0	Medium-quality	Genome-fragment	55.41	AAI-based (medium-confidence)	0	1
VF_VS_533	18399	No	NA	20	3	1	Low-quality	Genome-fragment	38.16	AAI-based (medium-confidence)	0	1
VF_VS_534	18397	No	NA	13	1	0	Low-quality	Genome-fragment	5.54	AAI-based (medium-confidence)	0	1.02
VF_VS_535	18386	No	NA	29	6	0	Low-quality	Genome-fragment	13.91	HMM-based (lower-bound)	0	1
VF_VS_536	18319	No	NA	19	9	0	Low-quality	Genome-fragment	33.54	HMM-based (lower-bound)	0	1
VF_VS_537	18319	No	NA	43	3	0	Low-quality	Genome-fragment	11.07	HMM-based (lower-bound)	0	1.01
VF_VS_538	18307	No	NA	27	6	0	Low-quality	Genome-fragment	22.94	HMM-based (lower-bound)	0	1
VF_VS_539	18299	No	NA	21	2	5	Low-quality	Genome-fragment	7.7	HMM-based (lower-bound)	0	1.01
VF_VS_540	18294	No	NA	21	4	0	Low-quality	Genome-fragment	23.7	HMM-based (lower-bound)	0	1
VF_VS_541	18272	No	NA	23	8	0	Low-quality	Genome-fragment	17.49	HMM-based (lower-bound)	0	1.01	low-confidence DTR
VF_VS_542	18214	No	NA	42	3	0	Low-quality	Genome-fragment	9.89	HMM-based (lower-bound)	0	1
VF_VS_543	18188	No	NA	25	2	0	Low-quality	Genome-fragment	19.46	HMM-based (lower-bound)	0	1
VF_VS_544	18185	No	NA	23	3	0	Low-quality	Genome-fragment	10.32	HMM-based (lower-bound)	0	1
VF_VS_545	18179	No	NA	14	0	1	Low-quality	Genome-fragment	9.97	AAI-based (medium-confidence)	0	1	no viral genes detected
VF_VS_546	18153	No	NA	34	1	1	Low-quality	Genome-fragment	11.75	HMM-based (lower-bound)	0	1
VF_VS_547	18137	No	NA	28	5	0	Low-quality	Genome-fragment	22.54	HMM-based (lower-bound)	0	1
VF_VS_548	18127	No	NA	28	8	1	Low-quality	Genome-fragment	24.72	HMM-based (lower-bound)	0	1
VF_VS_549	18118	No	NA	21	4	0	Low-quality	Genome-fragment	23.92	HMM-based (lower-bound)	0	1
VF_VS_550	18116	No	NA	18	0	9	Not-determined	Genome-fragment	NA	NA	0	1	no viral genes detected
VF_VS_551	18060	No	NA	19	0	5	Not-determined	Genome-fragment	NA	NA	0	1	no viral genes detected
VF_VS_552	18043	No	NA	17	2	0	Low-quality	Genome-fragment	18.12	HMM-based (lower-bound)	0	1
VF_VS_553	18030	No	NA	9	0	0	Low-quality	Genome-fragment	3.83	AAI-based (medium-confidence)	0	1	no viral genes detected
VF_VS_554	18027	No	NA	21	7	0	Low-quality	Genome-fragment	25.64	HMM-based (lower-bound)	0	1
VF_VS_555	18017	No	NA	14	3	1	Low-quality	Genome-fragment	7.77	HMM-based (lower-bound)	0	1.01
VF_VS_556	18007	No	NA	32	9	0	Low-quality	Genome-fragment	27.09	HMM-based (lower-bound)	0	1
VF_VS_557	18004	No	NA	19	3	1	Low-quality	Genome-fragment	17.79	HMM-based (lower-bound)	0	1
VF_VS_558	17980	No	NA	23	4	0	Low-quality	Genome-fragment	28.38	HMM-based (lower-bound)	0	1
VF_VS_559	17979	No	NA	31	4	0	Low-quality	Genome-fragment	28.13	HMM-based (lower-bound)	0	1
VF_VS_560	17973	No	NA	14	0	9	Not-determined	Genome-fragment	NA	NA	0	1	no viral genes detected
VF_VS_561	17922	No	NA	42	2	1	Low-quality	Genome-fragment	7.41	HMM-based (lower-bound)	0	1
VF_VS_562	17897	No	NA	16	0	0	Not-determined	Genome-fragment	NA	NA	0	1	no viral genes detected
VF_VS_563	17886	No	NA	18	3	0	Low-quality	Genome-fragment	9.52	HMM-based (lower-bound)	0	1
VF_VS_564	17880	No	NA	20	6	0	Low-quality	Genome-fragment	21.55	AAI-based (medium-confidence)	0	1
VF_VS_565	17833	No	NA	16	4	0	Low-quality	Genome-fragment	3.48	HMM-based (lower-bound)	0	1
VF_VS_566	17819	No	NA	13	1	0	Low-quality	Genome-fragment	10.17	HMM-based (lower-bound)	0	1
VF_VS_567	17806	No	NA	13	0	2	Not-determined	Genome-fragment	NA	NA	0	1.01	no viral genes detected
VF_VS_568	17785	No	NA	12	0	0	Not-determined	Genome-fragment	NA	NA	0	1	no viral genes detected
VF_VS_569	17779	No	NA	13	0	9	Not-determined	Genome-fragment	NA	NA	0	1	no viral genes detected
VF_VS_570	17761	No	NA	20	8	0	Low-quality	Genome-fragment	4.81	AAI-based (medium-confidence)	0	1.01
VF_VS_571	17740	No	NA	21	1	0	Low-quality	Genome-fragment	10.29	HMM-based (lower-bound)	0	1
VF_VS_572	17729	No	NA	13	0	3	Not-determined	Genome-fragment	NA	NA	0	1	no viral genes detected
VF_VS_573	17718	No	NA	18	0	12	Not-determined	Genome-fragment	NA	NA	0	1	no viral genes detected
VF_VS_574	17716	No	NA	7	0	0	Not-determined	Genome-fragment	NA	NA	0	1	no viral genes detected
VF_VS_575	17706	No	NA	22	3	1	Low-quality	Genome-fragment	5.15	HMM-based (lower-bound)	0	1.01
VF_VS_576	17628	No	NA	5	4	0	Low-quality	Genome-fragment	10.18	AAI-based (medium-confidence)	0	1.02
VF_VS_577	17592	No	NA	23	7	0	Low-quality	Genome-fragment	7.62	HMM-based (lower-bound)	0	1
VF_VS_578	17565	No	NA	3	0	1	Not-determined	Genome-fragment	NA	NA	0	1	no viral genes detected
VF_VS_579	17547	No	NA	22	8	0	Low-quality	Genome-fragment	44.56	AAI-based (medium-confidence)	0	1
VF_VS_580	17529	No	NA	19	8	0	Low-quality	Genome-fragment	1.67	HMM-based (lower-bound)	0	1.01
VF_VS_581	17522	No	NA	26	2	3	Low-quality	Genome-fragment	3.18	HMM-based (lower-bound)	0	1
VF_VS_582	17512	No	NA	22	0	11	Not-determined	Genome-fragment	NA	NA	0	1	no viral genes detected
VF_VS_583	17510	No	NA	21	3	0	Low-quality	Genome-fragment	16.03	HMM-based (lower-bound)	0	1
VF_VS_584	17491	No	NA	22	4	0	Low-quality	Genome-fragment	43.68	AAI-based (medium-confidence)	0	1
VF_VS_585	17486	No	NA	29	13	0	Low-quality	Genome-fragment	43.73	AAI-based (medium-confidence)	0	1.01
VF_VS_586	17475	No	NA	16	7	1	Low-quality	Genome-fragment	16.16	AAI-based (high-confidence)	0	1
VF_VS_587	17452	No	NA	15	0	14	Not-determined	Genome-fragment	NA	NA	0	1	no viral genes detected
VF_VS_588	17451	Yes	7278	9	1	1	Low-quality	Genome-fragment	1.45	AAI-based (medium-confidence)	58.29	1
VF_VS_589	17436	No	NA	7	0	4	Not-determined	Genome-fragment	NA	NA	0	1.01	no viral genes detected
VF_VS_590	17423	No	NA	19	0	0	Not-determined	Genome-fragment	NA	NA	0	1	no viral genes detected
VF_VS_591	17419	No	NA	16	3	0	Low-quality	Genome-fragment	36.95	AAI-based (medium-confidence)	0	1
VF_VS_592	17379	No	NA	19	0	9	Not-determined	Genome-fragment	NA	NA	0	1	no viral genes detected
VF_VS_593	17374	No	NA	17	4	0	Low-quality	Genome-fragment	47.29	AAI-based (medium-confidence)	0	1
VF_VS_594	17359	Yes	13516	21	10	2	Low-quality	Genome-fragment	3.69	AAI-based (medium-confidence)	22.14	1
VF_VS_595	17344	No	NA	14	9	0	Low-quality	Genome-fragment	38.17	AAI-based (medium-confidence)	0	1
VF_VS_596	17322	No	NA	14	0	9	Not-determined	Genome-fragment	NA	NA	0	1	no viral genes detected
VF_VS_597	17292	No	NA	20	3	0	Low-quality	Genome-fragment	30.64	HMM-based (lower-bound)	0	1
VF_VS_598	17284	No	NA	26	9	0	Low-quality	Genome-fragment	34.06	AAI-based (medium-confidence)	0	1
VF_VS_599	17277	No	NA	9	0	6	Not-determined	Genome-fragment	NA	NA	0	1	no viral genes detected
VF_VS_600	17217	No	NA	18	3	0	Low-quality	Genome-fragment	6.34	HMM-based (lower-bound)	0	1.04
VF_VS_601	17214	No	NA	19	0	15	Not-determined	Genome-fragment	NA	NA	0	1	no viral genes detected
VF_VS_602	17209	No	NA	2	0	2	Not-determined	Genome-fragment	NA	NA	0	1.01	no viral genes detected
VF_VS_603	17197	No	NA	22	3	0	Low-quality	Genome-fragment	1.4	HMM-based (lower-bound)	0	1.01
VF_VS_604	17194	No	NA	33	10	0	Low-quality	Genome-fragment	28.31	HMM-based (lower-bound)	0	1
VF_VS_605	17178	No	NA	12	4	0	Low-quality	Genome-fragment	27.95	AAI-based (medium-confidence)	0	1
VF_VS_606	17156	No	NA	20	2	0	Low-quality	Genome-fragment	13.02	HMM-based (lower-bound)	0	1
VF_VS_607	17148	No	NA	15	0	12	Not-determined	Genome-fragment	NA	NA	0	1	no viral genes detected
VF_VS_608	17110	No	NA	26	3	1	Low-quality	Genome-fragment	12.51	HMM-based (lower-bound)	0	1
VF_VS_609	17092	No	NA	14	1	2	Not-determined	Genome-fragment	NA	NA	0	1.01
VF_VS_610	17087	No	NA	7	1	0	Low-quality	Genome-fragment	5.55	HMM-based (lower-bound)	0	1.02
VF_VS_611	17079	No	NA	13	7	0	Low-quality	Genome-fragment	27.97	AAI-based (medium-confidence)	0	1
VF_VS_612	17049	No	NA	11	2	0	Low-quality	Genome-fragment	18.36	HMM-based (lower-bound)	0	1
VF_VS_613	17004	No	NA	13	0	2	Not-determined	Genome-fragment	NA	NA	0	1	no viral genes detected
VF_VS_614	16994	No	NA	17	0	4	Not-determined	Genome-fragment	NA	NA	0	1	no viral genes detected
VF_VS_615	16975	No	NA	25	10	0	Low-quality	Genome-fragment	23.94	HMM-based (lower-bound)	0	1
VF_VS_616	16927	No	NA	32	2	0	Low-quality	Genome-fragment	9.49	HMM-based (lower-bound)	0	1.03
VF_VS_617	16927	No	NA	30	0	0	Not-determined	Genome-fragment	NA	NA	0	1	no viral genes detected
VF_VS_618	16927	No	NA	11	4	0	Low-quality	Genome-fragment	16.25	HMM-based (lower-bound)	0	1
VF_VS_619	16923	No	NA	18	1	0	Low-quality	Genome-fragment	35.76	AAI-based (medium-confidence)	0	1
VF_VS_620	16885	No	NA	21	9	0	Low-quality	Genome-fragment	24.21	HMM-based (lower-bound)	0	1
VF_VS_621	16880	No	NA	21	2	3	Low-quality	Genome-fragment	6.63	HMM-based (lower-bound)	0	1.01
VF_VS_622	16877	No	NA	19	6	0	Low-quality	Genome-fragment	49.03	AAI-based (medium-confidence)	0	1
VF_VS_623	16877	No	NA	25	3	0	Low-quality	Genome-fragment	22.19	HMM-based (lower-bound)	0	1
VF_VS_624	16865	No	NA	14	5	0	Low-quality	Genome-fragment	26.74	AAI-based (medium-confidence)	0	1.01
VF_VS_625	16856	No	NA	5	3	0	Low-quality	Genome-fragment	38.01	AAI-based (medium-confidence)	0	1
VF_VS_626	16820	No	NA	19	5	0	Low-quality	Genome-fragment	10.31	HMM-based (lower-bound)	0	1
VF_VS_627	16812	No	NA	8	0	6	Not-determined	Genome-fragment	NA	NA	0	1	no viral genes detected
VF_VS_628	16798	No	NA	26	3	0	Low-quality	Genome-fragment	44.5	AAI-based (medium-confidence)	0	1
VF_VS_629	16757	No	NA	7	0	7	Not-determined	Genome-fragment	NA	NA	0	1	no viral genes detected
VF_VS_630	16728	No	NA	26	1	0	Low-quality	Genome-fragment	15.42	HMM-based (lower-bound)	0	1
VF_VS_631	16725	No	NA	20	1	0	Low-quality	Genome-fragment	24.37	HMM-based (lower-bound)	0	1
VF_VS_632	16718	No	NA	15	0	0	Not-determined	Genome-fragment	NA	NA	0	1	no viral genes detected
VF_VS_633	16709	No	NA	16	0	3	Low-quality	Genome-fragment	18.57	AAI-based (medium-confidence)	0	1	no viral genes detected
VF_VS_634	16676	No	NA	23	8	2	Low-quality	Genome-fragment	4.53	AAI-based (high-confidence)	0	1
VF_VS_635	16651	No	NA	20	2	0	Low-quality	Genome-fragment	8.83	AAI-based (medium-confidence)	0	1.01
VF_VS_636	16643	No	NA	20	8	0	Low-quality	Genome-fragment	21.48	HMM-based (lower-bound)	0	1
VF_VS_637	16642	No	NA	19	5	0	Low-quality	Genome-fragment	19.79	HMM-based (lower-bound)	0	1
VF_VS_638	16639	No	NA	31	9	1	Low-quality	Genome-fragment	7.58	HMM-based (lower-bound)	0	1
VF_VS_639	16629	No	NA	23	3	0	Low-quality	Genome-fragment	27.3	HMM-based (lower-bound)	0	1
VF_VS_640	16628	No	NA	12	4	0	Medium-quality	Genome-fragment	52.99	AAI-based (medium-confidence)	0	1
VF_VS_641	16627	No	NA	16	2	1	Low-quality	Genome-fragment	11.51	HMM-based (lower-bound)	0	1
VF_VS_642	16605	No	NA	22	6	1	Low-quality	Genome-fragment	11.21	HMM-based (lower-bound)	0	1
VF_VS_643	16600	No	NA	15	3	0	Low-quality	Genome-fragment	3.56	HMM-based (lower-bound)	0	1.01
VF_VS_644	16577	No	NA	21	7	0	Low-quality	Genome-fragment	42.57	AAI-based (medium-confidence)	0	1
VF_VS_645	16556	No	NA	13	1	8	Low-quality	Genome-fragment	1.38	HMM-based (lower-bound)	0	1
VF_VS_646	16554	No	NA	24	0	1	Low-quality	Genome-fragment	9.38	AAI-based (medium-confidence)	0	1	no viral genes detected
VF_VS_647	16554	No	NA	14	0	6	Not-determined	Genome-fragment	NA	NA	0	1	no viral genes detected
VF_VS_648	16512	No	NA	16	0	0	Not-determined	Genome-fragment	NA	NA	0	1	no viral genes detected
VF_VS_649	16509	No	NA	15	0	3	Not-determined	Genome-fragment	NA	NA	0	1.01	no viral genes detected
VF_VS_650	16495	No	NA	7	0	5	Not-determined	Genome-fragment	NA	NA	0	1.01	no viral genes detected
VF_VS_651	16495	No	NA	24	5	0	Low-quality	Genome-fragment	49.42	AAI-based (medium-confidence)	0	1
VF_VS_652	16493	No	NA	14	0	1	Not-determined	Genome-fragment	NA	NA	0	1	no viral genes detected
VF_VS_653	16491	No	NA	17	1	0	Low-quality	Genome-fragment	6.64	HMM-based (lower-bound)	0	1.01
VF_VS_654	16466	No	NA	27	8	0	Low-quality	Genome-fragment	21.43	HMM-based (lower-bound)	0	1
VF_VS_655	16464	No	NA	16	0	0	Not-determined	Genome-fragment	NA	NA	0	1.02	no viral genes detected
VF_VS_656	16464	No	NA	20	2	1	Low-quality	Genome-fragment	3.62	HMM-based (lower-bound)	0	1
VF_VS_657	16461	No	NA	16	0	12	Not-determined	Genome-fragment	NA	NA	0	1	no viral genes detected
VF_VS_658	16457	No	NA	15	0	7	Not-determined	Genome-fragment	NA	NA	0	1	no viral genes detected
VF_VS_659	16432	No	NA	15	0	6	Not-determined	Genome-fragment	NA	NA	0	1	no viral genes detected
VF_VS_660	16424	No	NA	28	2	0	Low-quality	Genome-fragment	10.23	HMM-based (lower-bound)	0	1.02
VF_VS_661	16408	No	NA	20	4	0	Low-quality	Genome-fragment	15.92	HMM-based (lower-bound)	0	1
VF_VS_662	16374	No	NA	12	4	0	Low-quality	Genome-fragment	25.23	AAI-based (medium-confidence)	0	1
VF_VS_663	16357	No	NA	17	4	0	Low-quality	Genome-fragment	28.32	AAI-based (medium-confidence)	0	1
VF_VS_664	16347	No	NA	13	0	6	Not-determined	Genome-fragment	NA	NA	0	1	no viral genes detected
VF_VS_665	16342	No	NA	21	0	11	Not-determined	Genome-fragment	NA	NA	0	1	no viral genes detected
VF_VS_666	16318	No	NA	24	1	1	Low-quality	Genome-fragment	22.11	HMM-based (lower-bound)	0	1.01
VF_VS_667	16314	No	NA	22	3	2	Low-quality	Genome-fragment	8.4	HMM-based (lower-bound)	0	1
VF_VS_668	16311	No	NA	22	8	1	High-quality	High-quality	96.92	AAI-based (medium-confidence)	0	1
VF_VS_669	16280	No	NA	6	6	0	Low-quality	Genome-fragment	22.41	AAI-based (medium-confidence)	0	1
VF_VS_670	16257	No	NA	12	0	5	Not-determined	Genome-fragment	NA	NA	0	1	no viral genes detected
VF_VS_671	16242	No	NA	25	4	0	Low-quality	Genome-fragment	20.2	HMM-based (lower-bound)	0	1
VF_VS_672	16240	No	NA	28	3	0	Low-quality	Genome-fragment	4.24	HMM-based (lower-bound)	0	1
VF_VS_673	16231	No	NA	9	0	7	Not-determined	Genome-fragment	NA	NA	0	1	no viral genes detected
VF_VS_674	16203	No	NA	18	3	0	Medium-quality	Genome-fragment	71.03	AAI-based (medium-confidence)	0	1
VF_VS_675	16177	No	NA	19	6	0	Low-quality	Genome-fragment	22.44	HMM-based (lower-bound)	0	1
VF_VS_676	16157	No	NA	19	0	0	Not-determined	Genome-fragment	NA	NA	0	1.01	no viral genes detected; low-confidence DTR
VF_VS_677	16152	No	NA	21	2	0	Low-quality	Genome-fragment	26.24	HMM-based (lower-bound)	0	1
VF_VS_678	16135	No	NA	21	12	0	Low-quality	Genome-fragment	11.65	HMM-based (lower-bound)	0	1
VF_VS_679	16126	No	NA	9	0	4	Not-determined	Genome-fragment	NA	NA	0	1	no viral genes detected
VF_VS_680	16118	No	NA	25	3	0	Low-quality	Genome-fragment	37.24	AAI-based (medium-confidence)	0	1
VF_VS_681	16116	No	NA	8	0	6	Not-determined	Genome-fragment	NA	NA	0	1.01	no viral genes detected
VF_VS_682	16113	No	NA	18	2	0	Low-quality	Genome-fragment	23.23	HMM-based (lower-bound)	0	1
VF_VS_683	16113	No	NA	19	1	0	Low-quality	Genome-fragment	1.3	HMM-based (lower-bound)	0	1.04
VF_VS_684	16082	No	NA	15	3	0	Low-quality	Genome-fragment	1.29	HMM-based (lower-bound)	0	1
VF_VS_685	16067	No	NA	25	2	0	Low-quality	Genome-fragment	22.25	HMM-based (lower-bound)	0	1
VF_VS_686	16049	No	NA	6	0	4	Not-determined	Genome-fragment	NA	NA	0	1	no viral genes detected
VF_VS_687	16047	No	NA	23	0	0	Not-determined	Genome-fragment	NA	NA	0	1	no viral genes detected
VF_VS_688	16035	No	NA	19	0	13	Not-determined	Genome-fragment	NA	NA	0	1	no viral genes detected
VF_VS_689	16033	No	NA	29	6	0	Low-quality	Genome-fragment	16.85	HMM-based (lower-bound)	0	1.01
VF_VS_690	16019	No	NA	30	3	0	Low-quality	Genome-fragment	14.59	AAI-based (medium-confidence)	0	1
VF_VS_691	16018	No	NA	26	0	3	Not-determined	Genome-fragment	NA	NA	0	1	no viral genes detected
VF_VS_692	16017	No	NA	38	4	0	Low-quality	Genome-fragment	21.03	HMM-based (lower-bound)	0	1
VF_VS_693	16005	No	NA	13	3	0	Low-quality	Genome-fragment	24.68	AAI-based (medium-confidence)	0	1
VF_VS_694	15997	No	NA	8	0	3	Not-determined	Genome-fragment	NA	NA	0	1.01	no viral genes detected
VF_VS_695	15988	No	NA	19	1	0	Low-quality	Genome-fragment	23.7	HMM-based (lower-bound)	0	1
VF_VS_696	15957	No	NA	9	0	2	Not-determined	Genome-fragment	NA	NA	0	1	no viral genes detected
VF_VS_697	15955	No	NA	15	3	0	Low-quality	Genome-fragment	13.28	HMM-based (lower-bound)	0	1
VF_VS_698	15955	No	NA	14	4	0	Low-quality	Genome-fragment	25.66	AAI-based (medium-confidence)	0	1
VF_VS_699	15955	No	NA	14	0	9	Not-determined	Genome-fragment	NA	NA	0	1	no viral genes detected
VF_VS_700	15955	No	NA	31	2	1	Low-quality	Genome-fragment	9.16	HMM-based (lower-bound)	0	1
VF_VS_701	15930	No	NA	21	2	0	Low-quality	Genome-fragment	13.41	HMM-based (lower-bound)	0	1
VF_VS_702	15929	No	NA	11	0	9	Not-determined	Genome-fragment	NA	NA	0	1	no viral genes detected
VF_VS_703	15917	No	NA	9	0	1	Low-quality	Genome-fragment	24.2	AAI-based (medium-confidence)	0	1	no viral genes detected
VF_VS_704	15885	No	NA	22	10	1	Low-quality	Genome-fragment	32.7	HMM-based (lower-bound)	0	1
VF_VS_705	15881	No	NA	14	0	0	Not-determined	Genome-fragment	NA	NA	0	1.01	no viral genes detected
VF_VS_706	15872	No	NA	19	3	0	Low-quality	Genome-fragment	14.47	AAI-based (medium-confidence)	0	1
VF_VS_707	15868	No	NA	13	8	0	Low-quality	Genome-fragment	4.7	AAI-based (medium-confidence)	0	1
VF_VS_708	15867	No	NA	17	6	0	Low-quality	Genome-fragment	46.98	AAI-based (medium-confidence)	0	1
VF_VS_709	15865	No	NA	7	1	0	Low-quality	Genome-fragment	6.75	HMM-based (lower-bound)	0	1
VF_VS_710	15862	No	NA	17	1	0	Low-quality	Genome-fragment	45.7	AAI-based (medium-confidence)	0	1
VF_VS_711	15812	No	NA	15	10	0	Low-quality	Genome-fragment	14.57	AAI-based (medium-confidence)	0	1
VF_VS_712	15801	No	NA	25	2	0	Low-quality	Genome-fragment	14.09	HMM-based (lower-bound)	0	1
VF_VS_713	15790	No	NA	22	11	0	Low-quality	Genome-fragment	26.14	AAI-based (medium-confidence)	0	1
VF_VS_714	15756	No	NA	13	0	0	Not-determined	Genome-fragment	NA	NA	0	1.02	no viral genes detected
VF_VS_715	15752	No	NA	17	2	0	Low-quality	Genome-fragment	7.18	HMM-based (lower-bound)	0	1
VF_VS_716	15749	No	NA	17	0	0	Not-determined	Genome-fragment	NA	NA	0	1	no viral genes detected
VF_VS_717	15741	No	NA	13	0	9	Not-determined	Genome-fragment	NA	NA	0	1	no viral genes detected
VF_VS_718	15735	No	NA	8	0	2	Not-determined	Genome-fragment	NA	NA	0	1	no viral genes detected
VF_VS_719	15726	No	NA	37	2	0	Low-quality	Genome-fragment	23.26	HMM-based (lower-bound)	0	1.01
VF_VS_720	15721	No	NA	24	1	1	Low-quality	Genome-fragment	27.45	AAI-based (medium-confidence)	0	1
VF_VS_721	15710	No	NA	11	0	7	Not-determined	Genome-fragment	NA	NA	0	1	no viral genes detected
VF_VS_722	15697	No	NA	27	1	3	Low-quality	Genome-fragment	8.34	HMM-based (lower-bound)	0	1
VF_VS_723	15688	No	NA	15	3	0	Medium-quality	Genome-fragment	59.75	AAI-based (high-confidence)	0	1.01
VF_VS_724	15664	No	NA	23	2	0	Low-quality	Genome-fragment	22.25	HMM-based (lower-bound)	0	1.01
VF_VS_725	15645	No	NA	15	0	6	Not-determined	Genome-fragment	NA	NA	0	1	no viral genes detected
VF_VS_726	15643	No	NA	20	4	0	Low-quality	Genome-fragment	2.43	HMM-based (lower-bound)	0	1.01
VF_VS_727	15639	No	NA	27	2	4	Low-quality	Genome-fragment	19.3	HMM-based (lower-bound)	0	1
VF_VS_728	15632	No	NA	17	5	0	Low-quality	Genome-fragment	31.97	HMM-based (lower-bound)	0	1
VF_VS_729	15621	No	NA	7	1	0	Low-quality	Genome-fragment	1.3	HMM-based (lower-bound)	0	1.04
VF_VS_730	15617	No	NA	19	1	2	Low-quality	Genome-fragment	15.79	HMM-based (lower-bound)	0	1
VF_VS_731	15616	No	NA	11	0	5	Not-determined	Genome-fragment	NA	NA	0	1.01	no viral genes detected
VF_VS_732	15612	No	NA	31	2	0	Low-quality	Genome-fragment	17.31	HMM-based (lower-bound)	0	1
VF_VS_733	15600	No	NA	14	4	0	Low-quality	Genome-fragment	1.91	HMM-based (lower-bound)	0	1
VF_VS_734	15574	No	NA	12	0	10	Not-determined	Genome-fragment	NA	NA	0	1	no viral genes detected
VF_VS_735	15570	No	NA	8	0	1	Not-determined	Genome-fragment	NA	NA	0	1	no viral genes detected
VF_VS_736	15558	Yes	8240	14	5	2	Low-quality	Genome-fragment	2.68	HMM-based (lower-bound)	47.04	1
VF_VS_737	15548	No	NA	29	5	0	Low-quality	Genome-fragment	19.04	HMM-based (lower-bound)	0	1
VF_VS_738	15546	No	NA	14	0	1	Not-determined	Genome-fragment	NA	NA	0	1	no viral genes detected
VF_VS_739	15542	No	NA	17	5	0	Low-quality	Genome-fragment	9.41	AAI-based (high-confidence)	0	1
VF_VS_740	15538	No	NA	22	10	0	Low-quality	Genome-fragment	25.12	HMM-based (lower-bound)	0	1
VF_VS_741	15512	No	NA	12	0	0	Not-determined	Genome-fragment	NA	NA	0	1	no viral genes detected
VF_VS_742	15507	No	NA	13	0	7	Not-determined	Genome-fragment	NA	NA	0	1	no viral genes detected
VF_VS_743	15496	No	NA	32	2	0	Low-quality	Genome-fragment	9.8	AAI-based (medium-confidence)	0	1
VF_VS_744	15476	No	NA	19	3	0	Low-quality	Genome-fragment	20.97	HMM-based (lower-bound)	0	1
VF_VS_745	15472	No	NA	15	7	0	Low-quality	Genome-fragment	42.75	AAI-based (medium-confidence)	0	1
VF_VS_746	15458	No	NA	17	0	7	Not-determined	Genome-fragment	NA	NA	0	1	no viral genes detected
VF_VS_747	15456	No	NA	19	4	0	Low-quality	Genome-fragment	23.53	HMM-based (lower-bound)	0	1
VF_VS_748	15448	No	NA	22	5	0	Low-quality	Genome-fragment	18.78	HMM-based (lower-bound)	0	1
VF_VS_749	15448	No	NA	22	2	1	Low-quality	Genome-fragment	13.67	HMM-based (lower-bound)	0	1
VF_VS_750	15446	Yes	9234	13	3	2	Low-quality	Genome-fragment	1.57	HMM-based (lower-bound)	40.22	1
VF_VS_751	15444	No	NA	24	2	0	Low-quality	Genome-fragment	4.73	AAI-based (medium-confidence)	0	1
VF_VS_752	15443	Yes	11908	19	2	3	Low-quality	Genome-fragment	5.22	HMM-based (lower-bound)	22.89	1
VF_VS_753	15441	No	NA	24	12	1	Low-quality	Genome-fragment	6.99	HMM-based (lower-bound)	0	1
VF_VS_754	15425	No	NA	16	9	1	Low-quality	Genome-fragment	12.5	HMM-based (lower-bound)	0	1
VF_VS_755	15405	No	NA	14	3	1	Low-quality	Genome-fragment	3.79	HMM-based (lower-bound)	0	1
VF_VS_756	15403	No	NA	16	0	3	Not-determined	Genome-fragment	NA	NA	0	1.01	no viral genes detected
VF_VS_757	15393	No	NA	7	2	0	Low-quality	Genome-fragment	3.91	HMM-based (lower-bound)	0	1.03
VF_VS_758	15367	No	NA	12	0	3	Not-determined	Genome-fragment	NA	NA	0	1.01	no viral genes detected
VF_VS_759	15357	No	NA	31	2	1	Low-quality	Genome-fragment	20	HMM-based (lower-bound)	0	1
VF_VS_760	15354	No	NA	19	4	1	Low-quality	Genome-fragment	17.8	HMM-based (lower-bound)	0	1.02
VF_VS_761	15343	No	NA	22	1	0	Low-quality	Genome-fragment	13.54	HMM-based (lower-bound)	0	1
VF_VS_762	15341	No	NA	19	2	1	Low-quality	Genome-fragment	1.04	HMM-based (lower-bound)	0	1
VF_VS_763	15327	No	NA	22	1	0	Low-quality	Genome-fragment	29.4	HMM-based (lower-bound)	0	1
VF_VS_764	15325	No	NA	20	4	0	Low-quality	Genome-fragment	27.9	HMM-based (lower-bound)	0	1
VF_VS_765	15323	No	NA	31	4	0	Low-quality	Genome-fragment	9.38	HMM-based (lower-bound)	0	1
VF_VS_766	15312	No	NA	12	0	7	Not-determined	Genome-fragment	NA	NA	0	1.01	no viral genes detected
VF_VS_767	15302	No	NA	9	2	0	Low-quality	Genome-fragment	4.01	AAI-based (medium-confidence)	0	1.01
VF_VS_768	15300	No	NA	31	8	0	Low-quality	Genome-fragment	29.61	AAI-based (medium-confidence)	0	1
VF_VS_769	15278	No	NA	22	1	0	Low-quality	Genome-fragment	9.51	HMM-based (lower-bound)	0	1
VF_VS_770	15268	No	NA	10	2	0	Low-quality	Genome-fragment	14.94	HMM-based (lower-bound)	0	1
VF_VS_771	15231	No	NA	19	4	0	Low-quality	Genome-fragment	14.28	HMM-based (lower-bound)	0	1
VF_VS_772	15229	No	NA	30	5	0	Low-quality	Genome-fragment	6.84	HMM-based (lower-bound)	0	1
VF_VS_773	15226	No	NA	15	0	2	Not-determined	Genome-fragment	NA	NA	0	1	no viral genes detected
VF_VS_774	15224	No	NA	15	0	7	Not-determined	Genome-fragment	NA	NA	0	1	no viral genes detected
VF_VS_775	15222	No	NA	18	0	6	Not-determined	Genome-fragment	NA	NA	0	1	no viral genes detected
VF_VS_776	15204	No	NA	19	0	0	Not-determined	Genome-fragment	NA	NA	0	1	no viral genes detected
VF_VS_777	15203	No	NA	18	2	0	Low-quality	Genome-fragment	14.31	HMM-based (lower-bound)	0	1
VF_VS_778	15201	No	NA	18	8	0	Low-quality	Genome-fragment	47.42	AAI-based (medium-confidence)	0	1
VF_VS_779	15198	No	NA	26	0	0	Not-determined	Genome-fragment	NA	NA	0	1	no viral genes detected
VF_VS_780	15166	No	NA	20	0	13	Not-determined	Genome-fragment	NA	NA	0	1	no viral genes detected
VF_VS_781	15158	No	NA	23	14	0	Low-quality	Genome-fragment	27.07	HMM-based (lower-bound)	0	1
VF_VS_782	15157	No	NA	10	0	8	Not-determined	Genome-fragment	NA	NA	0	1	no viral genes detected
VF_VS_783	15154	Yes	4306	8	1	2	Low-quality	Genome-fragment	1.02	HMM-based (lower-bound)	71.59	1
VF_VS_784	15154	No	NA	15	0	11	Not-determined	Genome-fragment	NA	NA	0	1	no viral genes detected
VF_VS_785	15153	Yes	4422	13	2	4	Low-quality	Genome-fragment	1.86	HMM-based (lower-bound)	70.82	1
VF_VS_786	15150	No	NA	26	5	1	Low-quality	Genome-fragment	1.69	HMM-based (lower-bound)	0	1.06
VF_VS_787	15130	No	NA	31	2	1	Low-quality	Genome-fragment	1.55	HMM-based (lower-bound)	0	1.01
VF_VS_788	15120	No	NA	17	0	3	Not-determined	Genome-fragment	NA	NA	0	1	no viral genes detected
VF_VS_789	15119	No	NA	12	0	5	Not-determined	Genome-fragment	NA	NA	0	1	no viral genes detected
VF_VS_790	15117	No	NA	34	4	0	Low-quality	Genome-fragment	6.3	HMM-based (lower-bound)	0	1
VF_VS_791	15114	No	NA	13	2	0	Low-quality	Genome-fragment	6.92	HMM-based (lower-bound)	0	1
VF_VS_792	15114	No	NA	14	0	4	Not-determined	Genome-fragment	NA	NA	0	1	no viral genes detected
VF_VS_793	15111	No	NA	15	3	0	Low-quality	Genome-fragment	16.91	HMM-based (lower-bound)	0	1
VF_VS_794	15102	No	NA	8	0	0	Low-quality	Genome-fragment	24.11	AAI-based (medium-confidence)	0	1	no viral genes detected
VF_VS_795	15080	No	NA	22	1	1	Low-quality	Genome-fragment	2.69	AAI-based (medium-confidence)	0	1
VF_VS_796	15070	No	NA	18	9	0	Low-quality	Genome-fragment	17.36	HMM-based (lower-bound)	0	1
VF_VS_797	15067	No	NA	16	4	0	Low-quality	Genome-fragment	1.22	HMM-based (lower-bound)	0	1.01
VF_VS_798	15066	No	NA	14	0	0	Not-determined	Genome-fragment	NA	NA	0	1	no viral genes detected; low-confidence ITR
VF_VS_799	15065	No	NA	17	3	1	Low-quality	Genome-fragment	10.36	HMM-based (lower-bound)	0	1
VF_VS_800	15050	No	NA	25	0	1	Not-determined	Genome-fragment	NA	NA	0	1	no viral genes detected
VF_VS_801	15026	No	NA	14	0	5	Not-determined	Genome-fragment	NA	NA	0	1	no viral genes detected
VF_VS_802	14997	No	NA	20	3	0	Low-quality	Genome-fragment	17.46	HMM-based (lower-bound)	0	1
VF_VS_803	14997	No	NA	20	7	0	Low-quality	Genome-fragment	18.54	HMM-based (lower-bound)	0	1
VF_VS_804	14995	No	NA	22	4	0	Low-quality	Genome-fragment	1.59	HMM-based (lower-bound)	0	1
VF_VS_805	14994	No	NA	18	0	7	Not-determined	Genome-fragment	NA	NA	0	1.02	no viral genes detected
VF_VS_806	14973	No	NA	10	1	0	Low-quality	Genome-fragment	8.35	HMM-based (lower-bound)	0	1.03
VF_VS_807	14949	No	NA	28	0	0	Not-determined	Genome-fragment	NA	NA	0	1	no viral genes detected
VF_VS_808	14930	No	NA	21	6	0	Low-quality	Genome-fragment	18.33	HMM-based (lower-bound)	0	1
VF_VS_809	14920	No	NA	13	0	12	Not-determined	Genome-fragment	NA	NA	0	1	no viral genes detected
VF_VS_810	14919	No	NA	14	5	0	Low-quality	Genome-fragment	24.65	HMM-based (lower-bound)	0	1
VF_VS_811	14902	No	NA	12	0	7	Not-determined	Genome-fragment	NA	NA	0	1	no viral genes detected
VF_VS_812	14902	No	NA	16	0	0	Not-determined	Genome-fragment	NA	NA	0	1	no viral genes detected
VF_VS_813	14871	No	NA	16	1	2	Low-quality	Genome-fragment	5.29	HMM-based (lower-bound)	0	1
VF_VS_814	14867	No	NA	20	3	1	Low-quality	Genome-fragment	4.52	HMM-based (lower-bound)	0	1
VF_VS_815	14850	No	NA	15	0	5	Not-determined	Genome-fragment	NA	NA	0	1	no viral genes detected
VF_VS_816	14845	No	NA	19	1	3	Low-quality	Genome-fragment	4.62	HMM-based (lower-bound)	0	1
VF_VS_817	14828	No	NA	23	1	0	Low-quality	Genome-fragment	12.67	AAI-based (medium-confidence)	0	1
VF_VS_818	14826	No	NA	10	0	6	Not-determined	Genome-fragment	NA	NA	0	1.02	no viral genes detected
VF_VS_819	14817	No	NA	25	5	0	Low-quality	Genome-fragment	10.12	HMM-based (lower-bound)	0	1
VF_VS_820	14804	No	NA	10	0	8	Not-determined	Genome-fragment	NA	NA	0	1	no viral genes detected
VF_VS_821	14796	No	NA	6	0	1	Not-determined	Genome-fragment	NA	NA	0	1	no viral genes detected
VF_VS_822	14793	No	NA	10	0	5	Not-determined	Genome-fragment	NA	NA	0	1.01	no viral genes detected
VF_VS_823	14768	No	NA	18	4	0	Low-quality	Genome-fragment	6.89	HMM-based (lower-bound)	0	1
VF_VS_824	14761	No	NA	10	0	7	Not-determined	Genome-fragment	NA	NA	0	1.01	no viral genes detected
VF_VS_825	14760	No	NA	19	1	2	Low-quality	Genome-fragment	8.43	HMM-based (lower-bound)	0	1
VF_VS_826	14754	No	NA	21	4	0	Low-quality	Genome-fragment	5.87	HMM-based (lower-bound)	0	1
VF_VS_827	14753	No	NA	17	3	0	Low-quality	Genome-fragment	18.28	HMM-based (lower-bound)	0	1
VF_VS_828	14750	No	NA	18	4	0	Low-quality	Genome-fragment	9.31	HMM-based (lower-bound)	0	1
VF_VS_829	14748	No	NA	24	9	0	Low-quality	Genome-fragment	25.13	HMM-based (lower-bound)	0	1
VF_VS_830	14747	No	NA	10	0	7	Not-determined	Genome-fragment	NA	NA	0	1	no viral genes detected
VF_VS_831	14740	No	NA	9	0	0	Not-determined	Genome-fragment	NA	NA	0	1	no viral genes detected
VF_VS_832	14726	No	NA	14	2	0	Low-quality	Genome-fragment	2.31	HMM-based (lower-bound)	0	1.01
VF_VS_833	14715	No	NA	16	1	1	Low-quality	Genome-fragment	4.02	HMM-based (lower-bound)	0	1.01
VF_VS_834	14691	Yes	5538	19	3	4	Low-quality	Genome-fragment	2.23	HMM-based (lower-bound)	62.3	1
VF_VS_835	14686	No	NA	14	0	0	Not-determined	Genome-fragment	NA	NA	0	1.01	no viral genes detected
VF_VS_836	14684	No	NA	20	1	1	Low-quality	Genome-fragment	4.24	HMM-based (lower-bound)	0	1
VF_VS_837	14672	No	NA	13	2	0	Low-quality	Genome-fragment	13.45	AAI-based (medium-confidence)	0	1
VF_VS_838	14667	No	NA	20	1	0	Low-quality	Genome-fragment	8.98	HMM-based (lower-bound)	0	1
VF_VS_839	14662	No	NA	9	0	2	Not-determined	Genome-fragment	NA	NA	0	1	no viral genes detected
VF_VS_840	14651	No	NA	1	0	1	Not-determined	Genome-fragment	NA	NA	0	1	no viral genes detected
VF_VS_841	14649	No	NA	14	5	0	Low-quality	Genome-fragment	1.18	HMM-based (lower-bound)	0	1.01
VF_VS_842	14624	No	NA	35	1	0	Low-quality	Genome-fragment	10.18	HMM-based (lower-bound)	0	1
VF_VS_843	14615	No	NA	33	6	0	Low-quality	Genome-fragment	5.98	HMM-based (lower-bound)	0	1
VF_VS_844	14603	No	NA	17	2	0	Low-quality	Genome-fragment	17.83	HMM-based (lower-bound)	0	1
VF_VS_845	14591	No	NA	10	0	0	Not-determined	Genome-fragment	NA	NA	0	1	no viral genes detected
VF_VS_846	14588	No	NA	9	0	4	Not-determined	Genome-fragment	NA	NA	0	1	no viral genes detected
VF_VS_847	14573	No	NA	15	6	0	Low-quality	Genome-fragment	20.61	HMM-based (lower-bound)	0	1
VF_VS_848	14572	No	NA	14	0	9	Not-determined	Genome-fragment	NA	NA	0	1	no viral genes detected
VF_VS_849	14567	No	NA	18	2	0	Low-quality	Genome-fragment	20.92	HMM-based (lower-bound)	0	1
VF_VS_850	14564	No	NA	12	0	12	Not-determined	Genome-fragment	NA	NA	0	1	no viral genes detected
VF_VS_851	14555	No	NA	24	2	2	Low-quality	Genome-fragment	15.53	HMM-based (lower-bound)	0	1
VF_VS_852	14552	No	NA	38	0	0	Not-determined	Genome-fragment	NA	NA	0	1.01	no viral genes detected
VF_VS_853	14552	No	NA	15	0	1	Not-determined	Genome-fragment	NA	NA	0	1.01	no viral genes detected
VF_VS_854	14543	No	NA	43	6	0	Low-quality	Genome-fragment	13.91	HMM-based (lower-bound)	0	1
VF_VS_855	14543	No	NA	18	0	1	Not-determined	Genome-fragment	NA	NA	0	1	no viral genes detected
VF_VS_856	14539	No	NA	8	0	5	Not-determined	Genome-fragment	NA	NA	0	1	no viral genes detected
VF_VS_857	14536	No	NA	24	3	0	Low-quality	Genome-fragment	7.97	HMM-based (lower-bound)	0	1
VF_VS_858	14524	No	NA	21	3	0	Low-quality	Genome-fragment	16.52	HMM-based (lower-bound)	0	1
VF_VS_859	14520	No	NA	19	8	0	Low-quality	Genome-fragment	24.3	HMM-based (lower-bound)	0	1
VF_VS_860	14495	No	NA	12	0	0	Not-determined	Genome-fragment	NA	NA	0	1.07	no viral genes detected
VF_VS_861	14479	No	NA	17	2	0	Low-quality	Genome-fragment	18.8	HMM-based (lower-bound)	0	1
VF_VS_862	14478	No	NA	19	2	0	Low-quality	Genome-fragment	15.15	AAI-based (medium-confidence)	0	1
VF_VS_863	14477	No	NA	20	2	0	Low-quality	Genome-fragment	21.82	HMM-based (lower-bound)	0	1
VF_VS_864	14472	No	NA	16	12	0	Low-quality	Genome-fragment	25.24	HMM-based (lower-bound)	0	1
VF_VS_865	14471	No	NA	14	0	0	Not-determined	Genome-fragment	NA	NA	0	1	no viral genes detected
VF_VS_866	14461	No	NA	11	0	1	Not-determined	Genome-fragment	NA	NA	0	1	no viral genes detected
VF_VS_867	14444	No	NA	29	3	1	Low-quality	Genome-fragment	16.38	HMM-based (lower-bound)	0	1
VF_VS_868	14438	No	NA	15	1	0	Low-quality	Genome-fragment	22.53	HMM-based (lower-bound)	0	1
VF_VS_869	14436	No	NA	15	5	0	Low-quality	Genome-fragment	33.74	HMM-based (lower-bound)	0	1
VF_VS_870	14429	No	NA	11	10	0	Low-quality	Genome-fragment	12.06	HMM-based (lower-bound)	0	1
VF_VS_871	14422	No	NA	24	9	0	Low-quality	Genome-fragment	19.81	HMM-based (lower-bound)	0	1
VF_VS_872	14421	No	NA	10	1	0	Low-quality	Genome-fragment	13.32	HMM-based (lower-bound)	0	1
VF_VS_873	14409	No	NA	15	0	7	Not-determined	Genome-fragment	NA	NA	0	1	no viral genes detected
VF_VS_874	14407	No	NA	17	3	0	Low-quality	Genome-fragment	24.75	HMM-based (lower-bound)	0	1
VF_VS_875	14403	No	NA	9	0	5	Not-determined	Genome-fragment	NA	NA	0	1	no viral genes detected
VF_VS_876	14374	No	NA	12	5	0	Low-quality	Genome-fragment	39.64	AAI-based (medium-confidence)	0	1
VF_VS_877	14372	No	NA	17	2	2	Low-quality	Genome-fragment	18.41	HMM-based (lower-bound)	0	1
VF_VS_878	14357	No	NA	13	0	3	Not-determined	Genome-fragment	NA	NA	0	1	no viral genes detected
VF_VS_879	14345	No	NA	24	1	6	Low-quality	Genome-fragment	6.39	HMM-based (lower-bound)	0	1
VF_VS_880	14340	No	NA	19	1	0	Low-quality	Genome-fragment	0.71	HMM-based (lower-bound)	0	1.01
VF_VS_881	14329	No	NA	4	0	0	Not-determined	Genome-fragment	NA	NA	0	1	no viral genes detected
VF_VS_882	14326	No	NA	11	0	2	Not-determined	Genome-fragment	NA	NA	0	1	no viral genes detected
VF_VS_883	14316	No	NA	25	4	1	Low-quality	Genome-fragment	5.77	HMM-based (lower-bound)	0	1
VF_VS_884	14310	No	NA	35	4	0	Low-quality	Genome-fragment	13.37	HMM-based (lower-bound)	0	1
VF_VS_885	14310	No	NA	17	4	0	Low-quality	Genome-fragment	5.73	HMM-based (lower-bound)	0	1
VF_VS_886	14310	No	NA	17	9	0	Low-quality	Genome-fragment	18	HMM-based (lower-bound)	0	1
VF_VS_887	14275	No	NA	14	0	8	Not-determined	Genome-fragment	NA	NA	0	1	no viral genes detected
VF_VS_888	14269	No	NA	15	3	0	Low-quality	Genome-fragment	17.45	HMM-based (lower-bound)	0	1
VF_VS_889	14265	No	NA	17	5	1	Low-quality	Genome-fragment	10.04	AAI-based (medium-confidence)	0	1
VF_VS_890	14259	No	NA	14	4	0	Low-quality	Genome-fragment	29.69	HMM-based (lower-bound)	0	1
VF_VS_891	14246	No	NA	21	3	1	Low-quality	Genome-fragment	21.07	HMM-based (lower-bound)	0	1
VF_VS_892	14233	No	NA	12	2	0	Low-quality	Genome-fragment	2.96	HMM-based (lower-bound)	0	1.04
VF_VS_893	14225	No	NA	15	1	0	Low-quality	Genome-fragment	16.52	HMM-based (lower-bound)	0	1
VF_VS_894	14220	No	NA	11	0	5	Not-determined	Genome-fragment	NA	NA	0	1	no viral genes detected
VF_VS_895	14216	No	NA	9	0	3	Not-determined	Genome-fragment	NA	NA	0	1	no viral genes detected
VF_VS_896	14207	No	NA	18	10	0	Low-quality	Genome-fragment	6.09	HMM-based (lower-bound)	0	1
VF_VS_897	14206	No	NA	15	1	0	Low-quality	Genome-fragment	21.06	HMM-based (lower-bound)	0	1
VF_VS_898	14204	No	NA	22	1	0	Low-quality	Genome-fragment	8.22	HMM-based (lower-bound)	0	1.01
VF_VS_899	14201	No	NA	14	0	2	Not-determined	Genome-fragment	NA	NA	0	1	no viral genes detected
VF_VS_900	14201	No	NA	3	0	0	Not-determined	Genome-fragment	NA	NA	0	1	no viral genes detected
VF_VS_901	14189	No	NA	19	11	0	Low-quality	Genome-fragment	21.18	HMM-based (lower-bound)	0	1
VF_VS_902	14162	No	NA	11	0	0	Not-determined	Genome-fragment	NA	NA	0	1.01	no viral genes detected
VF_VS_903	14155	No	NA	13	0	6	Not-determined	Genome-fragment	NA	NA	0	1	no viral genes detected
VF_VS_904	14146	No	NA	10	0	4	Not-determined	Genome-fragment	NA	NA	0	1	no viral genes detected
VF_VS_905	14136	No	NA	15	0	9	Not-determined	Genome-fragment	NA	NA	0	1	no viral genes detected
VF_VS_906	14127	No	NA	11	0	1	Not-determined	Genome-fragment	NA	NA	0	1	no viral genes detected
VF_VS_907	14117	No	NA	10	2	0	Low-quality	Genome-fragment	20.88	HMM-based (lower-bound)	0	1
VF_VS_908	14113	No	NA	16	1	0	Low-quality	Genome-fragment	7.57	HMM-based (lower-bound)	0	1
VF_VS_909	14110	No	NA	23	3	0	Low-quality	Genome-fragment	18.08	HMM-based (lower-bound)	0	1.01
VF_VS_910	14109	No	NA	25	0	20	Not-determined	Genome-fragment	NA	NA	0	1	no viral genes detected
VF_VS_911	14109	No	NA	32	6	0	Low-quality	Genome-fragment	19.79	HMM-based (lower-bound)	0	1
VF_VS_912	14102	No	NA	26	1	0	Low-quality	Genome-fragment	9	HMM-based (lower-bound)	0	1
VF_VS_913	14102	No	NA	24	7	0	Low-quality	Genome-fragment	19.65	HMM-based (lower-bound)	0	1
VF_VS_914	14092	No	NA	21	1	3	Low-quality	Genome-fragment	6.83	HMM-based (lower-bound)	0	1
VF_VS_915	14090	No	NA	23	4	0	Low-quality	Genome-fragment	24.28	HMM-based (lower-bound)	0	1
VF_VS_916	14078	No	NA	18	2	0	Low-quality	Genome-fragment	22.74	HMM-based (lower-bound)	0	1.01
VF_VS_917	14063	No	NA	14	0	4	Not-determined	Genome-fragment	NA	NA	0	1	no viral genes detected
VF_VS_918	14062	No	NA	19	1	0	Low-quality	Genome-fragment	21.04	HMM-based (lower-bound)	0	1
VF_VS_919	14058	No	NA	21	6	0	Low-quality	Genome-fragment	17.62	HMM-based (lower-bound)	0	1.01
VF_VS_920	14052	No	NA	2	0	2	Not-determined	Genome-fragment	NA	NA	0	1.01	no viral genes detected
VF_VS_921	14050	No	NA	11	7	0	Low-quality	Genome-fragment	8.53	AAI-based (medium-confidence)	0	1
VF_VS_922	14048	No	NA	16	6	0	Low-quality	Genome-fragment	12.42	HMM-based (lower-bound)	0	1
VF_VS_923	14044	No	NA	10	1	1	Low-quality	Genome-fragment	7.86	HMM-based (lower-bound)	0	1.01
VF_VS_924	14032	No	NA	12	0	8	Not-determined	Genome-fragment	NA	NA	0	1	no viral genes detected
VF_VS_925	14029	No	NA	12	0	1	Not-determined	Genome-fragment	NA	NA	0	1	no viral genes detected
VF_VS_926	14024	No	NA	6	0	2	Not-determined	Genome-fragment	NA	NA	0	1	no viral genes detected
VF_VS_927	14020	No	NA	11	0	6	Not-determined	Genome-fragment	NA	NA	0	1	no viral genes detected
VF_VS_928	14020	No	NA	14	3	0	Low-quality	Genome-fragment	3.51	HMM-based (lower-bound)	0	1.03
VF_VS_929	14002	No	NA	14	1	3	Low-quality	Genome-fragment	15.12	HMM-based (lower-bound)	0	1.01
VF_VS_930	13996	No	NA	14	1	2	Low-quality	Genome-fragment	2.1	HMM-based (lower-bound)	0	1.01
VF_VS_931	13994	No	NA	18	1	0	Low-quality	Genome-fragment	22.43	HMM-based (lower-bound)	0	1
VF_VS_932	13989	No	NA	13	1	0	Low-quality	Genome-fragment	4.92	HMM-based (lower-bound)	0	1.05
VF_VS_933	13982	No	NA	13	0	0	Not-determined	Genome-fragment	NA	NA	0	1	no viral genes detected
VF_VS_934	13967	No	NA	9	4	0	Low-quality	Genome-fragment	4.77	AAI-based (medium-confidence)	0	1.03
VF_VS_935	13962	No	NA	22	0	1	Not-determined	Genome-fragment	NA	NA	0	1.01	no viral genes detected
VF_VS_936	13959	No	NA	16	0	0	Not-determined	Genome-fragment	NA	NA	0	1	no viral genes detected
VF_VS_937	13941	No	NA	15	0	7	Not-determined	Genome-fragment	NA	NA	0	1	no viral genes detected
VF_VS_938	13923	No	NA	15	10	0	Low-quality	Genome-fragment	6.14	HMM-based (lower-bound)	0	1.01
VF_VS_939	13922	No	NA	12	0	6	Not-determined	Genome-fragment	NA	NA	0	1	no viral genes detected
VF_VS_940	13905	No	NA	29	3	0	Low-quality	Genome-fragment	7.35	HMM-based (lower-bound)	0	1
VF_VS_941	13902	No	NA	19	0	0	Not-determined	Genome-fragment	NA	NA	0	1	no viral genes detected
VF_VS_942	13895	No	NA	20	1	1	Low-quality	Genome-fragment	3.46	HMM-based (lower-bound)	0	1
VF_VS_943	13890	No	NA	20	2	3	Low-quality	Genome-fragment	22.93	HMM-based (lower-bound)	0	1
VF_VS_944	13862	No	NA	8	0	8	Not-determined	Genome-fragment	NA	NA	0	1	no viral genes detected
VF_VS_945	13853	No	NA	17	6	0	Low-quality	Genome-fragment	18.82	HMM-based (lower-bound)	0	1
VF_VS_946	13851	No	NA	9	3	0	Low-quality	Genome-fragment	18	HMM-based (lower-bound)	0	1
VF_VS_947	13843	No	NA	9	0	0	Not-determined	Genome-fragment	NA	NA	0	1	no viral genes detected
VF_VS_948	13839	No	NA	29	6	0	Low-quality	Genome-fragment	17.78	HMM-based (lower-bound)	0	1
VF_VS_949	13838	No	NA	27	5	1	Low-quality	Genome-fragment	37.65	AAI-based (medium-confidence)	0	1
VF_VS_950	13832	No	NA	21	5	0	Low-quality	Genome-fragment	16.25	HMM-based (lower-bound)	0	1.01
VF_VS_951	13831	No	NA	20	1	0	Low-quality	Genome-fragment	7.65	HMM-based (lower-bound)	0	1.02
VF_VS_952	13819	No	NA	11	4	0	Low-quality	Genome-fragment	19.57	HMM-based (lower-bound)	0	1
VF_VS_953	13816	No	NA	33	2	0	Low-quality	Genome-fragment	6.55	HMM-based (lower-bound)	0	1
VF_VS_954	13804	No	NA	39	2	0	Low-quality	Genome-fragment	9.53	HMM-based (lower-bound)	0	1
VF_VS_955	13786	No	NA	16	0	9	Not-determined	Genome-fragment	NA	NA	0	1	no viral genes detected
VF_VS_956	13762	No	NA	17	2	0	Low-quality	Genome-fragment	16.84	HMM-based (lower-bound)	0	1
VF_VS_957	13750	No	NA	13	2	0	Low-quality	Genome-fragment	4.29	HMM-based (lower-bound)	0	1.01
VF_VS_958	13748	No	NA	16	7	0	Low-quality	Genome-fragment	11.24	AAI-based (medium-confidence)	0	1
VF_VS_959	13745	No	NA	8	0	6	Not-determined	Genome-fragment	NA	NA	0	1	no viral genes detected
VF_VS_960	13732	No	NA	16	0	12	Not-determined	Genome-fragment	NA	NA	0	1	no viral genes detected
VF_VS_961	13732	No	NA	4	3	0	Low-quality	Genome-fragment	3.72	AAI-based (medium-confidence)	0	1
VF_VS_962	13728	No	NA	13	4	0	Low-quality	Genome-fragment	22.14	AAI-based (medium-confidence)	0	1
VF_VS_963	13710	No	NA	14	8	0	Low-quality	Genome-fragment	26.69	HMM-based (lower-bound)	0	1
VF_VS_964	13695	No	NA	26	5	1	Low-quality	Genome-fragment	5.77	HMM-based (lower-bound)	0	1
VF_VS_965	13688	No	NA	11	1	0	Low-quality	Genome-fragment	21.94	HMM-based (lower-bound)	0	1
VF_VS_966	13678	No	NA	11	0	2	Not-determined	Genome-fragment	NA	NA	0	1.02	no viral genes detected
VF_VS_967	13666	No	NA	2	0	0	Not-determined	Genome-fragment	NA	NA	0	1	no viral genes detected
VF_VS_968	13664	No	NA	20	1	3	Low-quality	Genome-fragment	5.7	HMM-based (lower-bound)	0	1
VF_VS_969	13660	No	NA	12	2	0	Low-quality	Genome-fragment	26.33	HMM-based (lower-bound)	0	1
VF_VS_970	13658	No	NA	14	2	0	Low-quality	Genome-fragment	7.91	HMM-based (lower-bound)	0	1
VF_VS_971	13649	No	NA	6	0	2	Not-determined	Genome-fragment	NA	NA	0	1	no viral genes detected
VF_VS_972	13641	No	NA	11	0	2	Not-determined	Genome-fragment	NA	NA	0	1	no viral genes detected
VF_VS_973	13632	No	NA	15	2	0	Low-quality	Genome-fragment	18.6	HMM-based (lower-bound)	0	1
VF_VS_974	13631	No	NA	3	0	0	Not-determined	Genome-fragment	NA	NA	0	1	no viral genes detected
VF_VS_975	13619	No	NA	13	4	0	Low-quality	Genome-fragment	4.87	AAI-based (medium-confidence)	0	1
VF_VS_976	13610	No	NA	28	1	0	Low-quality	Genome-fragment	12.08	HMM-based (lower-bound)	0	1.01
VF_VS_977	13610	Yes	1668	7	1	2	Low-quality	Genome-fragment	0.13	HMM-based (lower-bound)	87.74	1
VF_VS_978	13594	No	NA	20	6	0	Low-quality	Genome-fragment	10.23	AAI-based (medium-confidence)	0	1
VF_VS_979	13594	No	NA	30	2	2	Low-quality	Genome-fragment	4.38	HMM-based (lower-bound)	0	1
VF_VS_980	13593	No	NA	14	1	2	Low-quality	Genome-fragment	14.09	AAI-based (medium-confidence)	0	1
VF_VS_981	13592	No	NA	13	4	0	Low-quality	Genome-fragment	5.61	HMM-based (lower-bound)	0	1
VF_VS_982	13587	Yes	7478	22	5	3	Low-quality	Genome-fragment	3.51	AAI-based (medium-confidence)	44.96	1
VF_VS_983	13574	No	NA	17	1	0	Low-quality	Genome-fragment	12.07	HMM-based (lower-bound)	0	1
VF_VS_984	13565	No	NA	12	1	0	Low-quality	Genome-fragment	3.67	HMM-based (lower-bound)	0	1
VF_VS_985	13561	No	NA	12	1	0	Low-quality	Genome-fragment	2.16	HMM-based (lower-bound)	0	1.01
VF_VS_986	13558	No	NA	18	6	0	Low-quality	Genome-fragment	12.36	HMM-based (lower-bound)	0	1
VF_VS_987	13557	No	NA	15	1	0	Low-quality	Genome-fragment	7.56	HMM-based (lower-bound)	0	1
VF_VS_988	13548	No	NA	17	6	0	Low-quality	Genome-fragment	20.91	HMM-based (lower-bound)	0	1
VF_VS_989	13546	No	NA	11	6	0	Low-quality	Genome-fragment	3.62	AAI-based (high-confidence)	0	1
VF_VS_990	13540	No	NA	15	8	0	Low-quality	Genome-fragment	22.21	AAI-based (medium-confidence)	0	1
VF_VS_991	13535	No	NA	7	0	0	Not-determined	Genome-fragment	NA	NA	0	1	no viral genes detected
VF_VS_992	13515	No	NA	26	2	0	Low-quality	Genome-fragment	5.33	HMM-based (lower-bound)	0	1.01
VF_VS_993	13514	No	NA	13	0	2	Not-determined	Genome-fragment	NA	NA	0	1	no viral genes detected
VF_VS_994	13513	No	NA	14	1	1	Low-quality	Genome-fragment	4.79	HMM-based (lower-bound)	0	1
VF_VS_995	13504	No	NA	20	4	1	Low-quality	Genome-fragment	6.52	HMM-based (lower-bound)	0	1
VF_VS_996	13499	No	NA	2	0	0	Not-determined	Genome-fragment	NA	NA	0	1	no viral genes detected
VF_VS_997	13488	No	NA	18	2	0	Low-quality	Genome-fragment	14.84	HMM-based (lower-bound)	0	1
VF_VS_998	13487	No	NA	18	3	0	Low-quality	Genome-fragment	5.39	HMM-based (lower-bound)	0	1
VF_VS_999	13464	No	NA	18	3	0	Low-quality	Genome-fragment	13.97	HMM-based (lower-bound)	0	1
VF_VS_1000	13461	Yes	8189	10	1	1	Low-quality	Genome-fragment	0.66	HMM-based (lower-bound)	39.16	1.05
VF_VS_1001	13460	No	NA	16	0	0	Not-determined	Genome-fragment	NA	NA	0	1	no viral genes detected
VF_VS_1002	13458	No	NA	15	1	1	Low-quality	Genome-fragment	6.06	HMM-based (lower-bound)	0	1
VF_VS_1003	13457	No	NA	17	1	0	Low-quality	Genome-fragment	9.3	HMM-based (lower-bound)	0	1
VF_VS_1004	13450	No	NA	16	8	0	Low-quality	Genome-fragment	16.95	HMM-based (lower-bound)	0	1.01
VF_VS_1005	13442	No	NA	13	3	1	Low-quality	Genome-fragment	5.16	HMM-based (lower-bound)	0	1
VF_VS_1006	13412	No	NA	10	0	1	Not-determined	Genome-fragment	NA	NA	0	1	no viral genes detected
VF_VS_1007	13399	No	NA	3	0	0	Low-quality	Genome-fragment	8.93	AAI-based (medium-confidence)	0	1	no viral genes detected
VF_VS_1008	13399	No	NA	12	0	8	Not-determined	Genome-fragment	NA	NA	0	1	no viral genes detected
VF_VS_1009	13394	No	NA	19	2	0	Low-quality	Genome-fragment	6.57	HMM-based (lower-bound)	0	1.09
VF_VS_1010	13392	No	NA	14	2	0	Low-quality	Genome-fragment	5.47	HMM-based (lower-bound)	0	1
VF_VS_1011	13390	No	NA	11	4	0	Low-quality	Genome-fragment	1.49	HMM-based (lower-bound)	0	1.03
VF_VS_1012	13380	No	NA	11	0	7	Not-determined	Genome-fragment	NA	NA	0	1	no viral genes detected
VF_VS_1013	13377	Yes	4733	19	2	6	Low-quality	Genome-fragment	5.47	HMM-based (lower-bound)	64.62	1
VF_VS_1014	13377	No	NA	9	0	8	Not-determined	Genome-fragment	NA	NA	0	1.01	no viral genes detected
VF_VS_1015	13376	No	NA	23	5	1	Low-quality	Genome-fragment	5.88	HMM-based (lower-bound)	0	1
VF_VS_1016	13372	No	NA	15	0	13	Not-determined	Genome-fragment	NA	NA	0	1	no viral genes detected
VF_VS_1017	13370	No	NA	11	0	7	Not-determined	Genome-fragment	NA	NA	0	1	no viral genes detected
VF_VS_1018	13362	No	NA	5	0	3	Not-determined	Genome-fragment	NA	NA	0	1	no viral genes detected
VF_VS_1019	13356	No	NA	17	14	0	Low-quality	Genome-fragment	24.4	HMM-based (lower-bound)	0	1
VF_VS_1020	13352	No	NA	14	3	1	Low-quality	Genome-fragment	3.62	HMM-based (lower-bound)	0	1
VF_VS_1021	13349	No	NA	14	1	0	Low-quality	Genome-fragment	19.61	HMM-based (lower-bound)	0	1
VF_VS_1022	13348	No	NA	12	2	0	Low-quality	Genome-fragment	8.52	AAI-based (medium-confidence)	0	1
VF_VS_1023	13342	No	NA	11	0	7	Not-determined	Genome-fragment	NA	NA	0	1.02	no viral genes detected
VF_VS_1024	13339	No	NA	31	1	0	Low-quality	Genome-fragment	16.31	HMM-based (lower-bound)	0	1
VF_VS_1025	13325	No	NA	14	1	7	Low-quality	Genome-fragment	5.41	HMM-based (lower-bound)	0	1
VF_VS_1026	13321	No	NA	9	0	7	Not-determined	Genome-fragment	NA	NA	0	1	no viral genes detected
VF_VS_1027	13319	No	NA	14	2	1	Low-quality	Genome-fragment	7.57	HMM-based (lower-bound)	0	1
VF_VS_1028	13315	No	NA	20	0	0	Not-determined	Genome-fragment	NA	NA	0	1	no viral genes detected
VF_VS_1029	13310	No	NA	8	0	4	Not-determined	Genome-fragment	NA	NA	0	1	no viral genes detected
VF_VS_1030	13306	No	NA	11	0	9	Low-quality	Genome-fragment	3.99	AAI-based (medium-confidence)	0	1	no viral genes detected
VF_VS_1031	13301	No	NA	11	5	0	Low-quality	Genome-fragment	10.34	HMM-based (lower-bound)	0	1
VF_VS_1032	13300	No	NA	12	0	4	Low-quality	Genome-fragment	15.84	AAI-based (medium-confidence)	0	1	no viral genes detected
VF_VS_1033	13298	No	NA	18	2	0	Low-quality	Genome-fragment	9.99	HMM-based (lower-bound)	0	1
VF_VS_1034	13286	No	NA	23	6	2	Low-quality	Genome-fragment	3.48	HMM-based (lower-bound)	0	1
VF_VS_1035	13276	No	NA	7	0	1	Not-determined	Genome-fragment	NA	NA	0	1	no viral genes detected
VF_VS_1036	13276	No	NA	11	3	0	Low-quality	Genome-fragment	18.46	HMM-based (lower-bound)	0	1
VF_VS_1037	13273	No	NA	27	2	0	Low-quality	Genome-fragment	18.32	HMM-based (lower-bound)	0	1.02
VF_VS_1038	13267	No	NA	10	0	0	Not-determined	Genome-fragment	NA	NA	0	1	no viral genes detected
VF_VS_1039	13265	No	NA	21	1	0	Low-quality	Genome-fragment	5.42	HMM-based (lower-bound)	0	1
VF_VS_1040	13261	Yes	11068	23	4	2	Low-quality	Genome-fragment	13.25	HMM-based (lower-bound)	16.54	1
VF_VS_1041	13259	No	NA	18	1	0	Low-quality	Genome-fragment	5.26	HMM-based (lower-bound)	0	1
VF_VS_1042	13255	No	NA	19	3	0	Low-quality	Genome-fragment	12.59	HMM-based (lower-bound)	0	1.01
VF_VS_1043	13252	No	NA	15	8	0	Low-quality	Genome-fragment	27.91	HMM-based (lower-bound)	0	1.01
VF_VS_1044	13251	Yes	9012	19	2	2	Low-quality	Genome-fragment	14.57	HMM-based (lower-bound)	31.99	1
VF_VS_1045	13236	No	NA	16	0	2	Not-determined	Genome-fragment	NA	NA	0	1.01	no viral genes detected
VF_VS_1046	13222	No	NA	30	2	1	Low-quality	Genome-fragment	7.58	HMM-based (lower-bound)	0	1.02
VF_VS_1047	13216	No	NA	5	0	1	Not-determined	Genome-fragment	NA	NA	0	1	no viral genes detected
VF_VS_1048	13209	No	NA	13	2	0	Low-quality	Genome-fragment	2.27	HMM-based (lower-bound)	0	1.01
VF_VS_1049	13203	No	NA	10	0	3	Not-determined	Genome-fragment	NA	NA	0	1	no viral genes detected
VF_VS_1050	13199	No	NA	20	0	5	Not-determined	Genome-fragment	NA	NA	0	1	no viral genes detected
VF_VS_1051	13199	No	NA	18	3	0	Low-quality	Genome-fragment	4.41	HMM-based (lower-bound)	0	1
VF_VS_1052	13199	No	NA	12	0	4	Not-determined	Genome-fragment	NA	NA	0	1.01	no viral genes detected
VF_VS_1053	13198	No	NA	14	2	0	Low-quality	Genome-fragment	4.75	HMM-based (lower-bound)	0	1
VF_VS_1054	13196	No	NA	5	0	0	Not-determined	Genome-fragment	NA	NA	0	1.01	no viral genes detected
VF_VS_1055	13193	No	NA	18	7	0	Low-quality	Genome-fragment	21.17	HMM-based (lower-bound)	0	1.01	low-confidence DTR
VF_VS_1056	13186	No	NA	7	0	1	Not-determined	Genome-fragment	NA	NA	0	1	no viral genes detected
VF_VS_1057	13186	No	NA	14	0	2	Not-determined	Genome-fragment	NA	NA	0	1	no viral genes detected
VF_VS_1058	13176	No	NA	20	3	2	Low-quality	Genome-fragment	18.22	HMM-based (lower-bound)	0	1
VF_VS_1059	13175	No	NA	13	0	1	Not-determined	Genome-fragment	NA	NA	0	1	no viral genes detected
VF_VS_1060	13169	No	NA	21	12	0	Low-quality	Genome-fragment	19.09	HMM-based (lower-bound)	0	1.01
VF_VS_1061	13158	Yes	8865	17	2	2	Low-quality	Genome-fragment	3.43	HMM-based (lower-bound)	32.63	1
VF_VS_1062	13157	No	NA	24	1	1	Low-quality	Genome-fragment	7.34	HMM-based (lower-bound)	0	1
VF_VS_1063	13157	No	NA	19	3	0	Low-quality	Genome-fragment	23.78	HMM-based (lower-bound)	0	1
VF_VS_1064	13150	No	NA	12	6	0	Low-quality	Genome-fragment	19.05	HMM-based (lower-bound)	0	1
VF_VS_1065	13142	No	NA	17	5	0	Low-quality	Genome-fragment	2.47	HMM-based (lower-bound)	0	1.01
VF_VS_1066	13141	No	NA	20	1	1	Low-quality	Genome-fragment	12.03	HMM-based (lower-bound)	0	1
VF_VS_1067	13135	No	NA	12	5	0	Low-quality	Genome-fragment	19.43	HMM-based (lower-bound)	0	1
VF_VS_1068	13131	No	NA	21	0	2	Not-determined	Genome-fragment	NA	NA	0	1.01	no viral genes detected
VF_VS_1069	13126	No	NA	16	6	0	Low-quality	Genome-fragment	17.99	HMM-based (lower-bound)	0	1
VF_VS_1070	13116	No	NA	17	1	0	Low-quality	Genome-fragment	1.07	HMM-based (lower-bound)	0	1
VF_VS_1071	13114	No	NA	15	4	0	Low-quality	Genome-fragment	8.54	HMM-based (lower-bound)	0	1
VF_VS_1072	13110	No	NA	24	2	0	Low-quality	Genome-fragment	18.69	HMM-based (lower-bound)	0	1
VF_VS_1073	13108	No	NA	19	11	0	Low-quality	Genome-fragment	18.09	HMM-based (lower-bound)	0	1
VF_VS_1074	13106	No	NA	12	0	9	Not-determined	Genome-fragment	NA	NA	0	1	no viral genes detected
VF_VS_1075	13102	No	NA	12	3	0	Low-quality	Genome-fragment	20.51	AAI-based (medium-confidence)	0	1
VF_VS_1076	13100	No	NA	7	0	3	Not-determined	Genome-fragment	NA	NA	0	1	no viral genes detected
VF_VS_1077	13093	No	NA	10	0	3	Not-determined	Genome-fragment	NA	NA	0	1	no viral genes detected
VF_VS_1078	13090	No	NA	19	2	2	Low-quality	Genome-fragment	9.16	HMM-based (lower-bound)	0	1
VF_VS_1079	13085	No	NA	4	0	0	Low-quality	Genome-fragment	11.05	AAI-based (medium-confidence)	0	1	no viral genes detected
VF_VS_1080	13080	No	NA	15	3	0	Low-quality	Genome-fragment	18.87	HMM-based (lower-bound)	0	1
VF_VS_1081	13076	No	NA	14	2	0	Low-quality	Genome-fragment	18.26	HMM-based (lower-bound)	0	1
VF_VS_1082	13075	No	NA	6	2	0	Low-quality	Genome-fragment	27.29	AAI-based (medium-confidence)	0	1
VF_VS_1083	13073	No	NA	16	4	0	Low-quality	Genome-fragment	17.38	HMM-based (lower-bound)	0	1
VF_VS_1084	13069	No	NA	23	4	1	Low-quality	Genome-fragment	15.25	HMM-based (lower-bound)	0	1
VF_VS_1085	13059	No	NA	10	0	5	Not-determined	Genome-fragment	NA	NA	0	1.01	no viral genes detected
VF_VS_1086	13048	No	NA	12	0	2	Not-determined	Genome-fragment	NA	NA	0	1	no viral genes detected
VF_VS_1087	13048	No	NA	10	0	6	Not-determined	Genome-fragment	NA	NA	0	1	no viral genes detected
VF_VS_1088	13047	No	NA	15	6	0	Low-quality	Genome-fragment	18.17	HMM-based (lower-bound)	0	1
VF_VS_1089	13034	No	NA	16	3	0	Low-quality	Genome-fragment	27.5	HMM-based (lower-bound)	0	1
VF_VS_1090	13024	No	NA	10	0	2	Not-determined	Genome-fragment	NA	NA	0	1	no viral genes detected
VF_VS_1091	13022	No	NA	17	4	0	Low-quality	Genome-fragment	4.29	HMM-based (lower-bound)	0	1.03
VF_VS_1092	13019	No	NA	9	2	0	Low-quality	Genome-fragment	16.47	HMM-based (lower-bound)	0	1
VF_VS_1093	13008	No	NA	15	1	0	Low-quality	Genome-fragment	6.31	HMM-based (lower-bound)	0	1
VF_VS_1094	13000	No	NA	10	3	0	Low-quality	Genome-fragment	20.36	AAI-based (high-confidence)	0	1
VF_VS_1095	12999	No	NA	15	9	0	Low-quality	Genome-fragment	3.59	AAI-based (high-confidence)	0	1
VF_VS_1096	12999	No	NA	19	0	0	Not-determined	Genome-fragment	NA	NA	0	1	no viral genes detected
VF_VS_1097	12983	No	NA	6	0	5	Not-determined	Genome-fragment	NA	NA	0	1	no viral genes detected
VF_VS_1098	12982	No	NA	11	0	0	Not-determined	Genome-fragment	NA	NA	0	1	no viral genes detected
VF_VS_1099	12982	No	NA	17	0	0	Not-determined	Genome-fragment	NA	NA	0	1	no viral genes detected; low-confidence ITR
VF_VS_1100	12967	No	NA	17	9	0	Low-quality	Genome-fragment	20.35	HMM-based (lower-bound)	0	1
VF_VS_1101	12962	No	NA	15	3	1	Low-quality	Genome-fragment	17.73	HMM-based (lower-bound)	0	1
VF_VS_1102	12944	No	NA	12	0	5	Not-determined	Genome-fragment	NA	NA	0	1	no viral genes detected
VF_VS_1103	12943	No	NA	16	2	0	Low-quality	Genome-fragment	23.4	HMM-based (lower-bound)	0	1
VF_VS_1104	12941	No	NA	14	9	0	Low-quality	Genome-fragment	19.83	HMM-based (lower-bound)	0	1
VF_VS_1105	12929	No	NA	10	3	0	Low-quality	Genome-fragment	1.05	HMM-based (lower-bound)	0	1
VF_VS_1106	12928	No	NA	14	0	5	Not-determined	Genome-fragment	NA	NA	0	1	no viral genes detected
VF_VS_1107	12924	No	NA	21	1	0	Low-quality	Genome-fragment	9.16	HMM-based (lower-bound)	0	1.01
VF_VS_1108	12920	No	NA	18	0	9	Not-determined	Genome-fragment	NA	NA	0	1	no viral genes detected
VF_VS_1109	12918	No	NA	20	3	0	Low-quality	Genome-fragment	17.03	HMM-based (lower-bound)	0	1
VF_VS_1110	12912	No	NA	20	9	0	Low-quality	Genome-fragment	18.54	HMM-based (lower-bound)	0	1
VF_VS_1111	12908	No	NA	13	1	0	Low-quality	Genome-fragment	21.36	AAI-based (medium-confidence)	0	1.01
VF_VS_1112	12907	No	NA	20	3	0	Low-quality	Genome-fragment	3.77	HMM-based (lower-bound)	0	1
VF_VS_1113	12901	No	NA	17	3	0	Low-quality	Genome-fragment	31.18	AAI-based (medium-confidence)	0	1
VF_VS_1114	12885	No	NA	8	1	0	Low-quality	Genome-fragment	1.04	HMM-based (lower-bound)	0	1.01
VF_VS_1115	12875	No	NA	20	4	0	Low-quality	Genome-fragment	16.02	HMM-based (lower-bound)	0	1
VF_VS_1116	12871	No	NA	15	5	0	Low-quality	Genome-fragment	5.41	HMM-based (lower-bound)	0	1
VF_VS_1117	12862	No	NA	16	1	2	Low-quality	Genome-fragment	8.01	HMM-based (lower-bound)	0	1
VF_VS_1118	12862	No	NA	17	2	0	Low-quality	Genome-fragment	17.91	HMM-based (lower-bound)	0	1
VF_VS_1119	12859	No	NA	10	2	0	Low-quality	Genome-fragment	1.03	HMM-based (lower-bound)	0	1
VF_VS_1120	12857	No	NA	21	0	0	Not-determined	Genome-fragment	NA	NA	0	1	no viral genes detected
VF_VS_1121	12845	No	NA	17	3	0	Low-quality	Genome-fragment	17.1	HMM-based (lower-bound)	0	1
VF_VS_1122	12828	No	NA	8	0	0	Not-determined	Genome-fragment	NA	NA	0	1	no viral genes detected
VF_VS_1123	12823	No	NA	12	3	0	Low-quality	Genome-fragment	17.13	HMM-based (lower-bound)	0	1
VF_VS_1124	12811	No	NA	27	2	0	Low-quality	Genome-fragment	9.88	HMM-based (lower-bound)	0	1
VF_VS_1125	12807	No	NA	19	3	0	Low-quality	Genome-fragment	7.65	HMM-based (lower-bound)	0	1
VF_VS_1126	12805	No	NA	13	2	0	Low-quality	Genome-fragment	10.74	HMM-based (lower-bound)	0	1
VF_VS_1127	12799	No	NA	6	0	0	Not-determined	Genome-fragment	NA	NA	0	1	no viral genes detected
VF_VS_1128	12798	No	NA	14	0	4	Not-determined	Genome-fragment	NA	NA	0	1	no viral genes detected
VF_VS_1129	12797	No	NA	12	2	0	Low-quality	Genome-fragment	18.41	HMM-based (lower-bound)	0	1.01
VF_VS_1130	12792	No	NA	18	3	0	Low-quality	Genome-fragment	17.68	HMM-based (lower-bound)	0	1
VF_VS_1131	12789	No	NA	9	0	5	Not-determined	Genome-fragment	NA	NA	0	1	no viral genes detected
VF_VS_1132	12789	No	NA	20	4	0	Low-quality	Genome-fragment	17.41	HMM-based (lower-bound)	0	1
VF_VS_1133	12784	No	NA	8	0	4	Not-determined	Genome-fragment	NA	NA	0	1	no viral genes detected
VF_VS_1134	12781	No	NA	11	0	0	Not-determined	Genome-fragment	NA	NA	0	1	no viral genes detected
VF_VS_1135	12780	No	NA	13	1	0	Low-quality	Genome-fragment	1.06	HMM-based (lower-bound)	0	1.02
VF_VS_1136	12780	No	NA	4	1	0	Low-quality	Genome-fragment	7.01	HMM-based (lower-bound)	0	1
VF_VS_1137	12780	No	NA	19	3	0	Low-quality	Genome-fragment	2.5	HMM-based (lower-bound)	0	1.03
VF_VS_1138	12770	No	NA	12	0	9	Not-determined	Genome-fragment	NA	NA	0	1	no viral genes detected
VF_VS_1139	12766	No	NA	9	0	4	Not-determined	Genome-fragment	NA	NA	0	1	no viral genes detected
VF_VS_1140	12760	No	NA	8	0	0	Not-determined	Genome-fragment	NA	NA	0	1.03	no viral genes detected
VF_VS_1141	12750	No	NA	10	0	3	Not-determined	Genome-fragment	NA	NA	0	1.01	no viral genes detected
VF_VS_1142	12746	No	NA	16	3	0	Low-quality	Genome-fragment	3.09	HMM-based (lower-bound)	0	1
VF_VS_1143	12743	No	NA	22	0	0	Not-determined	Genome-fragment	NA	NA	0	1.01	no viral genes detected
VF_VS_1144	12736	No	NA	14	2	0	Low-quality	Genome-fragment	17.38	HMM-based (lower-bound)	0	1
VF_VS_1145	12715	No	NA	14	0	0	Not-determined	Genome-fragment	NA	NA	0	1	no viral genes detected
VF_VS_1146	12714	No	NA	11	0	7	Not-determined	Genome-fragment	NA	NA	0	1	no viral genes detected
VF_VS_1147	12712	No	NA	17	1	0	Low-quality	Genome-fragment	7.09	HMM-based (lower-bound)	0	1
VF_VS_1148	12702	No	NA	12	2	0	Low-quality	Genome-fragment	2.98	HMM-based (lower-bound)	0	1
VF_VS_1149	12700	No	NA	16	0	10	Not-determined	Genome-fragment	NA	NA	0	1	no viral genes detected
VF_VS_1150	12692	No	NA	14	1	0	Low-quality	Genome-fragment	28.76	AAI-based (medium-confidence)	0	1
VF_VS_1151	12684	No	NA	9	0	6	Not-determined	Genome-fragment	NA	NA	0	1	no viral genes detected
VF_VS_1152	12682	No	NA	19	1	0	Low-quality	Genome-fragment	8.72	HMM-based (lower-bound)	0	1.01
VF_VS_1153	12678	No	NA	13	4	0	Not-determined	Genome-fragment	NA	NA	0	1.04
VF_VS_1154	12671	No	NA	15	1	0	Low-quality	Genome-fragment	11.27	HMM-based (lower-bound)	0	1
VF_VS_1155	12671	No	NA	8	6	0	Low-quality	Genome-fragment	3.47	AAI-based (medium-confidence)	0	1
VF_VS_1156	12663	No	NA	24	0	4	Not-determined	Genome-fragment	NA	NA	0	1	no viral genes detected
VF_VS_1157	12661	No	NA	17	3	0	Low-quality	Genome-fragment	10.55	HMM-based (lower-bound)	0	1
VF_VS_1158	12655	No	NA	33	3	0	Low-quality	Genome-fragment	12.91	HMM-based (lower-bound)	0	1
VF_VS_1159	12649	No	NA	12	0	0	Not-determined	Genome-fragment	NA	NA	0	1.05	no viral genes detected
VF_VS_1160	12648	No	NA	23	6	0	Low-quality	Genome-fragment	12.21	HMM-based (lower-bound)	0	1
VF_VS_1161	12645	No	NA	12	1	0	Low-quality	Genome-fragment	18.92	HMM-based (lower-bound)	0	1
VF_VS_1162	12645	No	NA	15	1	2	Low-quality	Genome-fragment	3.28	HMM-based (lower-bound)	0	1.01
VF_VS_1163	12641	No	NA	12	7	0	Low-quality	Genome-fragment	6.08	HMM-based (lower-bound)	0	1
VF_VS_1164	12638	No	NA	16	2	0	Low-quality	Genome-fragment	11.52	HMM-based (lower-bound)	0	1
VF_VS_1165	12626	No	NA	10	2	0	Low-quality	Genome-fragment	25.63	AAI-based (medium-confidence)	0	1
VF_VS_1166	12618	No	NA	11	0	0	Not-determined	Genome-fragment	NA	NA	0	1.01	no viral genes detected
VF_VS_1167	12615	No	NA	8	0	1	Not-determined	Genome-fragment	NA	NA	0	1	no viral genes detected
VF_VS_1168	12610	No	NA	18	0	12	Not-determined	Genome-fragment	NA	NA	0	1	no viral genes detected
VF_VS_1169	12605	No	NA	13	0	1	Low-quality	Genome-fragment	2.2	AAI-based (medium-confidence)	0	1.01	no viral genes detected
VF_VS_1170	12594	No	NA	11	3	0	Low-quality	Genome-fragment	18.03	HMM-based (lower-bound)	0	1.01
VF_VS_1171	12590	No	NA	19	0	0	Not-determined	Genome-fragment	NA	NA	0	1	no viral genes detected
VF_VS_1172	12590	No	NA	12	0	11	Not-determined	Genome-fragment	NA	NA	0	1	no viral genes detected
VF_VS_1173	12582	No	NA	18	1	0	Low-quality	Genome-fragment	18.82	HMM-based (lower-bound)	0	1
VF_VS_1174	12577	No	NA	17	11	0	Low-quality	Genome-fragment	7.07	HMM-based (lower-bound)	0	1
VF_VS_1175	12571	No	NA	13	0	0	Not-determined	Genome-fragment	NA	NA	0	1.03	no viral genes detected
VF_VS_1176	12570	No	NA	10	0	7	Not-determined	Genome-fragment	NA	NA	0	1	no viral genes detected
VF_VS_1177	12568	No	NA	19	3	0	Low-quality	Genome-fragment	14.68	HMM-based (lower-bound)	0	1
VF_VS_1178	12567	No	NA	15	0	10	Not-determined	Genome-fragment	NA	NA	0	1	no viral genes detected
VF_VS_1179	12563	No	NA	13	1	0	Low-quality	Genome-fragment	5.05	HMM-based (lower-bound)	0	1
VF_VS_1180	12551	No	NA	20	4	0	Low-quality	Genome-fragment	6.13	AAI-based (medium-confidence)	0	1
VF_VS_1181	12549	No	NA	15	6	0	Low-quality	Genome-fragment	17.49	HMM-based (lower-bound)	0	1
VF_VS_1182	12549	No	NA	24	5	0	Low-quality	Genome-fragment	16.89	AAI-based (medium-confidence)	0	1
VF_VS_1183	12547	No	NA	13	3	0	Low-quality	Genome-fragment	18.49	HMM-based (lower-bound)	0	1
VF_VS_1184	12547	No	NA	8	0	4	Not-determined	Genome-fragment	NA	NA	0	1	no viral genes detected
VF_VS_1185	12539	No	NA	19	0	4	Not-determined	Genome-fragment	NA	NA	0	1	no viral genes detected
VF_VS_1186	12532	No	NA	13	0	4	Not-determined	Genome-fragment	NA	NA	0	1.01	no viral genes detected
VF_VS_1187	12526	No	NA	15	7	0	Low-quality	Genome-fragment	20.73	AAI-based (medium-confidence)	0	1
VF_VS_1188	12525	No	NA	16	2	1	Low-quality	Genome-fragment	3.8	HMM-based (lower-bound)	0	1
VF_VS_1189	12515	No	NA	15	2	0	Low-quality	Genome-fragment	9.07	HMM-based (lower-bound)	0	1
VF_VS_1190	12511	No	NA	20	7	0	Low-quality	Genome-fragment	16.48	HMM-based (lower-bound)	0	1
VF_VS_1191	12509	No	NA	25	0	0	Not-determined	Genome-fragment	NA	NA	0	1	no viral genes detected
VF_VS_1192	12508	No	NA	16	1	1	Low-quality	Genome-fragment	21.03	HMM-based (lower-bound)	0	1
VF_VS_1193	12505	No	NA	19	1	2	Low-quality	Genome-fragment	7.07	HMM-based (lower-bound)	0	1
VF_VS_1194	12499	No	NA	4	0	2	Not-determined	Genome-fragment	NA	NA	0	1	no viral genes detected
VF_VS_1195	12486	No	NA	8	0	3	Not-determined	Genome-fragment	NA	NA	0	1	no viral genes detected
VF_VS_1196	12479	No	NA	26	0	0	Not-determined	Genome-fragment	NA	NA	0	1	no viral genes detected
VF_VS_1197	12478	No	NA	9	0	5	Not-determined	Genome-fragment	NA	NA	0	1	no viral genes detected
VF_VS_1198	12469	No	NA	17	8	0	Low-quality	Genome-fragment	21.86	HMM-based (lower-bound)	0	1
VF_VS_1199	12463	No	NA	13	0	0	Not-determined	Genome-fragment	NA	NA	0	1.01	no viral genes detected
VF_VS_1200	12463	No	NA	15	3	0	Low-quality	Genome-fragment	8.87	HMM-based (lower-bound)	0	1
VF_VS_1201	12461	No	NA	13	1	0	Low-quality	Genome-fragment	5.55	HMM-based (lower-bound)	0	1.01
VF_VS_1202	12453	No	NA	20	0	0	Not-determined	Genome-fragment	NA	NA	0	1	no viral genes detected
VF_VS_1203	12451	No	NA	13	1	0	Low-quality	Genome-fragment	6.75	HMM-based (lower-bound)	0	1
VF_VS_1204	12449	No	NA	18	0	0	Not-determined	Genome-fragment	NA	NA	0	1	no viral genes detected
VF_VS_1205	12447	No	NA	7	0	0	Not-determined	Genome-fragment	NA	NA	0	1	no viral genes detected
VF_VS_1206	12444	No	NA	7	2	0	Low-quality	Genome-fragment	2.05	AAI-based (medium-confidence)	0	1.04
VF_VS_1207	12436	No	NA	10	3	0	Low-quality	Genome-fragment	11.28	HMM-based (lower-bound)	0	1
VF_VS_1208	12433	No	NA	20	1	1	Low-quality	Genome-fragment	7.4	HMM-based (lower-bound)	0	1
VF_VS_1209	12426	No	NA	11	4	0	Low-quality	Genome-fragment	11.41	HMM-based (lower-bound)	0	1
VF_VS_1210	12426	No	NA	20	0	0	Not-determined	Genome-fragment	NA	NA	0	1.01	no viral genes detected
VF_VS_1211	12421	No	NA	6	0	5	Not-determined	Genome-fragment	NA	NA	0	1	no viral genes detected
VF_VS_1212	12416	No	NA	17	2	1	Low-quality	Genome-fragment	3.48	HMM-based (lower-bound)	0	1
VF_VS_1213	12412	No	NA	5	2	1	Low-quality	Genome-fragment	14.99	HMM-based (lower-bound)	0	1
VF_VS_1214	12412	No	NA	11	0	1	Not-determined	Genome-fragment	NA	NA	0	1.01	no viral genes detected
VF_VS_1215	12400	No	NA	11	0	0	Not-determined	Genome-fragment	NA	NA	0	1	no viral genes detected
VF_VS_1216	12393	No	NA	7	0	2	Not-determined	Genome-fragment	NA	NA	0	1	no viral genes detected
VF_VS_1217	12384	Yes	11436	8	1	1	Low-quality	Genome-fragment	5.3	HMM-based (lower-bound)	7.66	1
VF_VS_1218	12373	No	NA	18	8	1	Low-quality	Genome-fragment	4.92	HMM-based (lower-bound)	0	1
VF_VS_1219	12368	No	NA	23	3	0	Low-quality	Genome-fragment	24.5	AAI-based (medium-confidence)	0	1
VF_VS_1220	12367	No	NA	13	1	0	Low-quality	Genome-fragment	6.65	HMM-based (lower-bound)	0	1
VF_VS_1221	12361	No	NA	20	2	0	Low-quality	Genome-fragment	30.69	AAI-based (medium-confidence)	0	1
VF_VS_1222	12360	No	NA	6	0	4	Not-determined	Genome-fragment	NA	NA	0	1.02	no viral genes detected
VF_VS_1223	12356	No	NA	13	4	0	Low-quality	Genome-fragment	28.58	AAI-based (medium-confidence)	0	1
VF_VS_1224	12355	No	NA	12	0	6	Not-determined	Genome-fragment	NA	NA	0	1	no viral genes detected
VF_VS_1225	12352	No	NA	10	0	6	Not-determined	Genome-fragment	NA	NA	0	1	no viral genes detected
VF_VS_1226	12346	No	NA	10	3	0	Low-quality	Genome-fragment	17.58	HMM-based (lower-bound)	0	1
VF_VS_1227	12344	No	NA	27	0	1	Not-determined	Genome-fragment	NA	NA	0	1	no viral genes detected
VF_VS_1228	12341	No	NA	8	0	6	Not-determined	Genome-fragment	NA	NA	0	1	no viral genes detected
VF_VS_1229	12339	No	NA	17	2	1	Low-quality	Genome-fragment	5.28	HMM-based (lower-bound)	0	1
VF_VS_1230	12336	No	NA	18	4	0	Low-quality	Genome-fragment	27.56	AAI-based (medium-confidence)	0	1
VF_VS_1231	12336	No	NA	9	0	1	Not-determined	Genome-fragment	NA	NA	0	1.01	no viral genes detected
VF_VS_1232	12331	No	NA	12	0	10	Not-determined	Genome-fragment	NA	NA	0	1	no viral genes detected
VF_VS_1233	12330	No	NA	23	3	0	Low-quality	Genome-fragment	15.35	HMM-based (lower-bound)	0	1
VF_VS_1234	12314	No	NA	9	1	0	Low-quality	Genome-fragment	30.93	AAI-based (high-confidence)	0	1
VF_VS_1235	12313	No	NA	16	2	0	Low-quality	Genome-fragment	13.56	HMM-based (lower-bound)	0	1
VF_VS_1236	12304	No	NA	4	0	1	Not-determined	Genome-fragment	NA	NA	0	1	no viral genes detected
VF_VS_1237	12302	No	NA	13	2	0	Low-quality	Genome-fragment	13.36	HMM-based (lower-bound)	0	1
VF_VS_1238	12301	No	NA	11	0	6	Not-determined	Genome-fragment	NA	NA	0	1	no viral genes detected
VF_VS_1239	12291	No	NA	16	2	2	Low-quality	Genome-fragment	24.57	AAI-based (medium-confidence)	0	1
VF_VS_1240	12289	No	NA	13	8	0	Low-quality	Genome-fragment	9.17	HMM-based (lower-bound)	0	1
VF_VS_1241	12287	No	NA	13	2	0	Low-quality	Genome-fragment	11.47	HMM-based (lower-bound)	0	1
VF_VS_1242	12284	No	NA	5	0	4	Not-determined	Genome-fragment	NA	NA	0	1	no viral genes detected
VF_VS_1243	12279	No	NA	18	1	0	Low-quality	Genome-fragment	15.3	HMM-based (lower-bound)	0	1
VF_VS_1244	12279	No	NA	15	1	1	Low-quality	Genome-fragment	5.13	HMM-based (lower-bound)	0	1
VF_VS_1245	12261	No	NA	14	1	2	Low-quality	Genome-fragment	12.73	HMM-based (lower-bound)	0	1
VF_VS_1246	12256	No	NA	17	4	0	Low-quality	Genome-fragment	19.87	HMM-based (lower-bound)	0	1
VF_VS_1247	12247	No	NA	12	3	0	Low-quality	Genome-fragment	4	HMM-based (lower-bound)	0	1.01
VF_VS_1248	12243	No	NA	18	1	1	Low-quality	Genome-fragment	6.52	HMM-based (lower-bound)	0	1
VF_VS_1249	12239	No	NA	10	0	4	Not-determined	Genome-fragment	NA	NA	0	1	no viral genes detected
VF_VS_1250	12239	No	NA	6	3	0	Low-quality	Genome-fragment	3.61	AAI-based (medium-confidence)	0	1
VF_VS_1251	12226	No	NA	1	0	1	Not-determined	Genome-fragment	NA	NA	0	1	no viral genes detected
VF_VS_1252	12225	No	NA	11	0	1	Not-determined	Genome-fragment	NA	NA	0	1	no viral genes detected
VF_VS_1253	12223	No	NA	19	3	2	Low-quality	Genome-fragment	18.5	HMM-based (lower-bound)	0	1
VF_VS_1254	12222	No	NA	8	0	0	Not-determined	Genome-fragment	NA	NA	0	1	no viral genes detected
VF_VS_1255	12220	No	NA	26	1	0	Low-quality	Genome-fragment	4.78	HMM-based (lower-bound)	0	1
VF_VS_1256	12214	No	NA	18	0	0	Not-determined	Genome-fragment	NA	NA	0	1.04	no viral genes detected
VF_VS_1257	12207	No	NA	22	2	1	Low-quality	Genome-fragment	5.51	HMM-based (lower-bound)	0	1
VF_VS_1258	12205	No	NA	14	0	7	Not-determined	Genome-fragment	NA	NA	0	1	no viral genes detected
VF_VS_1259	12202	No	NA	16	3	1	Low-quality	Genome-fragment	30.62	AAI-based (medium-confidence)	0	1
VF_VS_1260	12202	No	NA	20	3	1	Low-quality	Genome-fragment	19.97	AAI-based (medium-confidence)	0	1
VF_VS_1261	12201	No	NA	23	0	0	Not-determined	Genome-fragment	NA	NA	0	1	no viral genes detected
VF_VS_1262	12197	No	NA	13	0	10	Not-determined	Genome-fragment	NA	NA	0	1	no viral genes detected
VF_VS_1263	12194	No	NA	4	0	3	Not-determined	Genome-fragment	NA	NA	0	1	no viral genes detected
VF_VS_1264	12194	No	NA	20	0	2	Not-determined	Genome-fragment	NA	NA	0	1	no viral genes detected
VF_VS_1265	12183	No	NA	15	6	0	Low-quality	Genome-fragment	11.26	AAI-based (high-confidence)	0	1
VF_VS_1266	12183	No	NA	11	0	5	Not-determined	Genome-fragment	NA	NA	0	1	no viral genes detected
VF_VS_1267	12182	No	NA	24	4	2	Low-quality	Genome-fragment	5.47	HMM-based (lower-bound)	0	1.01
VF_VS_1268	12182	No	NA	19	0	0	Not-determined	Genome-fragment	NA	NA	0	1.03	no viral genes detected
VF_VS_1269	12173	No	NA	16	3	1	Low-quality	Genome-fragment	16.64	HMM-based (lower-bound)	0	1
VF_VS_1270	12171	No	NA	8	0	5	Not-determined	Genome-fragment	NA	NA	0	1	no viral genes detected
VF_VS_1271	12162	No	NA	12	0	2	Not-determined	Genome-fragment	NA	NA	0	1.01	no viral genes detected
VF_VS_1272	12162	No	NA	8	0	5	Not-determined	Genome-fragment	NA	NA	0	1	no viral genes detected
VF_VS_1273	12147	No	NA	14	0	8	Not-determined	Genome-fragment	NA	NA	0	1	no viral genes detected
VF_VS_1274	12143	No	NA	20	0	9	Not-determined	Genome-fragment	NA	NA	0	1	no viral genes detected
VF_VS_1275	12138	No	NA	16	3	0	Low-quality	Genome-fragment	4.91	HMM-based (lower-bound)	0	1.02
VF_VS_1276	12135	No	NA	19	3	0	Low-quality	Genome-fragment	15.44	HMM-based (lower-bound)	0	1
VF_VS_1277	12133	No	NA	11	2	0	Low-quality	Genome-fragment	13.88	HMM-based (lower-bound)	0	1
VF_VS_1278	12133	No	NA	7	0	4	Not-determined	Genome-fragment	NA	NA	0	1	no viral genes detected
VF_VS_1279	12122	No	NA	14	2	0	Low-quality	Genome-fragment	25.2	AAI-based (medium-confidence)	0	1
VF_VS_1280	12107	Yes	3708	4	1	1	Low-quality	Genome-fragment	0.29	HMM-based (lower-bound)	69.37	1
VF_VS_1281	12105	No	NA	6	0	4	Not-determined	Genome-fragment	NA	NA	0	1	no viral genes detected
VF_VS_1282	12105	No	NA	19	5	0	Low-quality	Genome-fragment	10.7	AAI-based (medium-confidence)	0	1
VF_VS_1283	12102	No	NA	6	0	0	Low-quality	Genome-fragment	3.63	AAI-based (medium-confidence)	0	1	no viral genes detected
VF_VS_1284	12098	Yes	8518	18	5	2	Low-quality	Genome-fragment	24.63	AAI-based (medium-confidence)	29.59	1
VF_VS_1285	12098	No	NA	5	0	3	Not-determined	Genome-fragment	NA	NA	0	1	no viral genes detected
VF_VS_1286	12097	No	NA	1	0	0	Not-determined	Genome-fragment	NA	NA	0	1	no viral genes detected
VF_VS_1287	12096	No	NA	24	0	0	Not-determined	Genome-fragment	NA	NA	0	1	no viral genes detected
VF_VS_1288	12092	No	NA	27	1	0	Low-quality	Genome-fragment	7.61	HMM-based (lower-bound)	0	1
VF_VS_1289	12091	No	NA	7	0	2	Not-determined	Genome-fragment	NA	NA	0	1.01	no viral genes detected
VF_VS_1290	12088	No	NA	7	0	5	Not-determined	Genome-fragment	NA	NA	0	1	no viral genes detected
VF_VS_1291	12087	No	NA	20	5	1	Low-quality	Genome-fragment	14.13	HMM-based (lower-bound)	0	1
VF_VS_1292	12085	No	NA	12	0	6	Not-determined	Genome-fragment	NA	NA	0	1	no viral genes detected
VF_VS_1293	12082	No	NA	18	1	0	Low-quality	Genome-fragment	18.07	HMM-based (lower-bound)	0	1
VF_VS_1294	12080	No	NA	5	0	0	Not-determined	Genome-fragment	NA	NA	0	1	no viral genes detected
VF_VS_1295	12079	No	NA	13	2	0	Low-quality	Genome-fragment	12.38	HMM-based (lower-bound)	0	1
VF_VS_1296	12070	No	NA	4	0	3	Not-determined	Genome-fragment	NA	NA	0	1	no viral genes detected
VF_VS_1297	12068	No	NA	19	0	0	Not-determined	Genome-fragment	NA	NA	0	1	no viral genes detected
VF_VS_1298	12066	No	NA	17	2	0	Low-quality	Genome-fragment	18.18	HMM-based (lower-bound)	0	1
VF_VS_1299	12066	No	NA	21	2	0	Low-quality	Genome-fragment	12.09	HMM-based (lower-bound)	0	1
VF_VS_1300	12060	No	NA	8	7	0	Low-quality	Genome-fragment	3.3	AAI-based (medium-confidence)	0	1
VF_VS_1301	12060	No	NA	4	0	3	Not-determined	Genome-fragment	NA	NA	0	1	no viral genes detected
VF_VS_1302	12054	No	NA	18	1	0	Low-quality	Genome-fragment	12.82	HMM-based (lower-bound)	0	1
VF_VS_1303	12054	No	NA	14	1	0	Low-quality	Genome-fragment	5.56	HMM-based (lower-bound)	0	1
VF_VS_1304	12046	No	NA	16	3	0	Low-quality	Genome-fragment	31.22	AAI-based (medium-confidence)	0	1
VF_VS_1305	12045	No	NA	10	2	0	Low-quality	Genome-fragment	5.98	HMM-based (lower-bound)	0	1
VF_VS_1306	12041	No	NA	20	10	0	Low-quality	Genome-fragment	15.15	HMM-based (lower-bound)	0	1
VF_VS_1307	12040	No	NA	6	0	0	Not-determined	Genome-fragment	NA	NA	0	1	no viral genes detected
VF_VS_1308	12040	No	NA	8	0	3	Not-determined	Genome-fragment	NA	NA	0	1.01	no viral genes detected
VF_VS_1309	12036	No	NA	12	2	0	Low-quality	Genome-fragment	5.11	HMM-based (lower-bound)	0	1
VF_VS_1310	12036	No	NA	13	4	0	Low-quality	Genome-fragment	3	HMM-based (lower-bound)	0	1.02
VF_VS_1311	12033	No	NA	11	3	1	Low-quality	Genome-fragment	18.08	HMM-based (lower-bound)	0	1
VF_VS_1312	12028	No	NA	23	0	1	Not-determined	Genome-fragment	NA	NA	0	1	no viral genes detected
VF_VS_1313	12023	No	NA	14	7	0	Low-quality	Genome-fragment	10.64	HMM-based (lower-bound)	0	1
VF_VS_1314	12018	No	NA	10	0	1	Not-determined	Genome-fragment	NA	NA	0	1	no viral genes detected
VF_VS_1315	12017	No	NA	14	0	1	Not-determined	Genome-fragment	NA	NA	0	1.07	no viral genes detected
VF_VS_1316	12007	No	NA	29	4	0	Low-quality	Genome-fragment	12.92	HMM-based (lower-bound)	0	1.02
VF_VS_1317	11999	No	NA	20	0	0	Not-determined	Genome-fragment	NA	NA	0	1	no viral genes detected
VF_VS_1318	11998	No	NA	21	1	1	Low-quality	Genome-fragment	4.83	HMM-based (lower-bound)	0	1
VF_VS_1319	11991	No	NA	18	7	0	Low-quality	Genome-fragment	14.59	HMM-based (lower-bound)	0	1
VF_VS_1320	11985	No	NA	11	0	0	Low-quality	Genome-fragment	23.37	AAI-based (medium-confidence)	0	1	no viral genes detected
VF_VS_1321	11985	No	NA	12	3	0	Low-quality	Genome-fragment	18.25	HMM-based (lower-bound)	0	1
VF_VS_1322	11984	No	NA	24	2	0	Low-quality	Genome-fragment	7.33	HMM-based (lower-bound)	0	1
VF_VS_1323	11981	No	NA	16	4	0	Low-quality	Genome-fragment	32.23	AAI-based (medium-confidence)	0	1
VF_VS_1324	11979	No	NA	12	0	1	Not-determined	Genome-fragment	NA	NA	0	1.01	no viral genes detected
VF_VS_1325	11976	No	NA	15	2	0	Low-quality	Genome-fragment	14.49	HMM-based (lower-bound)	0	1
VF_VS_1326	11976	No	NA	3	0	1	Not-determined	Genome-fragment	NA	NA	0	1.01	no viral genes detected
VF_VS_1327	11976	No	NA	4	0	0	Not-determined	Genome-fragment	NA	NA	0	1	no viral genes detected
VF_VS_1328	11968	No	NA	16	0	0	Not-determined	Genome-fragment	NA	NA	0	1	no viral genes detected
VF_VS_1329	11967	No	NA	1	0	1	Not-determined	Genome-fragment	NA	NA	0	1	no viral genes detected
VF_VS_1330	11966	No	NA	20	0	3	Not-determined	Genome-fragment	NA	NA	0	1	no viral genes detected
VF_VS_1331	11957	No	NA	8	6	0	Low-quality	Genome-fragment	3.41	AAI-based (high-confidence)	0	1
VF_VS_1332	11954	No	NA	16	0	2	Not-determined	Genome-fragment	NA	NA	0	1	no viral genes detected
VF_VS_1333	11950	No	NA	11	2	0	Low-quality	Genome-fragment	3.97	AAI-based (medium-confidence)	0	1
VF_VS_1334	11947	No	NA	19	2	1	Low-quality	Genome-fragment	10.01	HMM-based (lower-bound)	0	1
VF_VS_1335	11946	No	NA	11	0	3	Not-determined	Genome-fragment	NA	NA	0	1	no viral genes detected
VF_VS_1336	11945	No	NA	13	2	0	Low-quality	Genome-fragment	17.72	HMM-based (lower-bound)	0	1
VF_VS_1337	11945	No	NA	17	7	0	Low-quality	Genome-fragment	19.82	AAI-based (medium-confidence)	0	1
VF_VS_1338	11940	No	NA	11	3	0	Low-quality	Genome-fragment	5.59	HMM-based (lower-bound)	0	1
VF_VS_1339	11931	No	NA	8	0	0	Not-determined	Genome-fragment	NA	NA	0	1.02	no viral genes detected
VF_VS_1340	11922	No	NA	14	0	0	Not-determined	Genome-fragment	NA	NA	0	1	no viral genes detected
VF_VS_1341	11919	No	NA	14	3	1	Low-quality	Genome-fragment	19.33	HMM-based (lower-bound)	0	1
VF_VS_1342	11914	No	NA	12	0	9	Not-determined	Genome-fragment	NA	NA	0	1	no viral genes detected
VF_VS_1343	11913	No	NA	14	0	10	Not-determined	Genome-fragment	NA	NA	0	1	no viral genes detected
VF_VS_1344	11910	No	NA	13	0	4	Not-determined	Genome-fragment	NA	NA	0	1	no viral genes detected
VF_VS_1345	11895	No	NA	20	4	0	Low-quality	Genome-fragment	21.42	HMM-based (lower-bound)	0	1
VF_VS_1346	11892	No	NA	15	1	0	Low-quality	Genome-fragment	6.27	HMM-based (lower-bound)	0	1
VF_VS_1347	11892	No	NA	11	3	0	Low-quality	Genome-fragment	6.23	HMM-based (lower-bound)	0	1.01
VF_VS_1348	11891	No	NA	13	7	0	Low-quality	Genome-fragment	9.73	HMM-based (lower-bound)	0	1
VF_VS_1349	11889	No	NA	16	12	0	Low-quality	Genome-fragment	16.92	HMM-based (lower-bound)	0	1
VF_VS_1350	11875	No	NA	5	0	1	Not-determined	Genome-fragment	NA	NA	0	1	no viral genes detected
VF_VS_1351	11867	No	NA	14	0	0	Not-determined	Genome-fragment	NA	NA	0	1.01	no viral genes detected
VF_VS_1352	11864	No	NA	21	3	0	Low-quality	Genome-fragment	14.35	HMM-based (lower-bound)	0	1.01
VF_VS_1353	11864	No	NA	15	10	0	Low-quality	Genome-fragment	26.76	AAI-based (medium-confidence)	0	1
VF_VS_1354	11863	No	NA	13	4	0	Low-quality	Genome-fragment	13.95	HMM-based (lower-bound)	0	1
VF_VS_1355	11857	No	NA	18	4	0	Low-quality	Genome-fragment	6.63	HMM-based (lower-bound)	0	1
VF_VS_1356	11852	No	NA	28	1	1	Low-quality	Genome-fragment	7.95	HMM-based (lower-bound)	0	1
VF_VS_1357	11843	No	NA	13	4	0	Low-quality	Genome-fragment	6.18	HMM-based (lower-bound)	0	1
VF_VS_1358	11842	No	NA	15	6	0	Low-quality	Genome-fragment	13.01	HMM-based (lower-bound)	0	1
VF_VS_1359	11834	No	NA	9	3	0	Low-quality	Genome-fragment	5.3	HMM-based (lower-bound)	0	1
VF_VS_1360	11832	No	NA	17	2	3	Low-quality	Genome-fragment	3.36	AAI-based (medium-confidence)	0	1
VF_VS_1361	11830	No	NA	9	0	4	Not-determined	Genome-fragment	NA	NA	0	1	no viral genes detected
VF_VS_1362	11829	No	NA	8	0	3	Not-determined	Genome-fragment	NA	NA	0	1	no viral genes detected
VF_VS_1363	11825	No	NA	12	0	10	Not-determined	Genome-fragment	NA	NA	0	1	no viral genes detected
VF_VS_1364	11824	No	NA	14	0	2	Not-determined	Genome-fragment	NA	NA	0	1.01	no viral genes detected
VF_VS_1365	11824	No	NA	7	0	6	Not-determined	Genome-fragment	NA	NA	0	1	no viral genes detected
VF_VS_1366	11824	No	NA	12	0	2	Not-determined	Genome-fragment	NA	NA	0	1	no viral genes detected
VF_VS_1367	11815	No	NA	17	0	17	Not-determined	Genome-fragment	NA	NA	0	1	no viral genes detected
VF_VS_1368	11813	No	NA	22	4	0	Low-quality	Genome-fragment	16.62	HMM-based (lower-bound)	0	1
VF_VS_1369	11813	No	NA	9	0	2	Not-determined	Genome-fragment	NA	NA	0	1	no viral genes detected
VF_VS_1370	11801	No	NA	19	0	8	Not-determined	Genome-fragment	NA	NA	0	1	no viral genes detected
VF_VS_1371	11798	No	NA	20	6	0	Low-quality	Genome-fragment	5.25	HMM-based (lower-bound)	0	1
VF_VS_1372	11793	No	NA	15	1	4	Low-quality	Genome-fragment	17.64	HMM-based (lower-bound)	0	1
VF_VS_1373	11790	No	NA	17	5	1	Low-quality	Genome-fragment	6.85	HMM-based (lower-bound)	0	1
VF_VS_1374	11783	No	NA	8	1	1	Low-quality	Genome-fragment	0.98	HMM-based (lower-bound)	0	1
VF_VS_1375	11775	No	NA	13	1	0	Low-quality	Genome-fragment	7.33	HMM-based (lower-bound)	0	1
VF_VS_1376	11773	No	NA	16	2	0	Low-quality	Genome-fragment	20.11	AAI-based (medium-confidence)	0	1
VF_VS_1377	11772	No	NA	18	0	2	Not-determined	Genome-fragment	NA	NA	0	1	no viral genes detected
VF_VS_1378	11770	No	NA	15	0	0	Not-determined	Genome-fragment	NA	NA	0	1	no viral genes detected
VF_VS_1379	11764	No	NA	11	0	4	Not-determined	Genome-fragment	NA	NA	0	1	no viral genes detected
VF_VS_1380	11759	No	NA	6	0	0	Not-determined	Genome-fragment	NA	NA	0	1	no viral genes detected
VF_VS_1381	11753	No	NA	12	0	0	Not-determined	Genome-fragment	NA	NA	0	1	no viral genes detected
VF_VS_1382	11753	No	NA	7	0	3	Not-determined	Genome-fragment	NA	NA	0	1	no viral genes detected
VF_VS_1383	11749	No	NA	9	0	0	Low-quality	Genome-fragment	13.49	AAI-based (medium-confidence)	0	1	no viral genes detected
VF_VS_1384	11748	No	NA	14	5	1	Low-quality	Genome-fragment	21.75	HMM-based (lower-bound)	0	1
VF_VS_1385	11744	No	NA	13	1	0	Low-quality	Genome-fragment	18.3	HMM-based (lower-bound)	0	1
VF_VS_1386	11742	No	NA	32	0	0	Not-determined	Genome-fragment	NA	NA	0	1.01	no viral genes detected
VF_VS_1387	11740	No	NA	10	0	0	Not-determined	Genome-fragment	NA	NA	0	1.01	no viral genes detected
VF_VS_1388	11738	No	NA	9	0	5	Not-determined	Genome-fragment	NA	NA	0	1	no viral genes detected
VF_VS_1389	11738	No	NA	21	1	2	Low-quality	Genome-fragment	5.48	HMM-based (lower-bound)	0	1.02
VF_VS_1390	11730	No	NA	7	0	5	Not-determined	Genome-fragment	NA	NA	0	1	no viral genes detected
VF_VS_1391	11726	No	NA	17	5	0	Low-quality	Genome-fragment	20.01	AAI-based (medium-confidence)	0	1
VF_VS_1392	11723	No	NA	25	0	1	Not-determined	Genome-fragment	NA	NA	0	1	no viral genes detected
VF_VS_1393	11722	Yes	9930	8	1	2	Low-quality	Genome-fragment	2.08	AAI-based (medium-confidence)	15.29	1.04
VF_VS_1394	11721	No	NA	14	5	0	Low-quality	Genome-fragment	16.96	AAI-based (medium-confidence)	0	1
VF_VS_1395	11721	No	NA	14	3	0	Low-quality	Genome-fragment	17.4	HMM-based (lower-bound)	0	1
VF_VS_1396	11713	No	NA	6	0	5	Not-determined	Genome-fragment	NA	NA	0	1	no viral genes detected
VF_VS_1397	11709	No	NA	14	0	2	Not-determined	Genome-fragment	NA	NA	0	1	no viral genes detected
VF_VS_1398	11707	No	NA	2	0	1	Not-determined	Genome-fragment	NA	NA	0	1	no viral genes detected
VF_VS_1399	11704	No	NA	13	0	0	Not-determined	Genome-fragment	NA	NA	0	1	no viral genes detected
VF_VS_1400	11701	No	NA	8	0	7	Not-determined	Genome-fragment	NA	NA	0	1	no viral genes detected
VF_VS_1401	11698	No	NA	19	1	0	Low-quality	Genome-fragment	9.03	HMM-based (lower-bound)	0	1
VF_VS_1402	11695	No	NA	8	0	3	Not-determined	Genome-fragment	NA	NA	0	1.01	no viral genes detected
VF_VS_1403	11687	No	NA	11	0	5	Not-determined	Genome-fragment	NA	NA	0	1	no viral genes detected
VF_VS_1404	11686	No	NA	18	1	0	Low-quality	Genome-fragment	14.29	HMM-based (lower-bound)	0	1
VF_VS_1405	11679	No	NA	15	1	0	Low-quality	Genome-fragment	6.21	HMM-based (lower-bound)	0	1
VF_VS_1406	11679	No	NA	6	0	5	Not-determined	Genome-fragment	NA	NA	0	1	no viral genes detected
VF_VS_1407	11672	No	NA	17	5	0	Low-quality	Genome-fragment	26.21	AAI-based (medium-confidence)	0	1
VF_VS_1408	11672	No	NA	15	0	9	Not-determined	Genome-fragment	NA	NA	0	1	no viral genes detected
VF_VS_1409	11666	No	NA	15	1	0	Low-quality	Genome-fragment	5.66	HMM-based (lower-bound)	0	1
VF_VS_1410	11665	No	NA	14	8	1	Low-quality	Genome-fragment	6.53	AAI-based (medium-confidence)	0	1
VF_VS_1411	11663	No	NA	19	1	0	Low-quality	Genome-fragment	1.87	HMM-based (lower-bound)	0	1.01
VF_VS_1412	11654	No	NA	16	1	0	Low-quality	Genome-fragment	11.91	HMM-based (lower-bound)	0	1
VF_VS_1413	11649	No	NA	22	1	0	Low-quality	Genome-fragment	11.58	HMM-based (lower-bound)	0	1
VF_VS_1414	11645	No	NA	6	0	1	Not-determined	Genome-fragment	NA	NA	0	1	no viral genes detected
VF_VS_1415	11636	No	NA	7	0	4	Not-determined	Genome-fragment	NA	NA	0	1	no viral genes detected
VF_VS_1416	11636	No	NA	13	5	0	Low-quality	Genome-fragment	4.67	HMM-based (lower-bound)	0	1
VF_VS_1417	11635	No	NA	7	0	3	Not-determined	Genome-fragment	NA	NA	0	1	no viral genes detected
VF_VS_1418	11635	No	NA	5	0	3	Not-determined	Genome-fragment	NA	NA	0	1	no viral genes detected
VF_VS_1419	11634	No	NA	9	1	0	Low-quality	Genome-fragment	13.82	HMM-based (lower-bound)	0	1
VF_VS_1420	11627	No	NA	7	0	0	Not-determined	Genome-fragment	NA	NA	0	1	no viral genes detected
VF_VS_1421	11625	No	NA	13	0	1	Not-determined	Genome-fragment	NA	NA	0	1	no viral genes detected
VF_VS_1422	11624	No	NA	4	0	0	Low-quality	Genome-fragment	23.7	AAI-based (medium-confidence)	0	1	no viral genes detected
VF_VS_1423	11607	No	NA	8	0	0	Not-determined	Genome-fragment	NA	NA	0	1	no viral genes detected
VF_VS_1424	11606	No	NA	14	7	0	Low-quality	Genome-fragment	15.96	HMM-based (lower-bound)	0	1
VF_VS_1425	11604	No	NA	15	2	2	Low-quality	Genome-fragment	3.02	HMM-based (lower-bound)	0	1.01
VF_VS_1426	11602	No	NA	13	4	0	Low-quality	Genome-fragment	16.26	HMM-based (lower-bound)	0	1
VF_VS_1427	11599	No	NA	18	0	4	Not-determined	Genome-fragment	NA	NA	0	1	no viral genes detected
VF_VS_1428	11596	No	NA	15	0	1	Not-determined	Genome-fragment	NA	NA	0	1	no viral genes detected
VF_VS_1429	11596	No	NA	15	1	2	Low-quality	Genome-fragment	22.49	HMM-based (lower-bound)	0	1
VF_VS_1430	11595	No	NA	19	5	0	Low-quality	Genome-fragment	3.68	HMM-based (lower-bound)	0	1
VF_VS_1431	11594	Yes	6967	17	4	2	Low-quality	Genome-fragment	10.52	HMM-based (lower-bound)	39.91	1
VF_VS_1432	11593	No	NA	13	0	0	Not-determined	Genome-fragment	NA	NA	0	1	no viral genes detected
VF_VS_1433	11590	No	NA	16	0	7	Not-determined	Genome-fragment	NA	NA	0	1	no viral genes detected
VF_VS_1434	11588	No	NA	9	0	8	Not-determined	Genome-fragment	NA	NA	0	1	no viral genes detected
VF_VS_1435	11586	No	NA	9	5	0	Low-quality	Genome-fragment	5.14	HMM-based (lower-bound)	0	1
VF_VS_1436	11578	No	NA	4	0	1	Not-determined	Genome-fragment	NA	NA	0	1	no viral genes detected
VF_VS_1437	11566	No	NA	6	0	5	Not-determined	Genome-fragment	NA	NA	0	1	no viral genes detected
VF_VS_1438	11561	No	NA	12	1	0	Low-quality	Genome-fragment	6.02	HMM-based (lower-bound)	0	1
VF_VS_1439	11559	No	NA	12	2	0	Low-quality	Genome-fragment	18.96	AAI-based (medium-confidence)	0	1
VF_VS_1440	11557	No	NA	10	0	8	Not-determined	Genome-fragment	NA	NA	0	1	no viral genes detected
VF_VS_1441	11557	No	NA	19	0	1	Not-determined	Genome-fragment	NA	NA	0	1	no viral genes detected
VF_VS_1442	11555	No	NA	12	0	8	Not-determined	Genome-fragment	NA	NA	0	1	no viral genes detected
VF_VS_1443	11554	No	NA	14	1	0	Low-quality	Genome-fragment	18.13	AAI-based (medium-confidence)	0	1
VF_VS_1444	11549	No	NA	24	0	2	Not-determined	Genome-fragment	NA	NA	0	1.01	no viral genes detected
VF_VS_1445	11542	No	NA	14	4	0	Low-quality	Genome-fragment	10.98	HMM-based (lower-bound)	0	1
VF_VS_1446	11542	No	NA	6	0	2	Low-quality	Genome-fragment	19.97	AAI-based (medium-confidence)	0	1	no viral genes detected
VF_VS_1447	11538	No	NA	12	1	9	Low-quality	Genome-fragment	3	HMM-based (lower-bound)	0	1
VF_VS_1448	11535	No	NA	2	0	2	Not-determined	Genome-fragment	NA	NA	0	1	no viral genes detected
VF_VS_1449	11530	No	NA	28	5	1	Low-quality	Genome-fragment	4.75	HMM-based (lower-bound)	0	1
VF_VS_1450	11528	No	NA	13	2	0	Low-quality	Genome-fragment	4.3	HMM-based (lower-bound)	0	1
VF_VS_1451	11527	No	NA	16	7	0	Low-quality	Genome-fragment	23.5	AAI-based (medium-confidence)	0	1
VF_VS_1452	11520	No	NA	11	0	3	Not-determined	Genome-fragment	NA	NA	0	1	no viral genes detected
VF_VS_1453	11519	No	NA	22	4	0	Low-quality	Genome-fragment	18.58	HMM-based (lower-bound)	0	1
VF_VS_1454	11516	No	NA	15	1	0	Low-quality	Genome-fragment	5.66	HMM-based (lower-bound)	0	1
VF_VS_1455	11513	No	NA	9	0	5	Not-determined	Genome-fragment	NA	NA	0	1	no viral genes detected
VF_VS_1456	11510	No	NA	4	0	1	Not-determined	Genome-fragment	NA	NA	0	1.01	no viral genes detected
VF_VS_1457	11509	No	NA	12	0	1	Not-determined	Genome-fragment	NA	NA	0	1	no viral genes detected
VF_VS_1458	11507	No	NA	11	5	0	Low-quality	Genome-fragment	2.66	HMM-based (lower-bound)	0	1.05
VF_VS_1459	11505	No	NA	14	1	0	Low-quality	Genome-fragment	6.57	HMM-based (lower-bound)	0	1
VF_VS_1460	11501	No	NA	12	3	0	Low-quality	Genome-fragment	2.65	HMM-based (lower-bound)	0	1.01
VF_VS_1461	11497	No	NA	14	2	0	Low-quality	Genome-fragment	4.58	AAI-based (medium-confidence)	0	1
VF_VS_1462	11497	No	NA	9	2	1	Low-quality	Genome-fragment	6.84	AAI-based (high-confidence)	0	1
VF_VS_1463	11496	No	NA	11	5	0	Low-quality	Genome-fragment	16.88	HMM-based (lower-bound)	0	1
VF_VS_1464	11486	No	NA	9	0	0	Not-determined	Genome-fragment	NA	NA	0	1.03	no viral genes detected
VF_VS_1465	11482	No	NA	2	0	0	Not-determined	Genome-fragment	NA	NA	0	1	no viral genes detected
VF_VS_1466	11481	No	NA	2	0	2	Not-determined	Genome-fragment	NA	NA	0	1	no viral genes detected
VF_VS_1467	11479	No	NA	12	0	2	Not-determined	Genome-fragment	NA	NA	0	1	no viral genes detected
VF_VS_1468	11479	No	NA	18	2	0	Low-quality	Genome-fragment	4.65	HMM-based (lower-bound)	0	1
VF_VS_1469	11470	No	NA	13	2	0	Low-quality	Genome-fragment	10.87	HMM-based (lower-bound)	0	1
VF_VS_1470	11470	No	NA	14	0	0	Not-determined	Genome-fragment	NA	NA	0	1.01	no viral genes detected
VF_VS_1471	11463	No	NA	13	5	0	Low-quality	Genome-fragment	3.15	AAI-based (medium-confidence)	0	1
VF_VS_1472	11463	No	NA	21	2	1	Low-quality	Genome-fragment	3.93	HMM-based (lower-bound)	0	1
VF_VS_1473	11457	No	NA	8	0	3	Not-determined	Genome-fragment	NA	NA	0	1	no viral genes detected
VF_VS_1474	11440	No	NA	19	1	0	Low-quality	Genome-fragment	10.37	AAI-based (medium-confidence)	0	1
VF_VS_1475	11440	No	NA	12	1	0	Low-quality	Genome-fragment	9.52	AAI-based (medium-confidence)	0	1
VF_VS_1476	11438	No	NA	18	0	0	Not-determined	Genome-fragment	NA	NA	0	1.03	no viral genes detected
VF_VS_1477	11435	No	NA	6	0	4	Not-determined	Genome-fragment	NA	NA	0	1.01	no viral genes detected
VF_VS_1478	11433	No	NA	27	2	0	Low-quality	Genome-fragment	8.3	HMM-based (lower-bound)	0	1
VF_VS_1479	11433	No	NA	17	4	0	Low-quality	Genome-fragment	15.47	HMM-based (lower-bound)	0	1
VF_VS_1480	11431	No	NA	11	0	8	Not-determined	Genome-fragment	NA	NA	0	1	no viral genes detected
VF_VS_1481	11430	No	NA	13	2	0	Low-quality	Genome-fragment	13.36	HMM-based (lower-bound)	0	1
VF_VS_1482	11428	No	NA	9	2	0	Low-quality	Genome-fragment	14.05	HMM-based (lower-bound)	0	1
VF_VS_1483	11426	No	NA	9	7	0	Low-quality	Genome-fragment	6.09	HMM-based (lower-bound)	0	1
VF_VS_1484	11424	No	NA	16	2	0	Low-quality	Genome-fragment	13.36	HMM-based (lower-bound)	0	1
VF_VS_1485	11420	No	NA	10	1	0	Low-quality	Genome-fragment	5	HMM-based (lower-bound)	0	1
VF_VS_1486	11409	No	NA	11	0	0	Not-determined	Genome-fragment	NA	NA	0	1	no viral genes detected
VF_VS_1487	11407	No	NA	14	3	0	Low-quality	Genome-fragment	5.03	HMM-based (lower-bound)	0	1
VF_VS_1488	11397	No	NA	17	8	1	Low-quality	Genome-fragment	9.44	AAI-based (medium-confidence)	0	1
VF_VS_1489	11396	No	NA	16	2	0	Low-quality	Genome-fragment	16.62	HMM-based (lower-bound)	0	1
VF_VS_1490	11384	No	NA	15	0	0	Not-determined	Genome-fragment	NA	NA	0	1.01	no viral genes detected
VF_VS_1491	11377	No	NA	8	0	0	Not-determined	Genome-fragment	NA	NA	0	1	no viral genes detected
VF_VS_1492	11374	No	NA	6	0	3	Low-quality	Genome-fragment	2.83	AAI-based (medium-confidence)	0	1.23	no viral genes detected
VF_VS_1493	11372	No	NA	16	5	0	Low-quality	Genome-fragment	10.57	HMM-based (lower-bound)	0	1
VF_VS_1494	11372	No	NA	10	0	6	Not-determined	Genome-fragment	NA	NA	0	1	no viral genes detected
VF_VS_1495	11370	No	NA	13	4	0	Low-quality	Genome-fragment	15.76	HMM-based (lower-bound)	0	1
VF_VS_1496	11359	No	NA	9	0	7	Not-determined	Genome-fragment	NA	NA	0	1	no viral genes detected
VF_VS_1497	11358	No	NA	7	3	0	Low-quality	Genome-fragment	2.13	HMM-based (lower-bound)	0	1.04
VF_VS_1498	11357	No	NA	19	2	1	Low-quality	Genome-fragment	7.36	HMM-based (lower-bound)	0	1
VF_VS_1499	11356	No	NA	12	0	9	Not-determined	Genome-fragment	NA	NA	0	1	no viral genes detected
VF_VS_1500	11351	No	NA	12	0	0	Not-determined	Genome-fragment	NA	NA	0	1	no viral genes detected
VF_VS_1501	11350	No	NA	13	2	0	Low-quality	Genome-fragment	5.62	HMM-based (lower-bound)	0	1
VF_VS_1502	11346	No	NA	2	0	0	Not-determined	Genome-fragment	NA	NA	0	1	no viral genes detected
VF_VS_1503	11344	No	NA	15	1	0	Low-quality	Genome-fragment	6.75	HMM-based (lower-bound)	0	1
VF_VS_1504	11337	No	NA	5	0	1	Not-determined	Genome-fragment	NA	NA	0	1	no viral genes detected
VF_VS_1505	11333	No	NA	13	0	6	Not-determined	Genome-fragment	NA	NA	0	1	no viral genes detected
VF_VS_1506	11328	No	NA	9	5	0	Low-quality	Genome-fragment	5.39	HMM-based (lower-bound)	0	1.02
VF_VS_1507	11327	No	NA	12	2	0	Low-quality	Genome-fragment	0.98	HMM-based (lower-bound)	0	1.01
VF_VS_1508	11327	No	NA	15	7	0	Low-quality	Genome-fragment	29.17	AAI-based (medium-confidence)	0	1
VF_VS_1509	11322	No	NA	18	6	0	Low-quality	Genome-fragment	33.92	AAI-based (medium-confidence)	0	1
VF_VS_1510	11319	No	NA	5	0	0	Not-determined	Genome-fragment	NA	NA	0	1.01	no viral genes detected
VF_VS_1511	11317	No	NA	6	0	1	Not-determined	Genome-fragment	NA	NA	0	1	no viral genes detected
VF_VS_1512	11317	No	NA	9	0	1	Not-determined	Genome-fragment	NA	NA	0	1	no viral genes detected
VF_VS_1513	11315	No	NA	20	1	0	Low-quality	Genome-fragment	11.29	HMM-based (lower-bound)	0	1
VF_VS_1514	11312	No	NA	8	0	6	Not-determined	Genome-fragment	NA	NA	0	1	no viral genes detected
VF_VS_1515	11307	No	NA	22	2	2	Low-quality	Genome-fragment	11.13	HMM-based (lower-bound)	0	1
VF_VS_1516	11307	No	NA	13	2	0	Low-quality	Genome-fragment	12.89	HMM-based (lower-bound)	0	1
VF_VS_1517	11297	No	NA	13	2	0	Low-quality	Genome-fragment	24.25	AAI-based (medium-confidence)	0	1
VF_VS_1518	11296	No	NA	9	4	0	Low-quality	Genome-fragment	17.3	HMM-based (lower-bound)	0	1
VF_VS_1519	11294	No	NA	11	0	11	Not-determined	Genome-fragment	NA	NA	0	1	no viral genes detected
VF_VS_1520	11289	No	NA	12	4	0	Low-quality	Genome-fragment	14.28	HMM-based (lower-bound)	0	1
VF_VS_1521	11285	No	NA	12	0	0	Not-determined	Genome-fragment	NA	NA	0	1.02	no viral genes detected
VF_VS_1522	11274	No	NA	13	2	1	Low-quality	Genome-fragment	4.15	HMM-based (lower-bound)	0	1
VF_VS_1523	11272	No	NA	11	0	4	Not-determined	Genome-fragment	NA	NA	0	1.01	no viral genes detected
VF_VS_1524	11271	No	NA	13	0	7	Not-determined	Genome-fragment	NA	NA	0	1	no viral genes detected
VF_VS_1525	11271	No	NA	14	0	2	Not-determined	Genome-fragment	NA	NA	0	1.02	no viral genes detected
VF_VS_1526	11270	No	NA	10	3	0	Low-quality	Genome-fragment	4.87	HMM-based (lower-bound)	0	1
VF_VS_1527	11269	No	NA	13	2	0	Low-quality	Genome-fragment	13.17	HMM-based (lower-bound)	0	1
VF_VS_1528	11263	No	NA	8	0	2	Not-determined	Genome-fragment	NA	NA	0	1	no viral genes detected
VF_VS_1529	11262	No	NA	12	1	0	Low-quality	Genome-fragment	23.64	AAI-based (medium-confidence)	0	1
VF_VS_1530	11258	No	NA	10	0	6	Not-determined	Genome-fragment	NA	NA	0	1	no viral genes detected
VF_VS_1531	11254	No	NA	5	0	2	Not-determined	Genome-fragment	NA	NA	0	1	no viral genes detected
VF_VS_1532	11251	No	NA	17	1	0	Low-quality	Genome-fragment	7.23	HMM-based (lower-bound)	0	1
VF_VS_1533	11251	No	NA	5	2	0	Low-quality	Genome-fragment	4.03	AAI-based (medium-confidence)	0	1
VF_VS_1534	11249	Yes	3952	9	1	1	Low-quality	Genome-fragment	3.54	HMM-based (lower-bound)	64.87	1.01
VF_VS_1535	11240	No	NA	5	0	3	Not-determined	Genome-fragment	NA	NA	0	1	no viral genes detected
VF_VS_1536	11228	No	NA	21	8	1	Low-quality	Genome-fragment	13.34	HMM-based (lower-bound)	0	1
VF_VS_1537	11226	No	NA	19	0	2	Not-determined	Genome-fragment	NA	NA	0	1.02	no viral genes detected
VF_VS_1538	11226	No	NA	6	1	0	Low-quality	Genome-fragment	28.28	AAI-based (medium-confidence)	0	1
VF_VS_1539	11223	No	NA	8	0	5	Not-determined	Genome-fragment	NA	NA	0	1	no viral genes detected
VF_VS_1540	11223	No	NA	14	7	0	Low-quality	Genome-fragment	34.02	AAI-based (medium-confidence)	0	1
VF_VS_1541	11222	No	NA	3	1	0	Low-quality	Genome-fragment	7.58	HMM-based (lower-bound)	0	1.03
VF_VS_1542	11215	No	NA	15	0	0	Not-determined	Genome-fragment	NA	NA	0	1.02	no viral genes detected
VF_VS_1543	11211	No	NA	17	2	0	Low-quality	Genome-fragment	8.77	HMM-based (lower-bound)	0	1
VF_VS_1544	11209	No	NA	14	1	0	Low-quality	Genome-fragment	2.95	HMM-based (lower-bound)	0	1.04
VF_VS_1545	11207	No	NA	12	0	0	Not-determined	Genome-fragment	NA	NA	0	1.02	no viral genes detected
VF_VS_1546	11199	No	NA	18	5	0	Low-quality	Genome-fragment	24.45	AAI-based (medium-confidence)	0	1
VF_VS_1547	11195	No	NA	14	0	0	Not-determined	Genome-fragment	NA	NA	0	1	no viral genes detected
VF_VS_1548	11195	No	NA	15	5	0	Low-quality	Genome-fragment	18.05	AAI-based (medium-confidence)	0	1.02
VF_VS_1549	11186	No	NA	10	1	1	Low-quality	Genome-fragment	0.54	HMM-based (lower-bound)	0	1
VF_VS_1550	11185	No	NA	9	0	0	Not-determined	Genome-fragment	NA	NA	0	1	no viral genes detected
VF_VS_1551	11178	No	NA	13	0	6	Not-determined	Genome-fragment	NA	NA	0	1	no viral genes detected
VF_VS_1552	11177	No	NA	16	6	0	Low-quality	Genome-fragment	18.29	HMM-based (lower-bound)	0	1
VF_VS_1553	11173	No	NA	10	2	0	Low-quality	Genome-fragment	24.57	HMM-based (lower-bound)	0	1.01
VF_VS_1554	11172	No	NA	13	5	0	Low-quality	Genome-fragment	0.91	HMM-based (lower-bound)	0	1
VF_VS_1555	11172	No	NA	15	5	0	Low-quality	Genome-fragment	3.04	AAI-based (medium-confidence)	0	1
VF_VS_1556	11171	No	NA	17	0	1	Not-determined	Genome-fragment	NA	NA	0	1	no viral genes detected
VF_VS_1557	11171	No	NA	11	0	6	Not-determined	Genome-fragment	NA	NA	0	1	no viral genes detected
VF_VS_1558	11167	No	NA	13	0	0	Low-quality	Genome-fragment	10.82	AAI-based (medium-confidence)	0	1	no viral genes detected
VF_VS_1559	11165	No	NA	9	2	0	Low-quality	Genome-fragment	0.92	HMM-based (lower-bound)	0	1.01
VF_VS_1560	11161	No	NA	6	1	0	Low-quality	Genome-fragment	9.11	AAI-based (medium-confidence)	0	1
VF_VS_1561	11160	No	NA	2	0	0	Low-quality	Genome-fragment	5.68	AAI-based (medium-confidence)	0	1	no viral genes detected
VF_VS_1562	11160	No	NA	12	6	0	Low-quality	Genome-fragment	29.52	AAI-based (medium-confidence)	0	1
VF_VS_1563	11159	No	NA	13	2	0	Not-determined	Genome-fragment	NA	NA	0	1
VF_VS_1564	11158	No	NA	11	0	2	Not-determined	Genome-fragment	NA	NA	0	1.02	no viral genes detected
VF_VS_1565	11156	No	NA	17	1	4	Low-quality	Genome-fragment	5.03	AAI-based (medium-confidence)	0	1
VF_VS_1566	11150	No	NA	12	3	0	Low-quality	Genome-fragment	13.9	HMM-based (lower-bound)	0	1
VF_VS_1567	11148	No	NA	16	1	3	Low-quality	Genome-fragment	0.9	HMM-based (lower-bound)	0	1
VF_VS_1568	11142	No	NA	19	1	0	Low-quality	Genome-fragment	8.9	HMM-based (lower-bound)	0	1
VF_VS_1569	11138	No	NA	14	6	0	Low-quality	Genome-fragment	14.77	HMM-based (lower-bound)	0	1
VF_VS_1570	11132	No	NA	12	6	0	Low-quality	Genome-fragment	22.04	HMM-based (lower-bound)	0	1
VF_VS_1571	11128	No	NA	16	0	2	Not-determined	Genome-fragment	NA	NA	0	1	no viral genes detected
VF_VS_1572	11128	No	NA	7	0	0	Not-determined	Genome-fragment	NA	NA	0	1	no viral genes detected
VF_VS_1573	11123	Yes	8821	15	5	3	Low-quality	Genome-fragment	18.44	HMM-based (lower-bound)	20.7	1
VF_VS_1574	11121	No	NA	12	2	0	Low-quality	Genome-fragment	15.59	AAI-based (medium-confidence)	0	1
VF_VS_1575	11117	No	NA	1	1	0	Low-quality	Genome-fragment	16.24	AAI-based (medium-confidence)	0	1
VF_VS_1576	11115	No	NA	14	1	1	Low-quality	Genome-fragment	3.08	HMM-based (lower-bound)	0	1
VF_VS_1577	11106	No	NA	15	4	0	Low-quality	Genome-fragment	15.03	HMM-based (lower-bound)	0	1
VF_VS_1578	11105	No	NA	14	2	0	Low-quality	Genome-fragment	28.06	AAI-based (medium-confidence)	0	1
VF_VS_1579	11103	No	NA	19	1	2	Low-quality	Genome-fragment	6.02	HMM-based (lower-bound)	0	1
VF_VS_1580	11103	No	NA	16	0	0	Not-determined	Genome-fragment	NA	NA	0	1.01	no viral genes detected
VF_VS_1581	11102	No	NA	1	0	0	Not-determined	Genome-fragment	NA	NA	0	1	no viral genes detected
VF_VS_1582	11101	No	NA	6	0	3	Not-determined	Genome-fragment	NA	NA	0	1	no viral genes detected
VF_VS_1583	11100	No	NA	12	2	0	Low-quality	Genome-fragment	28.25	AAI-based (medium-confidence)	0	1.01
VF_VS_1584	11097	No	NA	17	0	0	Not-determined	Genome-fragment	NA	NA	0	1.03	no viral genes detected
VF_VS_1585	11095	No	NA	13	3	0	Low-quality	Genome-fragment	1.46	HMM-based (lower-bound)	0	1
VF_VS_1586	11095	No	NA	22	2	0	Low-quality	Genome-fragment	26.41	AAI-based (medium-confidence)	0	1
VF_VS_1587	11093	No	NA	13	2	0	Low-quality	Genome-fragment	15.93	AAI-based (medium-confidence)	0	1
VF_VS_1588	11085	No	NA	15	3	0	Low-quality	Genome-fragment	5.5	HMM-based (lower-bound)	0	1
VF_VS_1589	11083	No	NA	15	0	0	Not-determined	Genome-fragment	NA	NA	0	1	no viral genes detected
VF_VS_1590	11080	No	NA	9	2	0	Low-quality	Genome-fragment	7.65	AAI-based (medium-confidence)	0	1
VF_VS_1591	11080	No	NA	13	2	0	Low-quality	Genome-fragment	9.34	AAI-based (medium-confidence)	0	1
VF_VS_1592	11077	No	NA	15	1	0	Low-quality	Genome-fragment	16.22	HMM-based (lower-bound)	0	1
VF_VS_1593	11074	No	NA	13	2	1	Low-quality	Genome-fragment	24.5	AAI-based (medium-confidence)	0	1.01
VF_VS_1594	11073	No	NA	14	3	0	Low-quality	Genome-fragment	4.15	HMM-based (lower-bound)	0	1
VF_VS_1595	11067	No	NA	9	0	0	Not-determined	Genome-fragment	NA	NA	0	1.03	no viral genes detected
VF_VS_1596	11067	No	NA	13	1	0	Low-quality	Genome-fragment	16.73	HMM-based (lower-bound)	0	1
VF_VS_1597	11067	No	NA	20	0	1	Low-quality	Genome-fragment	18.43	AAI-based (medium-confidence)	0	1.02	no viral genes detected
VF_VS_1598	11066	No	NA	17	0	1	Not-determined	Genome-fragment	NA	NA	0	1.01	no viral genes detected
VF_VS_1599	11062	No	NA	8	0	0	Not-determined	Genome-fragment	NA	NA	0	1	no viral genes detected
VF_VS_1600	11061	No	NA	8	0	6	Not-determined	Genome-fragment	NA	NA	0	1.01	no viral genes detected
VF_VS_1601	11061	No	NA	12	4	0	Low-quality	Genome-fragment	12.42	HMM-based (lower-bound)	0	1
VF_VS_1602	11059	No	NA	8	0	0	Not-determined	Genome-fragment	NA	NA	0	1	no viral genes detected
VF_VS_1603	11058	No	NA	11	2	0	Low-quality	Genome-fragment	26.8	AAI-based (medium-confidence)	0	1
VF_VS_1604	11056	No	NA	2	1	0	Low-quality	Genome-fragment	11.04	HMM-based (lower-bound)	0	1
VF_VS_1605	11050	No	NA	13	0	0	Not-determined	Genome-fragment	NA	NA	0	1	no viral genes detected
VF_VS_1606	11048	No	NA	8	2	0	Low-quality	Genome-fragment	1.07	HMM-based (lower-bound)	0	1.04
VF_VS_1607	11046	No	NA	5	0	0	Not-determined	Genome-fragment	NA	NA	0	1	no viral genes detected
VF_VS_1608	11040	No	NA	13	3	0	Low-quality	Genome-fragment	17.01	AAI-based (high-confidence)	0	1
VF_VS_1609	11037	No	NA	10	0	2	Not-determined	Genome-fragment	NA	NA	0	1.01	no viral genes detected
VF_VS_1610	11028	No	NA	26	7	1	Low-quality	Genome-fragment	13.59	HMM-based (lower-bound)	0	1
VF_VS_1611	11023	No	NA	23	6	0	Low-quality	Genome-fragment	18.76	HMM-based (lower-bound)	0	1
VF_VS_1612	11023	No	NA	9	0	1	Not-determined	Genome-fragment	NA	NA	0	1	no viral genes detected
VF_VS_1613	11012	No	NA	12	0	0	Not-determined	Genome-fragment	NA	NA	0	1	no viral genes detected
VF_VS_1614	11010	No	NA	7	0	2	Not-determined	Genome-fragment	NA	NA	0	1.02	no viral genes detected
VF_VS_1615	11010	No	NA	4	0	3	Not-determined	Genome-fragment	NA	NA	0	1.02	no viral genes detected
VF_VS_1616	11006	No	NA	8	7	0	Low-quality	Genome-fragment	17.23	AAI-based (medium-confidence)	0	1
VF_VS_1617	11001	No	NA	25	3	0	Low-quality	Genome-fragment	5.37	HMM-based (lower-bound)	0	1
VF_VS_1618	10994	No	NA	12	0	2	Not-determined	Genome-fragment	NA	NA	0	1	no viral genes detected
VF_VS_1619	10992	No	NA	15	5	0	Low-quality	Genome-fragment	2.18	HMM-based (lower-bound)	0	1
VF_VS_1620	10990	No	NA	5	0	1	Not-determined	Genome-fragment	NA	NA	0	1	no viral genes detected
VF_VS_1621	10990	No	NA	14	4	0	Low-quality	Genome-fragment	4.38	HMM-based (lower-bound)	0	1
VF_VS_1622	10984	No	NA	1	0	1	Not-determined	Genome-fragment	NA	NA	0	1	no viral genes detected
VF_VS_1623	10982	No	NA	13	0	0	Not-determined	Genome-fragment	NA	NA	0	1	no viral genes detected
VF_VS_1624	10974	No	NA	12	2	0	Low-quality	Genome-fragment	18.11	HMM-based (lower-bound)	0	1.01
VF_VS_1625	10968	No	NA	12	0	8	Not-determined	Genome-fragment	NA	NA	0	1	no viral genes detected
VF_VS_1626	10958	No	NA	10	0	5	Not-determined	Genome-fragment	NA	NA	0	1	no viral genes detected
VF_VS_1627	10957	No	NA	9	0	5	Not-determined	Genome-fragment	NA	NA	0	1	no viral genes detected
VF_VS_1628	10953	No	NA	16	10	0	Low-quality	Genome-fragment	17.01	HMM-based (lower-bound)	0	1
VF_VS_1629	10950	No	NA	12	6	0	Low-quality	Genome-fragment	18.93	HMM-based (lower-bound)	0	1
VF_VS_1630	10948	No	NA	17	3	1	Low-quality	Genome-fragment	11.48	HMM-based (lower-bound)	0	1.01
VF_VS_1631	10946	No	NA	12	6	0	Low-quality	Genome-fragment	18.94	AAI-based (medium-confidence)	0	1
VF_VS_1632	10936	No	NA	15	8	1	Low-quality	Genome-fragment	6.09	AAI-based (medium-confidence)	0	1
VF_VS_1633	10936	No	NA	8	0	2	Not-determined	Genome-fragment	NA	NA	0	1.01	no viral genes detected
VF_VS_1634	10926	No	NA	11	0	0	Not-determined	Genome-fragment	NA	NA	0	1	no viral genes detected
VF_VS_1635	10924	No	NA	10	0	1	Not-determined	Genome-fragment	NA	NA	0	1	no viral genes detected
VF_VS_1636	10922	No	NA	10	0	8	Low-quality	Genome-fragment	9.37	AAI-based (medium-confidence)	0	1	no viral genes detected
VF_VS_1637	10922	No	NA	5	0	1	Not-determined	Genome-fragment	NA	NA	0	1	no viral genes detected
VF_VS_1638	10922	No	NA	10	0	0	Not-determined	Genome-fragment	NA	NA	0	1.01	no viral genes detected
VF_VS_1639	10918	No	NA	8	0	0	Not-determined	Genome-fragment	NA	NA	0	1.09	no viral genes detected
VF_VS_1640	10911	No	NA	12	7	0	Low-quality	Genome-fragment	16.11	HMM-based (lower-bound)	0	1
VF_VS_1641	10909	No	NA	16	0	0	Not-determined	Genome-fragment	NA	NA	0	1	no viral genes detected
VF_VS_1642	10908	No	NA	19	0	0	Not-determined	Genome-fragment	NA	NA	0	1.05	no viral genes detected
VF_VS_1643	10903	No	NA	9	6	0	Low-quality	Genome-fragment	20.68	AAI-based (medium-confidence)	0	1
VF_VS_1644	10902	No	NA	14	2	1	Low-quality	Genome-fragment	15.86	HMM-based (lower-bound)	0	1
VF_VS_1645	10902	No	NA	10	5	0	Low-quality	Genome-fragment	18.93	AAI-based (medium-confidence)	0	1
VF_VS_1646	10901	No	NA	24	2	2	Low-quality	Genome-fragment	9.14	HMM-based (lower-bound)	0	1
VF_VS_1647	10901	No	NA	13	4	2	Low-quality	Genome-fragment	24.38	AAI-based (medium-confidence)	0	1
VF_VS_1648	10894	No	NA	10	0	5	Not-determined	Genome-fragment	NA	NA	0	1	no viral genes detected
VF_VS_1649	10893	No	NA	19	1	0	Low-quality	Genome-fragment	8.38	HMM-based (lower-bound)	0	1
VF_VS_1650	10893	No	NA	11	1	0	Low-quality	Genome-fragment	10.68	HMM-based (lower-bound)	0	1.01
VF_VS_1651	10892	No	NA	12	0	0	Not-determined	Genome-fragment	NA	NA	0	1.01	no viral genes detected
VF_VS_1652	10892	No	NA	4	0	0	Not-determined	Genome-fragment	NA	NA	0	1	no viral genes detected
VF_VS_1653	10888	No	NA	16	3	0	Low-quality	Genome-fragment	17.12	HMM-based (lower-bound)	0	1
VF_VS_1654	10886	No	NA	9	0	7	Not-determined	Genome-fragment	NA	NA	0	1	no viral genes detected
VF_VS_1655	10880	No	NA	12	0	4	Not-determined	Genome-fragment	NA	NA	0	1	no viral genes detected
VF_VS_1656	10880	No	NA	13	9	0	Low-quality	Genome-fragment	9.17	AAI-based (medium-confidence)	0	1
VF_VS_1657	10878	No	NA	12	2	0	Low-quality	Genome-fragment	3.87	AAI-based (medium-confidence)	0	1
VF_VS_1658	10878	Yes	3509	10	1	5	Low-quality	Genome-fragment	2.25	HMM-based (lower-bound)	67.74	1
VF_VS_1659	10877	No	NA	16	0	1	Not-determined	Genome-fragment	NA	NA	0	1	no viral genes detected
VF_VS_1660	10866	No	NA	16	7	0	Low-quality	Genome-fragment	20.04	AAI-based (medium-confidence)	0	1
VF_VS_1661	10863	No	NA	15	1	1	Low-quality	Genome-fragment	5.34	HMM-based (lower-bound)	0	1
VF_VS_1662	10861	No	NA	9	0	1	Not-determined	Genome-fragment	NA	NA	0	1	no viral genes detected
VF_VS_1663	10859	No	NA	11	0	0	Not-determined	Genome-fragment	NA	NA	0	1.03	no viral genes detected
VF_VS_1664	10858	No	NA	18	1	3	Low-quality	Genome-fragment	3.18	AAI-based (medium-confidence)	0	1
VF_VS_1665	10858	No	NA	11	1	0	Low-quality	Genome-fragment	22.1	AAI-based (medium-confidence)	0	1
VF_VS_1666	10855	No	NA	18	0	0	Not-determined	Genome-fragment	NA	NA	0	1	no viral genes detected
VF_VS_1667	10851	No	NA	18	0	2	Low-quality	Genome-fragment	22.01	AAI-based (medium-confidence)	0	1.01	no viral genes detected
VF_VS_1668	10839	No	NA	18	3	0	Low-quality	Genome-fragment	8.52	AAI-based (medium-confidence)	0	1
VF_VS_1669	10829	No	NA	8	0	0	Not-determined	Genome-fragment	NA	NA	0	1.03	no viral genes detected
VF_VS_1670	10826	No	NA	15	2	0	Low-quality	Genome-fragment	16.31	HMM-based (lower-bound)	0	1
VF_VS_1671	10824	No	NA	16	2	0	Low-quality	Genome-fragment	13.96	HMM-based (lower-bound)	0	1
VF_VS_1672	10824	No	NA	15	0	0	Not-determined	Genome-fragment	NA	NA	0	1	no viral genes detected
VF_VS_1673	10820	No	NA	12	1	0	Low-quality	Genome-fragment	0.87	HMM-based (lower-bound)	0	1
VF_VS_1674	10819	No	NA	17	0	0	Not-determined	Genome-fragment	NA	NA	0	1	no viral genes detected
VF_VS_1675	10815	No	NA	11	6	0	Low-quality	Genome-fragment	22.11	HMM-based (lower-bound)	0	1
VF_VS_1676	10813	No	NA	22	1	0	Low-quality	Genome-fragment	12.56	HMM-based (lower-bound)	0	1
VF_VS_1677	10811	No	NA	23	5	0	Low-quality	Genome-fragment	13.35	HMM-based (lower-bound)	0	1.01
VF_VS_1678	10811	No	NA	17	1	0	Low-quality	Genome-fragment	7.71	HMM-based (lower-bound)	0	1
VF_VS_1679	10810	No	NA	8	0	0	Not-determined	Genome-fragment	NA	NA	0	1	no viral genes detected
VF_VS_1680	10810	No	NA	16	0	2	Not-determined	Genome-fragment	NA	NA	0	1	no viral genes detected
VF_VS_1681	10806	No	NA	13	1	0	Low-quality	Genome-fragment	9.61	HMM-based (lower-bound)	0	1
VF_VS_1682	10805	No	NA	15	1	4	Low-quality	Genome-fragment	7.32	AAI-based (medium-confidence)	0	1
VF_VS_1683	10805	No	NA	13	0	1	Not-determined	Genome-fragment	NA	NA	0	1.02	no viral genes detected
VF_VS_1684	10802	No	NA	15	2	1	Low-quality	Genome-fragment	2.38	HMM-based (lower-bound)	0	1.01
VF_VS_1685	10801	No	NA	19	0	1	Not-determined	Genome-fragment	NA	NA	0	1	no viral genes detected
VF_VS_1686	10798	No	NA	11	3	0	Low-quality	Genome-fragment	3.69	AAI-based (medium-confidence)	0	1
VF_VS_1687	10796	No	NA	16	4	0	Low-quality	Genome-fragment	3.07	HMM-based (lower-bound)	0	1
VF_VS_1688	10796	No	NA	22	3	1	Low-quality	Genome-fragment	4.9	HMM-based (lower-bound)	0	1
VF_VS_1689	10793	No	NA	13	5	0	Low-quality	Genome-fragment	16.96	HMM-based (lower-bound)	0	1
VF_VS_1690	10792	No	NA	19	3	0	Low-quality	Genome-fragment	12.62	HMM-based (lower-bound)	0	1
VF_VS_1691	10790	No	NA	23	3	2	Low-quality	Genome-fragment	5.8	HMM-based (lower-bound)	0	1
VF_VS_1692	10787	No	NA	9	8	0	Low-quality	Genome-fragment	3.01	AAI-based (medium-confidence)	0	1
VF_VS_1693	10783	Yes	5994	6	1	2	Low-quality	Genome-fragment	1.43	HMM-based (lower-bound)	44.41	1.01
VF_VS_1694	10781	No	NA	12	0	0	Not-determined	Genome-fragment	NA	NA	0	1	no viral genes detected
VF_VS_1695	10777	No	NA	15	0	7	Not-determined	Genome-fragment	NA	NA	0	1	no viral genes detected
VF_VS_1696	10776	No	NA	10	1	6	Low-quality	Genome-fragment	5.72	HMM-based (lower-bound)	0	1
VF_VS_1697	10769	No	NA	9	0	5	Not-determined	Genome-fragment	NA	NA	0	1	no viral genes detected
VF_VS_1698	10767	No	NA	13	2	0	Low-quality	Genome-fragment	12.07	HMM-based (lower-bound)	0	1
VF_VS_1699	10766	No	NA	28	0	1	Not-determined	Genome-fragment	NA	NA	0	1	no viral genes detected
VF_VS_1700	10763	No	NA	9	0	0	Not-determined	Genome-fragment	NA	NA	0	1.03	no viral genes detected
VF_VS_1701	10761	No	NA	8	0	0	Not-determined	Genome-fragment	NA	NA	0	1	no viral genes detected
VF_VS_1702	10754	No	NA	20	3	0	Low-quality	Genome-fragment	15.15	HMM-based (lower-bound)	0	1
VF_VS_1703	10752	No	NA	18	5	0	Low-quality	Genome-fragment	15.83	HMM-based (lower-bound)	0	1
VF_VS_1704	10749	No	NA	9	0	1	Low-quality	Genome-fragment	9.63	AAI-based (medium-confidence)	0	1	no viral genes detected
VF_VS_1705	10743	No	NA	10	0	3	Not-determined	Genome-fragment	NA	NA	0	1	no viral genes detected
VF_VS_1706	10738	No	NA	34	0	0	Not-determined	Genome-fragment	NA	NA	0	1.01	no viral genes detected
VF_VS_1707	10736	No	NA	11	0	9	Not-determined	Genome-fragment	NA	NA	0	1	no viral genes detected
VF_VS_1708	10733	No	NA	11	2	0	Low-quality	Genome-fragment	1.45	HMM-based (lower-bound)	0	1
VF_VS_1709	10730	No	NA	18	4	0	Low-quality	Genome-fragment	24.49	AAI-based (medium-confidence)	0	1
VF_VS_1710	10728	No	NA	24	3	0	Low-quality	Genome-fragment	13.76	HMM-based (lower-bound)	0	1
VF_VS_1711	10728	No	NA	19	1	0	Low-quality	Genome-fragment	27.52	AAI-based (medium-confidence)	0	1
VF_VS_1712	10713	No	NA	15	1	0	Low-quality	Genome-fragment	10.81	HMM-based (lower-bound)	0	1
VF_VS_1713	10713	No	NA	9	0	4	Not-determined	Genome-fragment	NA	NA	0	1	no viral genes detected
VF_VS_1714	10707	No	NA	16	6	0	Low-quality	Genome-fragment	28.14	AAI-based (medium-confidence)	0	1
VF_VS_1715	10701	No	NA	12	0	1	Not-determined	Genome-fragment	NA	NA	0	1	no viral genes detected
VF_VS_1716	10692	No	NA	27	2	0	Low-quality	Genome-fragment	10.32	HMM-based (lower-bound)	0	1
VF_VS_1717	10689	No	NA	12	3	0	Low-quality	Genome-fragment	12.16	HMM-based (lower-bound)	0	1
VF_VS_1718	10688	No	NA	26	3	0	Low-quality	Genome-fragment	8.01	HMM-based (lower-bound)	0	1
VF_VS_1719	10685	No	NA	9	2	0	Low-quality	Genome-fragment	16.84	AAI-based (medium-confidence)	0	1
VF_VS_1720	10674	No	NA	12	4	0	Low-quality	Genome-fragment	14.66	HMM-based (lower-bound)	0	1
VF_VS_1721	10671	No	NA	17	1	4	Low-quality	Genome-fragment	3.04	HMM-based (lower-bound)	0	1
VF_VS_1722	10670	No	NA	16	2	0	Low-quality	Genome-fragment	7.12	HMM-based (lower-bound)	0	1
VF_VS_1723	10670	No	NA	14	3	0	Low-quality	Genome-fragment	4.11	HMM-based (lower-bound)	0	1.01
VF_VS_1724	10667	No	NA	9	0	3	Not-determined	Genome-fragment	NA	NA	0	1.01	no viral genes detected
VF_VS_1725	10667	No	NA	9	0	5	Low-quality	Genome-fragment	3.31	AAI-based (medium-confidence)	0	1	no viral genes detected
VF_VS_1726	10665	No	NA	12	2	0	Low-quality	Genome-fragment	1.5	HMM-based (lower-bound)	0	1.03
VF_VS_1727	10662	No	NA	34	5	0	Low-quality	Genome-fragment	14.1	HMM-based (lower-bound)	0	1
VF_VS_1728	10655	No	NA	11	3	0	Low-quality	Genome-fragment	17.07	AAI-based (medium-confidence)	0	1
VF_VS_1729	10654	No	NA	19	1	1	Low-quality	Genome-fragment	4.59	HMM-based (lower-bound)	0	1
VF_VS_1730	10654	No	NA	14	3	0	Low-quality	Genome-fragment	13.65	HMM-based (lower-bound)	0	1
VF_VS_1731	10652	No	NA	14	2	0	Low-quality	Genome-fragment	17.59	HMM-based (lower-bound)	0	1
VF_VS_1732	10651	No	NA	11	4	0	Low-quality	Genome-fragment	5.35	AAI-based (medium-confidence)	0	1
VF_VS_1733	10650	No	NA	17	0	0	Not-determined	Genome-fragment	NA	NA	0	1.03	no viral genes detected
VF_VS_1734	10649	No	NA	15	9	0	Low-quality	Genome-fragment	17.59	HMM-based (lower-bound)	0	1
VF_VS_1735	10647	No	NA	14	1	2	Low-quality	Genome-fragment	25.01	AAI-based (medium-confidence)	0	1
VF_VS_1736	10637	No	NA	8	0	5	Low-quality	Genome-fragment	14.58	AAI-based (medium-confidence)	0	1.01	no viral genes detected
VF_VS_1737	10631	No	NA	19	0	0	Not-determined	Genome-fragment	NA	NA	0	1	no viral genes detected
VF_VS_1738	10626	No	NA	10	0	5	Not-determined	Genome-fragment	NA	NA	0	1	no viral genes detected
VF_VS_1739	10626	No	NA	18	4	0	Low-quality	Genome-fragment	7.33	HMM-based (lower-bound)	0	1
VF_VS_1740	10625	No	NA	14	6	0	Low-quality	Genome-fragment	18.33	AAI-based (medium-confidence)	0	1
VF_VS_1741	10619	No	NA	16	0	0	Not-determined	Genome-fragment	NA	NA	0	1	no viral genes detected
VF_VS_1742	10615	No	NA	7	0	5	Not-determined	Genome-fragment	NA	NA	0	1	no viral genes detected
VF_VS_1743	10611	No	NA	15	2	0	Low-quality	Genome-fragment	13.59	HMM-based (lower-bound)	0	1
VF_VS_1744	10610	No	NA	15	8	0	Low-quality	Genome-fragment	14.67	HMM-based (lower-bound)	0	1
VF_VS_1745	10608	No	NA	13	7	0	Low-quality	Genome-fragment	21.81	HMM-based (lower-bound)	0	1
VF_VS_1746	10607	No	NA	9	0	7	Not-determined	Genome-fragment	NA	NA	0	1	no viral genes detected
VF_VS_1747	10603	No	NA	13	3	0	Low-quality	Genome-fragment	0.85	HMM-based (lower-bound)	0	1.02
VF_VS_1748	10603	No	NA	15	1	0	Low-quality	Genome-fragment	12.01	HMM-based (lower-bound)	0	1
VF_VS_1749	10597	No	NA	13	0	0	Not-determined	Genome-fragment	NA	NA	0	1	no viral genes detected
VF_VS_1750	10595	No	NA	15	0	0	Not-determined	Genome-fragment	NA	NA	0	1.01	no viral genes detected
VF_VS_1751	10595	No	NA	7	0	0	Not-determined	Genome-fragment	NA	NA	0	1	no viral genes detected
VF_VS_1752	10594	No	NA	17	0	16	Not-determined	Genome-fragment	NA	NA	0	1	no viral genes detected
VF_VS_1753	10591	No	NA	10	6	0	Low-quality	Genome-fragment	17.68	HMM-based (lower-bound)	0	1
VF_VS_1754	10580	No	NA	8	2	0	Low-quality	Genome-fragment	7.46	AAI-based (medium-confidence)	0	1
VF_VS_1755	10580	No	NA	4	0	2	Not-determined	Genome-fragment	NA	NA	0	1	no viral genes detected
VF_VS_1756	10573	No	NA	11	0	5	Not-determined	Genome-fragment	NA	NA	0	1	no viral genes detected
VF_VS_1757	10569	No	NA	17	0	2	Not-determined	Genome-fragment	NA	NA	0	1	no viral genes detected
VF_VS_1758	10563	No	NA	7	1	0	Low-quality	Genome-fragment	2.27	HMM-based (lower-bound)	0	1
VF_VS_1759	10561	No	NA	10	2	0	Low-quality	Genome-fragment	6.18	HMM-based (lower-bound)	0	1
VF_VS_1760	10559	No	NA	14	4	0	Low-quality	Genome-fragment	18.03	AAI-based (high-confidence)	0	1
VF_VS_1761	10557	No	NA	12	2	0	Low-quality	Genome-fragment	5.65	HMM-based (lower-bound)	0	1.01
VF_VS_1762	10553	No	NA	9	0	4	Not-determined	Genome-fragment	NA	NA	0	1	no viral genes detected
VF_VS_1763	10552	No	NA	13	0	0	Not-determined	Genome-fragment	NA	NA	0	1.03	no viral genes detected
VF_VS_1764	10551	No	NA	14	5	0	Low-quality	Genome-fragment	17.47	AAI-based (high-confidence)	0	1
VF_VS_1765	10548	No	NA	14	4	0	Low-quality	Genome-fragment	14.87	HMM-based (lower-bound)	0	1
VF_VS_1766	10547	No	NA	14	0	8	Not-determined	Genome-fragment	NA	NA	0	1	no viral genes detected
VF_VS_1767	10545	No	NA	17	1	0	Low-quality	Genome-fragment	15.36	HMM-based (lower-bound)	0	1
VF_VS_1768	10542	No	NA	21	4	0	Low-quality	Genome-fragment	4.67	HMM-based (lower-bound)	0	1
VF_VS_1769	10542	No	NA	10	0	8	Not-determined	Genome-fragment	NA	NA	0	1	no viral genes detected
VF_VS_1770	10540	No	NA	10	0	0	Not-determined	Genome-fragment	NA	NA	0	1	no viral genes detected
VF_VS_1771	10531	No	NA	8	0	0	Not-determined	Genome-fragment	NA	NA	0	1	no viral genes detected
VF_VS_1772	10530	No	NA	10	0	8	Not-determined	Genome-fragment	NA	NA	0	1	no viral genes detected
VF_VS_1773	10530	No	NA	6	0	2	Not-determined	Genome-fragment	NA	NA	0	1.03	no viral genes detected
VF_VS_1774	10529	No	NA	10	1	0	Low-quality	Genome-fragment	3	HMM-based (lower-bound)	0	1.01
VF_VS_1775	10526	No	NA	24	1	0	Low-quality	Genome-fragment	10.69	HMM-based (lower-bound)	0	1.01
VF_VS_1776	10521	No	NA	8	3	0	Low-quality	Genome-fragment	1.1	AAI-based (medium-confidence)	0	1
VF_VS_1777	10519	No	NA	26	1	1	Low-quality	Genome-fragment	4.65	HMM-based (lower-bound)	0	1.01
VF_VS_1778	10517	No	NA	13	6	0	Low-quality	Genome-fragment	10.9	HMM-based (lower-bound)	0	1
VF_VS_1779	10515	No	NA	7	0	1	Not-determined	Genome-fragment	NA	NA	0	1	no viral genes detected
VF_VS_1780	10514	No	NA	8	1	0	Low-quality	Genome-fragment	3.17	AAI-based (medium-confidence)	0	1
VF_VS_1781	10514	No	NA	10	0	0	Not-determined	Genome-fragment	NA	NA	0	1	no viral genes detected
VF_VS_1782	10511	No	NA	9	5	0	Low-quality	Genome-fragment	6.16	AAI-based (high-confidence)	0	1
VF_VS_1783	10510	No	NA	9	7	0	Low-quality	Genome-fragment	2.66	HMM-based (lower-bound)	0	1
VF_VS_1784	10505	No	NA	8	0	1	Not-determined	Genome-fragment	NA	NA	0	1	no viral genes detected
VF_VS_1785	10502	No	NA	15	8	0	Low-quality	Genome-fragment	15.69	HMM-based (lower-bound)	0	1
VF_VS_1786	10494	No	NA	11	1	0	Low-quality	Genome-fragment	5.76	HMM-based (lower-bound)	0	1.01
VF_VS_1787	10490	No	NA	12	1	0	Low-quality	Genome-fragment	0.84	HMM-based (lower-bound)	0	1
VF_VS_1788	10490	No	NA	13	0	0	Not-determined	Genome-fragment	NA	NA	0	1	no viral genes detected
VF_VS_1789	10488	No	NA	14	2	0	Low-quality	Genome-fragment	1.85	HMM-based (lower-bound)	0	1.01
VF_VS_1790	10488	No	NA	15	1	0	Low-quality	Genome-fragment	15.54	AAI-based (high-confidence)	0	1
VF_VS_1791	10485	No	NA	11	0	3	Not-determined	Genome-fragment	NA	NA	0	1.01	no viral genes detected
VF_VS_1792	10483	No	NA	7	3	0	Low-quality	Genome-fragment	13.67	HMM-based (lower-bound)	0	1
VF_VS_1793	10482	No	NA	10	0	0	Not-determined	Genome-fragment	NA	NA	0	1.01	no viral genes detected
VF_VS_1794	10480	No	NA	19	4	1	Low-quality	Genome-fragment	12.12	HMM-based (lower-bound)	0	1
VF_VS_1795	10480	No	NA	6	0	0	Not-determined	Genome-fragment	NA	NA	0	1.04	no viral genes detected
VF_VS_1796	10479	No	NA	5	0	0	Not-determined	Genome-fragment	NA	NA	0	1.03	no viral genes detected
VF_VS_1797	10476	Yes	6841	9	1	1	Low-quality	Genome-fragment	1.63	HMM-based (lower-bound)	34.7	1.01
VF_VS_1798	10469	No	NA	17	2	0	Low-quality	Genome-fragment	9.53	AAI-based (high-confidence)	0	1
VF_VS_1799	10468	No	NA	14	0	0	Not-determined	Genome-fragment	NA	NA	0	1.03	no viral genes detected
VF_VS_1800	10468	No	NA	11	0	1	Not-determined	Genome-fragment	NA	NA	0	1	no viral genes detected
VF_VS_1801	10463	No	NA	20	0	0	Not-determined	Genome-fragment	NA	NA	0	1	no viral genes detected
VF_VS_1802	10448	No	NA	10	0	3	Not-determined	Genome-fragment	NA	NA	0	1	no viral genes detected
VF_VS_1803	10447	Yes	6044	7	1	1	Low-quality	Genome-fragment	0.51	HMM-based (lower-bound)	42.15	1.01
VF_VS_1804	10445	No	NA	10	0	5	Not-determined	Genome-fragment	NA	NA	0	1	no viral genes detected
VF_VS_1805	10442	No	NA	9	2	0	Low-quality	Genome-fragment	27.57	AAI-based (medium-confidence)	0	1
VF_VS_1806	10442	No	NA	12	7	0	Low-quality	Genome-fragment	6	HMM-based (lower-bound)	0	1.03
VF_VS_1807	10437	No	NA	10	0	7	Not-determined	Genome-fragment	NA	NA	0	1	no viral genes detected
VF_VS_1808	10435	No	NA	7	0	1	Not-determined	Genome-fragment	NA	NA	0	1	no viral genes detected
VF_VS_1809	10434	No	NA	9	3	0	Low-quality	Genome-fragment	4.31	HMM-based (lower-bound)	0	1
VF_VS_1810	10433	No	NA	15	0	2	Not-determined	Genome-fragment	NA	NA	0	1	no viral genes detected
VF_VS_1811	10432	No	NA	8	1	0	Low-quality	Genome-fragment	9.53	AAI-based (high-confidence)	0	1
VF_VS_1812	10429	No	NA	7	0	1	Not-determined	Genome-fragment	NA	NA	0	1	no viral genes detected
VF_VS_1813	10421	No	NA	6	0	4	Not-determined	Genome-fragment	NA	NA	0	1	no viral genes detected
VF_VS_1814	10418	No	NA	16	0	0	Not-determined	Genome-fragment	NA	NA	0	1	no viral genes detected
VF_VS_1815	10416	No	NA	16	2	1	Low-quality	Genome-fragment	4.04	HMM-based (lower-bound)	0	1.01
VF_VS_1816	10414	No	NA	6	2	0	Low-quality	Genome-fragment	21.95	HMM-based (lower-bound)	0	1
VF_VS_1817	10413	Yes	8016	9	1	1	Not-determined	Genome-fragment	NA	NA	23.02	1
VF_VS_1818	10413	No	NA	9	0	6	Not-determined	Genome-fragment	NA	NA	0	1	no viral genes detected
VF_VS_1819	10406	No	NA	3	0	1	Not-determined	Genome-fragment	NA	NA	0	1	no viral genes detected
VF_VS_1820	10399	No	NA	9	0	1	Not-determined	Genome-fragment	NA	NA	0	1	no viral genes detected
VF_VS_1821	10392	No	NA	13	3	0	Low-quality	Genome-fragment	15.15	HMM-based (lower-bound)	0	1
VF_VS_1822	10391	No	NA	12	9	0	Low-quality	Genome-fragment	13.93	AAI-based (medium-confidence)	0	1
VF_VS_1823	10387	No	NA	18	1	0	Low-quality	Genome-fragment	21.73	AAI-based (medium-confidence)	0	1
VF_VS_1824	10386	No	NA	9	0	7	Not-determined	Genome-fragment	NA	NA	0	1	no viral genes detected
VF_VS_1825	10383	Yes	7720	10	1	1	Low-quality	Genome-fragment	0.63	HMM-based (lower-bound)	25.65	1.01
VF_VS_1826	10381	No	NA	7	0	2	Not-determined	Genome-fragment	NA	NA	0	1	no viral genes detected
VF_VS_1827	10379	No	NA	1	0	1	Not-determined	Genome-fragment	NA	NA	0	1	no viral genes detected
VF_VS_1828	10376	No	NA	12	0	2	Not-determined	Genome-fragment	NA	NA	0	1.01	no viral genes detected
VF_VS_1829	10374	No	NA	9	1	0	Low-quality	Genome-fragment	13.22	HMM-based (lower-bound)	0	1
VF_VS_1830	10369	No	NA	14	3	0	Low-quality	Genome-fragment	28.39	AAI-based (medium-confidence)	0	1
VF_VS_1831	10366	No	NA	12	0	10	Not-determined	Genome-fragment	NA	NA	0	1	no viral genes detected
VF_VS_1832	10362	No	NA	9	0	4	Not-determined	Genome-fragment	NA	NA	0	1	no viral genes detected
VF_VS_1833	10360	No	NA	14	10	0	Low-quality	Genome-fragment	17.77	AAI-based (medium-confidence)	0	1
VF_VS_1834	10351	No	NA	14	3	0	Low-quality	Genome-fragment	6.36	HMM-based (lower-bound)	0	1
VF_VS_1835	10348	No	NA	9	6	0	Low-quality	Genome-fragment	6.55	AAI-based (medium-confidence)	0	1
VF_VS_1836	10348	No	NA	7	0	0	Not-determined	Genome-fragment	NA	NA	0	1	no viral genes detected
VF_VS_1837	10346	No	NA	14	9	0	Low-quality	Genome-fragment	5.4	AAI-based (high-confidence)	0	1
VF_VS_1838	10345	No	NA	10	1	0	Low-quality	Genome-fragment	16.62	AAI-based (high-confidence)	0	1
VF_VS_1839	10339	No	NA	18	9	0	Low-quality	Genome-fragment	17.17	AAI-based (high-confidence)	0	1
VF_VS_1840	10338	No	NA	5	0	2	Not-determined	Genome-fragment	NA	NA	0	1	no viral genes detected
VF_VS_1841	10336	No	NA	23	1	1	Low-quality	Genome-fragment	1.91	HMM-based (lower-bound)	0	1.01
VF_VS_1842	10336	No	NA	6	3	0	Low-quality	Genome-fragment	6.09	HMM-based (lower-bound)	0	1
VF_VS_1843	10334	No	NA	5	0	4	Not-determined	Genome-fragment	NA	NA	0	1	no viral genes detected
VF_VS_1844	10332	No	NA	18	0	0	Not-determined	Genome-fragment	NA	NA	0	1	no viral genes detected
VF_VS_1845	10330	No	NA	11	0	5	Not-determined	Genome-fragment	NA	NA	0	1	no viral genes detected
VF_VS_1846	10330	No	NA	16	5	0	Low-quality	Genome-fragment	4.22	HMM-based (lower-bound)	0	1
VF_VS_1847	10329	No	NA	15	3	1	Low-quality	Genome-fragment	18.97	AAI-based (medium-confidence)	0	1
VF_VS_1848	10329	No	NA	9	0	2	Not-determined	Genome-fragment	NA	NA	0	1	no viral genes detected
VF_VS_1849	10325	No	NA	12	0	9	Not-determined	Genome-fragment	NA	NA	0	1.02	no viral genes detected
VF_VS_1850	10323	No	NA	9	3	0	Low-quality	Genome-fragment	4.61	HMM-based (lower-bound)	0	1.04
VF_VS_1851	10317	No	NA	5	0	1	Not-determined	Genome-fragment	NA	NA	0	1	no viral genes detected
VF_VS_1852	10316	No	NA	9	0	7	Not-determined	Genome-fragment	NA	NA	0	1	no viral genes detected
VF_VS_1853	10316	No	NA	6	0	1	Not-determined	Genome-fragment	NA	NA	0	1	no viral genes detected
VF_VS_1854	10316	No	NA	5	0	3	Not-determined	Genome-fragment	NA	NA	0	1	no viral genes detected
VF_VS_1855	10314	No	NA	13	0	0	Not-determined	Genome-fragment	NA	NA	0	1.01	no viral genes detected; low-confidence ITR
VF_VS_1856	10312	No	NA	13	2	0	Low-quality	Genome-fragment	25.29	AAI-based (medium-confidence)	0	1.01
VF_VS_1857	10311	No	NA	8	0	0	Not-determined	Genome-fragment	NA	NA	0	1.01	no viral genes detected
VF_VS_1858	10308	No	NA	14	7	0	Low-quality	Genome-fragment	24.21	AAI-based (medium-confidence)	0	1
VF_VS_1859	10301	No	NA	4	0	2	Not-determined	Genome-fragment	NA	NA	0	1	no viral genes detected
VF_VS_1860	10301	No	NA	7	2	0	Low-quality	Genome-fragment	6.68	AAI-based (medium-confidence)	0	1
VF_VS_1861	10300	No	NA	16	1	0	High-quality	High-quality	100	HMM-based (lower-bound)	0	1.01
VF_VS_1862	10297	No	NA	6	0	4	Not-determined	Genome-fragment	NA	NA	0	1	no viral genes detected
VF_VS_1863	10290	No	NA	10	0	5	Not-determined	Genome-fragment	NA	NA	0	1	no viral genes detected
VF_VS_1864	10286	No	NA	10	1	0	Low-quality	Genome-fragment	5.35	HMM-based (lower-bound)	0	1
VF_VS_1865	10283	No	NA	13	2	0	Low-quality	Genome-fragment	20.93	AAI-based (medium-confidence)	0	1
VF_VS_1866	10282	No	NA	8	0	1	Not-determined	Genome-fragment	NA	NA	0	1	no viral genes detected
VF_VS_1867	10281	No	NA	13	5	0	Low-quality	Genome-fragment	12.07	HMM-based (lower-bound)	0	1
VF_VS_1868	10275	No	NA	8	0	0	Not-determined	Genome-fragment	NA	NA	0	1	no viral genes detected
VF_VS_1869	10272	No	NA	7	0	2	Not-determined	Genome-fragment	NA	NA	0	1	no viral genes detected
VF_VS_1870	10271	No	NA	12	4	0	Low-quality	Genome-fragment	0.64	HMM-based (lower-bound)	0	1
VF_VS_1871	10271	No	NA	9	2	0	Low-quality	Genome-fragment	11.75	HMM-based (lower-bound)	0	1
VF_VS_1872	10270	No	NA	9	0	2	Not-determined	Genome-fragment	NA	NA	0	1	no viral genes detected
VF_VS_1873	10270	No	NA	13	3	0	Low-quality	Genome-fragment	5.35	AAI-based (high-confidence)	0	1
VF_VS_1874	10265	No	NA	19	0	0	Not-determined	Genome-fragment	NA	NA	0	1	no viral genes detected
VF_VS_1875	10263	No	NA	5	2	0	Low-quality	Genome-fragment	13.99	AAI-based (medium-confidence)	0	1
VF_VS_1876	10261	No	NA	11	1	0	Low-quality	Genome-fragment	3.06	AAI-based (medium-confidence)	0	1
VF_VS_1877	10251	No	NA	13	0	0	Not-determined	Genome-fragment	NA	NA	0	1.01	no viral genes detected; low-confidence DTR
VF_VS_1878	10251	No	NA	17	2	0	Low-quality	Genome-fragment	18.97	AAI-based (medium-confidence)	0	1
VF_VS_1879	10243	No	NA	10	0	5	Not-determined	Genome-fragment	NA	NA	0	1	no viral genes detected
VF_VS_1880	10242	No	NA	24	4	0	Low-quality	Genome-fragment	11.75	HMM-based (lower-bound)	0	1
VF_VS_1881	10241	No	NA	9	0	3	Not-determined	Genome-fragment	NA	NA	0	1	no viral genes detected
VF_VS_1882	10240	No	NA	13	2	0	Low-quality	Genome-fragment	5.25	HMM-based (lower-bound)	0	1
VF_VS_1883	10238	No	NA	11	2	1	Low-quality	Genome-fragment	3.76	HMM-based (lower-bound)	0	1
VF_VS_1884	10238	No	NA	5	0	3	Low-quality	Genome-fragment	0.83	AAI-based (medium-confidence)	0	1.01	no viral genes detected
VF_VS_1885	10233	No	NA	20	5	0	Low-quality	Genome-fragment	12.73	HMM-based (lower-bound)	0	1
VF_VS_1886	10232	No	NA	14	2	0	Low-quality	Genome-fragment	21.48	AAI-based (medium-confidence)	0	1
VF_VS_1887	10223	No	NA	8	3	0	Low-quality	Genome-fragment	22.03	HMM-based (lower-bound)	0	1.01
VF_VS_1888	10222	No	NA	1	0	1	Not-determined	Genome-fragment	NA	NA	0	1	no viral genes detected
VF_VS_1889	10219	No	NA	6	0	0	Low-quality	Genome-fragment	25.82	AAI-based (medium-confidence)	0	1	no viral genes detected
VF_VS_1890	10216	No	NA	11	0	0	Not-determined	Genome-fragment	NA	NA	0	1.01	no viral genes detected
VF_VS_1891	10214	No	NA	14	1	0	Low-quality	Genome-fragment	22.53	AAI-based (medium-confidence)	0	1.01
VF_VS_1892	10214	No	NA	14	2	0	Low-quality	Genome-fragment	12.47	HMM-based (lower-bound)	0	1
VF_VS_1893	10212	No	NA	8	0	6	Not-determined	Genome-fragment	NA	NA	0	1.01	no viral genes detected
VF_VS_1894	10209	No	NA	7	0	4	Not-determined	Genome-fragment	NA	NA	0	1	no viral genes detected
VF_VS_1895	10195	No	NA	3	0	1	Not-determined	Genome-fragment	NA	NA	0	1	no viral genes detected
VF_VS_1896	10186	No	NA	4	0	1	Not-determined	Genome-fragment	NA	NA	0	1	no viral genes detected
VF_VS_1897	10186	No	NA	20	4	2	Low-quality	Genome-fragment	1.55	AAI-based (medium-confidence)	0	1
VF_VS_1898	10183	No	NA	7	0	0	Not-determined	Genome-fragment	NA	NA	0	1	no viral genes detected
VF_VS_1899	10182	No	NA	10	1	0	Low-quality	Genome-fragment	9.06	HMM-based (lower-bound)	0	1
VF_VS_1900	10178	No	NA	2	0	2	Not-determined	Genome-fragment	NA	NA	0	1	no viral genes detected
VF_VS_1901	10176	No	NA	11	3	0	Low-quality	Genome-fragment	3.19	HMM-based (lower-bound)	0	1
VF_VS_1902	10175	No	NA	16	11	0	Low-quality	Genome-fragment	16.16	HMM-based (lower-bound)	0	1
VF_VS_1903	10173	No	NA	11	0	3	Not-determined	Genome-fragment	NA	NA	0	1	no viral genes detected
VF_VS_1904	10171	No	NA	10	0	6	Not-determined	Genome-fragment	NA	NA	0	1	no viral genes detected
VF_VS_1905	10171	No	NA	13	1	3	Low-quality	Genome-fragment	15.22	HMM-based (lower-bound)	0	1
VF_VS_1906	10170	No	NA	11	2	1	Low-quality	Genome-fragment	0.82	HMM-based (lower-bound)	0	1
VF_VS_1907	10170	No	NA	19	1	0	Low-quality	Genome-fragment	5.09	HMM-based (lower-bound)	0	1
VF_VS_1908	10166	No	NA	18	5	0	Low-quality	Genome-fragment	10.09	HMM-based (lower-bound)	0	1
VF_VS_1909	10164	No	NA	8	2	0	Low-quality	Genome-fragment	17.16	AAI-based (medium-confidence)	0	1
VF_VS_1910	10156	No	NA	19	1	0	Low-quality	Genome-fragment	13.25	HMM-based (lower-bound)	0	1
VF_VS_1911	10153	No	NA	10	1	1	Low-quality	Genome-fragment	7.16	HMM-based (lower-bound)	0	1
VF_VS_1912	10153	No	NA	12	0	2	Not-determined	Genome-fragment	NA	NA	0	1	no viral genes detected
VF_VS_1913	10152	No	NA	11	0	6	Low-quality	Genome-fragment	4.4	AAI-based (medium-confidence)	0	1.01	no viral genes detected
VF_VS_1914	10151	No	NA	8	0	0	Not-determined	Genome-fragment	NA	NA	0	1	no viral genes detected
VF_VS_1915	10150	No	NA	15	0	0	Not-determined	Genome-fragment	NA	NA	0	1.06	no viral genes detected
VF_VS_1916	10149	No	NA	4	0	0	Not-determined	Genome-fragment	NA	NA	0	1.07	no viral genes detected
VF_VS_1917	10147	No	NA	13	3	0	Low-quality	Genome-fragment	26.41	AAI-based (medium-confidence)	0	1
VF_VS_1918	10142	No	NA	12	1	2	Low-quality	Genome-fragment	8.06	HMM-based (lower-bound)	0	1
VF_VS_1919	10140	No	NA	12	0	0	Not-determined	Genome-fragment	NA	NA	0	1.01	no viral genes detected
VF_VS_1920	10133	Yes	3589	16	3	3	Low-quality	Genome-fragment	5.3	HMM-based (lower-bound)	64.58	1
VF_VS_1921	10131	No	NA	19	1	1	Low-quality	Genome-fragment	7.25	HMM-based (lower-bound)	0	1
VF_VS_1922	10130	No	NA	9	0	7	Not-determined	Genome-fragment	NA	NA	0	1	no viral genes detected
VF_VS_1923	10129	No	NA	18	1	0	Low-quality	Genome-fragment	4.97	HMM-based (lower-bound)	0	1
VF_VS_1924	10127	No	NA	15	3	0	Low-quality	Genome-fragment	13.97	HMM-based (lower-bound)	0	1
VF_VS_1925	10114	No	NA	17	3	0	Low-quality	Genome-fragment	18.67	HMM-based (lower-bound)	0	1
VF_VS_1926	10112	No	NA	14	1	1	Low-quality	Genome-fragment	13.25	HMM-based (lower-bound)	0	1
VF_VS_1927	10109	No	NA	10	0	2	Not-determined	Genome-fragment	NA	NA	0	1	no viral genes detected
VF_VS_1928	10109	No	NA	15	1	1	Low-quality	Genome-fragment	9.4	AAI-based (medium-confidence)	0	1
VF_VS_1929	10107	No	NA	15	1	0	Low-quality	Genome-fragment	5.85	HMM-based (lower-bound)	0	1
VF_VS_1930	10107	No	NA	11	2	0	Low-quality	Genome-fragment	3.22	HMM-based (lower-bound)	0	1.01
VF_VS_1931	10106	No	NA	11	0	0	Not-determined	Genome-fragment	NA	NA	0	1	no viral genes detected
VF_VS_1932	10105	No	NA	22	3	0	Low-quality	Genome-fragment	9.34	HMM-based (lower-bound)	0	1
VF_VS_1933	10094	No	NA	6	0	1	Not-determined	Genome-fragment	NA	NA	0	1	no viral genes detected
VF_VS_1934	10088	No	NA	7	0	4	Not-determined	Genome-fragment	NA	NA	0	1	no viral genes detected
VF_VS_1935	10075	No	NA	1	0	1	Not-determined	Genome-fragment	NA	NA	0	1	no viral genes detected
VF_VS_1936	10072	No	NA	7	0	5	Not-determined	Genome-fragment	NA	NA	0	1	no viral genes detected
VF_VS_1937	10069	No	NA	5	0	1	Not-determined	Genome-fragment	NA	NA	0	1	no viral genes detected
VF_VS_1938	10069	No	NA	9	0	0	Not-determined	Genome-fragment	NA	NA	0	1.01	no viral genes detected
VF_VS_1939	10065	No	NA	11	6	0	Low-quality	Genome-fragment	8.54	AAI-based (medium-confidence)	0	1.01
VF_VS_1940	10056	No	NA	10	1	0	Low-quality	Genome-fragment	16.37	AAI-based (medium-confidence)	0	1
VF_VS_1941	10046	No	NA	17	8	0	Low-quality	Genome-fragment	30.77	AAI-based (medium-confidence)	0	1
VF_VS_1942	10045	No	NA	3	0	0	Not-determined	Genome-fragment	NA	NA	0	1.01	no viral genes detected
VF_VS_1943	10045	No	NA	3	0	3	Low-quality	Genome-fragment	1.74	AAI-based (medium-confidence)	0	1	no viral genes detected
VF_VS_1944	10044	No	NA	14	1	1	Not-determined	Genome-fragment	NA	NA	0	1.02
VF_VS_1945	10039	No	NA	16	0	0	Low-quality	Genome-fragment	5.26	AAI-based (medium-confidence)	0	1	no viral genes detected
VF_VS_1946	10038	No	NA	7	0	4	Not-determined	Genome-fragment	NA	NA	0	1	no viral genes detected
VF_VS_1947	10036	No	NA	16	1	0	Low-quality	Genome-fragment	5.33	HMM-based (lower-bound)	0	1
VF_VS_1948	10035	No	NA	4	0	0	Low-quality	Genome-fragment	25.37	AAI-based (high-confidence)	0	1	no viral genes detected
VF_VS_1949	10034	No	NA	14	2	0	Low-quality	Genome-fragment	17.57	AAI-based (medium-confidence)	0	1
VF_VS_1950	10034	No	NA	9	0	6	Low-quality	Genome-fragment	3.06	AAI-based (medium-confidence)	0	1	no viral genes detected
VF_VS_1951	10032	No	NA	13	3	0	Low-quality	Genome-fragment	9.64	HMM-based (lower-bound)	0	1
VF_VS_1952	10025	No	NA	6	0	0	Not-determined	Genome-fragment	NA	NA	0	1.01	no viral genes detected
VF_VS_1953	10023	No	NA	9	0	0	Not-determined	Genome-fragment	NA	NA	0	1.01	no viral genes detected; low-confidence ITR
VF_VS_1954	10021	No	NA	13	2	0	Low-quality	Genome-fragment	12.37	AAI-based (medium-confidence)	0	1
VF_VS_1955	10018	No	NA	14	7	0	Low-quality	Genome-fragment	16.64	AAI-based (high-confidence)	0	1
VF_VS_1956	10018	No	NA	6	0	2	Not-determined	Genome-fragment	NA	NA	0	1	no viral genes detected
VF_VS_1957	10016	No	NA	7	0	4	Not-determined	Genome-fragment	NA	NA	0	1	no viral genes detected
VF_VS_1958	10011	No	NA	6	0	2	Not-determined	Genome-fragment	NA	NA	0	1	no viral genes detected
VF_VS_1959	10006	No	NA	16	5	0	Low-quality	Genome-fragment	25.65	AAI-based (medium-confidence)	0	1
VF_VS_1960	10003	No	NA	11	6	0	Low-quality	Genome-fragment	2.74	AAI-based (medium-confidence)	0	1
VF_VS_1961	9997	No	NA	21	2	0	Low-quality	Genome-fragment	5.47	HMM-based (lower-bound)	0	1
VF_VS_1962	9995	No	NA	13	2	0	Low-quality	Genome-fragment	25.15	AAI-based (medium-confidence)	0	1
VF_VS_1963	9995	No	NA	4	0	1	Not-determined	Genome-fragment	NA	NA	0	1	no viral genes detected
VF_VS_1964	9992	No	NA	23	0	0	Not-determined	Genome-fragment	NA	NA	0	1	no viral genes detected
VF_VS_1965	9991	No	NA	10	2	0	Low-quality	Genome-fragment	25.34	AAI-based (medium-confidence)	0	1
VF_VS_1966	9988	No	NA	15	0	0	Not-determined	Genome-fragment	NA	NA	0	1	no viral genes detected
VF_VS_1967	9985	No	NA	11	0	3	Not-determined	Genome-fragment	NA	NA	0	1	no viral genes detected
VF_VS_1968	9982	No	NA	6	0	0	Not-determined	Genome-fragment	NA	NA	0	1	no viral genes detected
VF_VS_1969	9981	No	NA	18	1	2	Low-quality	Genome-fragment	3.17	AAI-based (medium-confidence)	0	1
VF_VS_1970	9981	No	NA	27	2	0	Low-quality	Genome-fragment	6.21	HMM-based (lower-bound)	0	1
VF_VS_1971	9980	No	NA	3	0	3	Not-determined	Genome-fragment	NA	NA	0	1	no viral genes detected
VF_VS_1972	9978	No	NA	12	2	0	Low-quality	Genome-fragment	13.97	HMM-based (lower-bound)	0	1
VF_VS_1973	9970	No	NA	6	0	1	Not-determined	Genome-fragment	NA	NA	0	1	no viral genes detected
VF_VS_1974	9970	No	NA	10	0	6	Not-determined	Genome-fragment	NA	NA	0	1	no viral genes detected
VF_VS_1975	9968	No	NA	9	8	0	Low-quality	Genome-fragment	4.28	HMM-based (lower-bound)	0	1
VF_VS_1976	9967	No	NA	13	1	0	Low-quality	Genome-fragment	8.92	HMM-based (lower-bound)	0	1
VF_VS_1977	9965	No	NA	12	1	0	Low-quality	Genome-fragment	4.9	HMM-based (lower-bound)	0	1.01
VF_VS_1978	9964	No	NA	16	1	0	Low-quality	Genome-fragment	4.54	HMM-based (lower-bound)	0	1
VF_VS_1979	9964	No	NA	12	8	0	Low-quality	Genome-fragment	26.53	AAI-based (medium-confidence)	0	1
VF_VS_1980	9963	No	NA	14	1	0	Low-quality	Genome-fragment	2.93	HMM-based (lower-bound)	0	1
VF_VS_1981	9961	No	NA	9	0	0	Not-determined	Genome-fragment	NA	NA	0	1	no viral genes detected
VF_VS_1982	9960	No	NA	18	3	0	Low-quality	Genome-fragment	5.2	HMM-based (lower-bound)	0	1
VF_VS_1983	9959	No	NA	12	4	0	Low-quality	Genome-fragment	4.41	HMM-based (lower-bound)	0	1
VF_VS_1984	9956	No	NA	6	0	4	Low-quality	Genome-fragment	8.12	AAI-based (medium-confidence)	0	1	no viral genes detected
VF_VS_1985	9950	No	NA	12	1	0	Low-quality	Genome-fragment	0.5	HMM-based (lower-bound)	0	1
VF_VS_1986	9948	Yes	3196	9	2	2	Low-quality	Genome-fragment	4.42	HMM-based (lower-bound)	67.87	1
VF_VS_1987	9948	No	NA	12	0	2	Not-determined	Genome-fragment	NA	NA	0	1	no viral genes detected
VF_VS_1988	9941	No	NA	15	3	2	Low-quality	Genome-fragment	13.06	AAI-based (medium-confidence)	0	1
VF_VS_1989	9937	No	NA	14	3	0	Low-quality	Genome-fragment	8	HMM-based (lower-bound)	0	1
VF_VS_1990	9932	No	NA	19	1	0	Low-quality	Genome-fragment	5.91	HMM-based (lower-bound)	0	1
VF_VS_1991	9923	No	NA	19	1	1	Low-quality	Genome-fragment	4.23	HMM-based (lower-bound)	0	1
VF_VS_1992	9923	No	NA	13	1	0	Low-quality	Genome-fragment	2.87	HMM-based (lower-bound)	0	1
VF_VS_1993	9917	No	NA	3	0	0	Not-determined	Genome-fragment	NA	NA	0	1	no viral genes detected
VF_VS_1994	9915	No	NA	13	0	4	Not-determined	Genome-fragment	NA	NA	0	1	no viral genes detected
VF_VS_1995	9915	No	NA	10	4	0	Low-quality	Genome-fragment	0.81	HMM-based (lower-bound)	0	1.01
VF_VS_1996	9914	No	NA	6	0	5	Not-determined	Genome-fragment	NA	NA	0	1	no viral genes detected
VF_VS_1997	9914	No	NA	9	0	8	Not-determined	Genome-fragment	NA	NA	0	1	no viral genes detected
VF_VS_1998	9913	No	NA	11	1	0	Low-quality	Genome-fragment	24.61	AAI-based (medium-confidence)	0	1
VF_VS_1999	9912	No	NA	9	0	0	Not-determined	Genome-fragment	NA	NA	0	1	no viral genes detected
[truncated: 64,377 more rows]
